# Supplementary material for: FOXR2 Targets LHX6+/DLX+ Neural Lineages to Drive Central Nervous System Neuroblastoma
Source: Cancer Res. 2024 Nov 4;85(2):231–50. doi: 10.1158/0008-5472.CAN-24-2248 (PMC11733536; doi:10.1158/0008-5472.CAN-24-2248)
Supplement: Supplementary Table 1 — Analyses and materials related to murine IUE and orthotopic models. [file can-24-2248_supplementary_table_1_suppst1.xlsx]

## Sheet: Sheet1
Supplementary Table 1: Analyses and materials related to murine IUE and orthotopic models.
List of qPCR primers used in this study.
Primers	Sequence (5’-3’)
Mus musculus FOXR2	ACACCATTCGCCACAACCTCTG
	TCGGTTTCCCTCATCAGTGAGC
Mus musculus p53	GACGGAGGTCGTGAGACG
	TTTCCTTCCACCCGGATAC
Mus musculus DLX5	AGGCTTATGCCGACTACGGCTA
	CTCTGGCTCCGCCACTTCTTTC
Mus musculus DLX6	CTCCAGTCCTACCACAACAGCA
	TCCGTTGAACCTGATTTCCCCG
Mus musculus B2M	GTGACCCTGGTCTTTCTGGT
	GTATGTTCGGCTTCCCATTC
Mus musculus NKX2-1	CAGGACACCATGCGGAACAGC
	GCCATGTTCTTGCTCACGTCCC
Mus musculus LHX6	CGTTGAGGAGAAGGTGCTTTGC
	GCTTGGGCTGACTGTCCTGTTC
Mus musculus EMX1	GCTTCGGAATCGCTTCTTTGGC
	AGAAGGCTGTGCGAATCCGCTT
Mus musculus OLIG1	AAGCGCATGCAGGACCTGAACT
	AGCGTGGCAATCTTGGAGAGCT
Mus musculus OLIG2	ATGCACGACCTCAACATCGCCA
	ACCAGTCGCTTCATCTCCTCCA
Mus musculus PDGFRA	GCAGTTGCCTTACGACTCCAGA
	GGTTTGAGCATCTTCACAGCCAC
Mus musculus SOX10	GTGCCAGCAAGAGCAAGCCG
	CTGCCTTCCCGTTCTTCCGCC
Antibodies used for immunofluorescence
Antibodies	Application (Dilution)	Source and reference
Primaries
GFP	IF (1:500)	Abcam Chicken Polyclonal - ab13970 RRID:AB_300798
Ki67	IF (1:500),	Abcam Rabbit Polyclonal - ab15580 RRID:AB_443209
OLIG2	IF (1:500)	R and D Systems Goat Polyclonal #AF2418, RRID:AB_2157554
NeuN	IF (1:500)	Millipore Mouse Monoclonal -MAB377 RRID:AB_2298772
DCX	IF (1:500)	Abcam Rabbit Polyclonal-ab18723 RRID:AB_732011
V5	IF (1:500)	Cell Signaling Rabbit Monoclonal (D3H8Q) - #13202 RRID:AB_2687461
GFAP	IF (1:1000)	Millipore Mouse Monoclonal -MAB360 RRID:AB_11212597
Secondaries
Hoechst 33342	IF (1:2000)	ThermoFisher Scientific H3570
Alexa Fluor 488 Donkey anti-Chicken IgG	IF (1:1000)	Jackson Immunoresearch 703-545-155 RRID:AB_2340375
Alexa Fluor 555 Donkey anti-Rabbit IgG	IF (1:1000)	ThermoFisher Scientific A31572 RRID:AB_162543
Alexa Fluor 647 Goat anti-Mouse IgG1	IF (1:1000)	ThermoFisher Scientific A21240
		RRID:AB_2535809
Alexa Fluor 647 Donkey anti-Goat IgG	IF (1:1000)	ThermoFisher Scientific A32849 RRID:AB_2762840
Statistical analyses of Kaplan-Meier survival data shown in main figures (Fig. 5).
Significance levels and p values corresponding to Kaplan-Meier data as determined by the log rank (Mantel-Cox) test
Comparison	Summary	P
FOXR2 alone vs FOXR2, p53LOF	ns	P = 0.5238
Median survivals from Kaplan-Meier survival curves shown in main figures (Fig. 5).
Median survivals of de novo models (generated using IUE)
Experimental Condition	Location				n
		Median Survival (Days)
FOXR2 alone	Ganglionic Eminence	498			6
FOXR2, p53LOF	Ganglionic Eminence	510			6
Median survivals of orthotopic models
Experimental Condition	Location		Median Survival (Days)	n
FOXR2, p53LOF	Ganglionic Eminence		24	5
