# Supplementary material for: FOXR2 Targets LHX6+/DLX+ Neural Lineages to Drive Central Nervous System Neuroblastoma
Source: Cancer Res. 2024 Nov 4;85(2):231–50. doi: 10.1158/0008-5472.CAN-24-2248 (PMC11733536; doi:10.1158/0008-5472.CAN-24-2248)
Supplement: Supplementary Table 2 — Summary of patient samples included in this study, and profiling by RNAseq, scRNAseq, or scMultiome. [file can-24-2248_supplementary_table_2_suppst2.xlsx]

## Sheet: Sheet1
Supplementary Table 2: Summary of patient samples included in this study, and profiling by RNAseq, scRNAseq, or scMultiome.
ID	FOXR2_positive	Group	Age	Sex	Location	Source	RNAseq	sc/snRNAseq	scMultiome
NBFOXR2_6	Y (scRNAseq)	NB-FOXR2	?	M	?	This study	N	Y	N
P-2236_S-2236	Y (RNAseq)	NB-FOXR2	8	M	Lateral ventricle, left	Kleinman et al, Nature Genetics, 2014	Y	Y	N
P-2273_S-2273	Y (RNAseq)	NB-FOXR2	5	F	Temporo-parietal lobes, left	Kleinman et al, Nature Genetics, 2014	Y	Y	N
NBFOXR2_1	Y (RNAseq)	NB-FOXR2	?	M	?	This study	Y	N	N
NBFOXR2_2	Y (RNAseq)	NB-FOXR2	?	F	?	This study	Y	N	N
NBFOXR2_3	Y (RNAseq)	NB-FOXR2	?	F	?	This study	Y	N	N
NBFOXR2_4	Y (RNAseq)	NB-FOXR2	?	F	?	This study	Y	N	N
NBFOXR2_5	Y (RNAseq)	NB-FOXR2	?	F	?	This study	Y	N	N
P-6149_S-8297	Y (RNAseq)	NB-FOXR2	2	M	Fronto-temporo-insular, right	This study	Y	N	N
P-6776_S-10153	Y (scRNAseq)	NB-FOXR2	3	F	Frontal lobe	This study	N	N	Y
P-6777_S-10154	Y (scRNAseq)	NB-FOXR2	4	M	Thalamus	This study	N	N	Y
P-6778_S-10155	Y (scRNAseq)	NB-FOXR2	20	F	Temporal-parietal-occipital lobes	This study	N	N	Y
MDT-AP-1181	Y (RNAseq)	NB-FOXR2	9	F	?	This study	Y	N	N
107082	Y (RNAseq)	NB-FOXR2	9	F	Temporal lobe	Korshunov et al, Acta Neuro, 2021	Y	N	N
107520	Y (RNAseq)	NB-FOXR2	9	F	Temporal lobe	Korshunov et al, Acta Neuro, 2021	Y	N	N
128892	Y (RNAseq)	NB-FOXR2	5	F	Frontal lobe	Korshunov et al, Acta Neuro, 2021	Y	N	N
131554	Y (RNAseq)	NB-FOXR2	3	F	Frontal lobe	Korshunov et al, Acta Neuro, 2021	Y	N	N
147868	Y (RNAseq)	NB-FOXR2	11	F	Temporal lobe	Korshunov et al, Acta Neuro, 2021	Y	N	N
167762	Y (RNAseq)	NB-FOXR2	20	F	Temporo-parietal-occipital lobes	Korshunov et al, Acta Neuro, 2021	Y	N	N
169008	Y (RNAseq)	NB-FOXR2	5	F	Frontal-temporal lobes	Korshunov et al, Acta Neuro, 2021	Y	N	N
169012	Y (RNAseq)	NB-FOXR2	7	F	Frontal-temporal lobes	Korshunov et al, Acta Neuro, 2021	Y	N	N
169014	Y (RNAseq)	NB-FOXR2	7	M	Parietal-occipital lobes	Korshunov et al, Acta Neuro, 2021	Y	N	N
55040	Y (RNAseq)	NB-FOXR2	3	M	Frontal lobe	Korshunov et al, Acta Neuro, 2021	Y	N	N
79926	Y (RNAseq)	NB-FOXR2	6	F	Frontal-parietal lobes	Korshunov et al, Acta Neuro, 2021	Y	N	N
98306	Y (RNAseq)	NB-FOXR2	7	M	Frontal lobe	Korshunov et al, Acta Neuro, 2021	Y	N	N
dkfz_CNS-PNET_15-0095	Y (RNAseq)	NB-FOXR2	10	M	Temporo-parietal lobes, left	Sturm et al, Cell, 2016	Y	N	N
dkfz_CNS-PNET_15-0147	Y (RNAseq)	NB-FOXR2	2	F	Frontal lobe, right	Sturm et al, Cell, 2016	Y	N	N
dkfz_CNS-PNET_15-0289	Y (RNAseq)	NB-FOXR2	2	M	Frontal lobe, left	Sturm et al, Cell, 2016	Y	N	N
dkfz_HGG_15-0008	Y (RNAseq)	NB-FOXR2	9	M	Frontal lobe, right	Sturm et al, Cell, 2016	Y	N	N
MB_1	N (RNAseq)	MB-WNT	27	M	Posterior fossa	Jessa et al, Nature Genetics, 2019	Y	N	N
MB_2	N (RNAseq)	MB-WNT	7.35	F	Posterior fossa	Jessa et al, Nature Genetics, 2019	Y	N	N
MB_3	N (RNAseq)	MB-WNT	12	M	Posterior fossa	Jessa et al, Nature Genetics, 2019	Y	N	N
MB_4	N (RNAseq)	MB-WNT	12.6	M	Posterior fossa	Jessa et al, Nature Genetics, 2019	Y	N	N
MB_5	Y (RNAseq)	MB-WNT	5.4	F	Posterior fossa	Jessa et al, Nature Genetics, 2019	Y	N	N
MB_6	N (RNAseq)	MB-WNT	12.8	F	Posterior fossa	Jessa et al, Nature Genetics, 2019	Y	N	N
MB_7	N (RNAseq)	MB-WNT	28	M	Posterior fossa	Jessa et al, Nature Genetics, 2019	Y	N	N
MB_8	N (RNAseq)	MB-WNT	9	F	Posterior fossa	Jessa et al, Nature Genetics, 2019	Y	N	N
MB_9	N (RNAseq)	MB-WNT	25.3	M	Posterior fossa	Jessa et al, Nature Genetics, 2019	Y	N	N
MB_10	N (RNAseq)	MB-WNT	15.6	F	Posterior fossa	Jessa et al, Nature Genetics, 2019	Y	N	N
MDT-AP-0138_MB-0138	N (RNAseq)	MB-SHH	3	M	Cerebellum	Vladoiu et al, Nature, 2019	Y	N	N
MDT-AP-0194_MB-0194	N (RNAseq)	MB-SHH	27	M	Cerebellum	Vladoiu et al, Nature, 2019	Y	N	N
MDT-AP-0429_MB-0429	N (RNAseq)	MB-SHH	1.6	M	Cerebellum	Vladoiu et al, Nature, 2019	Y	N	N
MDT-AP-0704_MB-0704	N (RNAseq)	MB-SHH	1.66	M	Cerebellum	Vladoiu et al, Nature, 2019	Y	N	N
MDT-AP-1211_MB-1211	N (RNAseq)	MB-SHH	1	M	Cerebellum	Vladoiu et al, Nature, 2019	Y	N	N
MDT-AP-1246_MB-1246	N (RNAseq)	MB-SHH	1.33	F	Cerebellum	Vladoiu et al, Nature, 2019	Y	N	N
MDT-AP-1263_MB-1263	N (RNAseq)	MB-SHH	1	M	Cerebellum	Vladoiu et al, Nature, 2019	Y	N	N
MDT-AP-1330_MB-1330	N (RNAseq)	MB-SHH	37	M	Cerebellum	Vladoiu et al, Nature, 2019	Y	N	N
HGG_46	N (RNAseq)	HGG-IDH	47	F	Parasaggital lobe, left	Jessa et al, Nature Genetics, 2019	Y	N	N
HGG_47	N (RNAseq)	HGG-IDH	42	M	Parietal lobe, right	Jessa et al, Nature Genetics, 2019	Y	N	N
HGG_48	N (RNAseq)	HGG-IDH	43	M	Frontal lobe, right	Jessa et al, Nature Genetics, 2019	Y	N	N
HGG_49	N (RNAseq)	HGG-IDH	60	F	Temporal lobe, left	Jessa et al, Nature Genetics, 2019	Y	N	N
HGG_50	N (RNAseq)	HGG-IDH	51	M	Parietal lobe, right	Jessa et al, Nature Genetics, 2019	Y	N	N
HGG_51	N (RNAseq)	HGG-IDH	15	M	Frontal lobe, left	Jessa et al, Nature Genetics, 2019	Y	N	N
HGG_52	N (RNAseq)	HGG-IDH	14	M	Temporal Lobe	Jessa et al, Nature Genetics, 2019	Y	N	N
HGG_53	N (RNAseq)	HGG-IDH	12	F	Frontal Lobe	Jessa et al, Nature Genetics, 2019	Y	N	N
HGG_38	N (RNAseq)	HGG-IDH	23	F	Frontal Lobe	Jessa et al, Nature Genetics, 2019	Y	N	N
HGG_39	N (RNAseq)	HGG-IDH	10	F	Frontal lobe, left	Jessa et al, Nature Genetics, 2019	Y	N	N
P-1969_S-1968	N (RNAseq)	HGG-H3.3G34R/V	14	M	Temporo-parietal lobe	Chen et al, Cell, 2020	Y	N	N
P-1190_S-1190	N (RNAseq)	HGG-H3.3G34R/V	19	F	Parieto-occipital lobe	Chen et al, Cell, 2020	Y	N	N
P-1330_S-1330	N (RNAseq)	HGG-H3.3G34R/V	17	F	Parieto-occipital lobe, right	Chen et al, Cell, 2020	Y	N	N
P-3198_S-3199	N (RNAseq)	HGG-H3.3G34R/V	15	M	Hemisphere	Chen et al, Cell, 2020	Y	Y	N
P-2106_S-2106	N (RNAseq)	HGG-H3.3G34R/V	13	F	Frontal lobe, left	Chen et al, Cell, 2020	Y	N	N
P-1978_S-1978	N (RNAseq)	HGG-H3.3G34R/V	15	M	Temporo-parietal lobe	Chen et al, Cell, 2020	Y	N	N
P-3200_S-3254	N (RNAseq)	HGG-H3.3G34R/V	12	M	Frontal lobe, left	Chen et al, Cell, 2020	Y	N	N
P-4780_S-5412	N (RNAseq)	HGG-H3.3G34R/V	16	M	Temporo-occipital lobe	Chen et al, Cell, 2020	Y	N	N
P-1190_S-1197	N (RNAseq)	HGG-H3.3G34R/V	20	F	Parieto-occipital lobe	Chen et al, Cell, 2020	Y	Y	N
P-3200_S-3867	N (RNAseq)	HGG-H3.3G34R/V	12	M	Frontal lobe, left	Chen et al, Cell, 2020	Y	N	N
P-6389_S-8771	N (RNAseq)	HGG-H3.3G34R/V	17	M	Fronto-parietal lobe	Chen et al, Cell, 2020	Y	N	N
P-6387_S-8769	N (RNAseq)	HGG-H3.3G34R/V	13	M	Parietal lobe	Chen et al, Cell, 2020	Y	N	N
P-6388_S-8770	N (RNAseq)	HGG-H3.3G34R/V	15	M	Parietal lobe, parasaggital	Chen et al, Cell, 2020	Y	N	N
P-1969_S-3584	N (RNAseq)	HGG-H3.3G34R/V	16	M	Temporo-parietal lobe	Chen et al, Cell, 2020	Y	Y	N
P-6166_S-8321	N (RNAseq)	HGG-H3.3G34R/V	12	M	Frontal lobe, right	Chen et al, Cell, 2020	Y	N	N
P-6331_S-8904	N (RNAseq)	HGG-H3.3G34R/V	11	M	Hemisphere	Chen et al, Cell, 2020	Y	Y	N
P-6329_S-8673	N (RNAseq)	HGG-H3.3G34R/V	12	M	Hemisphere	Chen et al, Cell, 2020	Y	Y	N
P-6330_S-8906	N (RNAseq)	HGG-H3.3G34R/V	16	M	Hemisphere	Chen et al, Cell, 2020	Y	N	N
P-1678_S-1678	N (RNAseq)	ETMR	2	F	Parietal lobe, left	Kleinman et al, Nature Genetics, 2014	Y	N	N
P-1611_S-1621	N (RNAseq)	ETMR	2	F	Infra and supratentorial	Kleinman et al, Nature Genetics, 2014	Y	N	N
P-2239_S-2239	N (RNAseq)	ETMR	3	F	Cortex, left	Kleinman et al, Nature Genetics, 2014	Y	N	N
P-2239_S-2240	N (RNAseq)	ETMR	?	F	?	Kleinman et al, Nature Genetics, 2014	Y	N	N
P-2241_S-2240	N (RNAseq)	ETMR	3	F	Frontal lobe, left	Kleinman et al, Nature Genetics, 2014	Y	N	N
P-2210_S-2240	N (RNAseq)	ETMR	2	M	Fronto-parietal lobe, left	Kleinman et al, Nature Genetics, 2014	Y	N	N
EBT_22	N (RNAseq)	ETMR	2.83	M	Cerebrum	Jessa et al, Nature Genetics, 2019	Y	N	N
EBT_23	N (RNAseq)	ETMR	1	M	Cerebellum	Jessa et al, Nature Genetics, 2019	Y	N	N
EBT_24	N (RNAseq)	ETMR	1.67	F	Cerebrum	Jessa et al, Nature Genetics, 2019	Y	N	N
EBT_25	N (RNAseq)	ETMR	2.42	F	Cerebrum	Jessa et al, Nature Genetics, 2019	Y	N	N
EBT_26	N (RNAseq)	ETMR	2	M	Posterior-frontal lobes, right	Jessa et al, Nature Genetics, 2019	Y	N	N
P-4686_S-5355	N (RNAseq)	ETMR	1	F	Brainstem	Jessa et al, Nature Genetics, 2019	Y	N	N
EPT0508	N (RNAseq)	EP-PFA	NA	F	Posterior fossa	Mack et al, Nature, 2017	Y	N	N
EPT0509	N (RNAseq)	EP-PFA	NA	F	Posterior fossa	Mack et al, Nature, 2017	Y	N	N
EPT0562	N (RNAseq)	EP-PFA	NA	F	Posterior fossa	Mack et al, Nature, 2017	Y	N	N
EPT0578	N (RNAseq)	EP-PFA	NA	F	Posterior fossa	Mack et al, Nature, 2017	Y	N	N
EPT0805	N (RNAseq)	EP-PFA	2	M	Posterior fossa	Mack et al, Nature, 2017	Y	N	N
EPT0808	N (RNAseq)	EP-PFA	NA	M	Posterior fossa	Mack et al, Nature, 2017	Y	N	N
EPT0809	N (RNAseq)	EP-PFA	8	F	Posterior fossa	Mack et al, Nature, 2017	Y	N	N
EPT0810	N (RNAseq)	EP-PFA	9	M	Posterior fossa	Mack et al, Nature, 2017	Y	N	N
EPT0886	N (RNAseq)	EP-PFA	NA	F	Posterior fossa	Mack et al, Nature, 2017	Y	N	N
EPT1044	N (RNAseq)	EP-PFA	NA	M	Posterior fossa	Mack et al, Nature, 2017	Y	N	N
P-5425_S-6886	N (RNAseq)	EP-PFA	2.1	M	Posterior fossa	Mack et al, Nature, 2017	Y	N	N
P-5426_S-6887	N (RNAseq)	EP-PFA	2.13	M	Posterior fossa	Mack et al, Nature, 2017	Y	N	N
P-5416_S-6833	N (RNAseq)	EP-PFA	2	M	Posterior fossa	Jessa et al, Nature Genetics, 2022	Y	N	N
00-046P	Y (RNAseq)	DIPG-H3K27M-FOXR2	3.35	F	Pons	Dubois et al, Nature Cancer, 2022	Y	N	N
00-052P	Y (RNAseq)	DIPG-H3K27M-FOXR2	5.38	F	Pons	Dubois et al, Nature Cancer, 2022	Y	N	N
00-023P	Y (RNAseq)	DIPG-H3K27M-FOXR2	4	F	Pons	Tsai et al, Cancer Research, 2022	Y	N	N
00-025P	Y (RNAseq)	DIPG-H3K27M-FOXR2	16	F	Pons	Tsai et al, Cancer Research, 2022	Y	N	N
00-034P	Y (RNAseq)	DIPG-H3K27M-FOXR2	3	F	Pons	Tsai et al, Cancer Research, 2022	Y	N	N
P-6255_S-8500	Y (RNAseq)	DIPG-H3K27M-FOXR2	3.4	F	Pons	Jessa et al, Nature Genetics, 2022	Y	Y	N
00-009P	N (RNAseq)	DIPG-H3K27M	10.03	F	Pons	Dubois et al, Nature Cancer, 2022	Y	N	N
00-011R	N (RNAseq)	DIPG-H3K27M	3.63	M	Pons	Dubois et al, Nature Cancer, 2022	Y	N	N
00-020P	N (RNAseq)	DIPG-H3K27M	5.95	F	Pons	Dubois et al, Nature Cancer, 2022	Y	N	N
00-027P	N (RNAseq)	DIPG-H3K27M	5.76	F	Pons	Dubois et al, Nature Cancer, 2022	Y	N	N
00-029P	N (RNAseq)	DIPG-H3K27M	3.43	F	Pons	Dubois et al, Nature Cancer, 2022	Y	N	N
00-040P	N (RNAseq)	DIPG-H3K27M	6.94	F	Pons	Dubois et al, Nature Cancer, 2022	Y	N	N
00-041P	N (RNAseq)	DIPG-H3K27M	4.58	M	Pons	Dubois et al, Nature Cancer, 2022	Y	N	N
00-043P	N (RNAseq)	DIPG-H3K27M	3.54	F	Pons	Dubois et al, Nature Cancer, 2022	Y	N	N
P-6251_S-8496	N (RNAseq)	DIPG-H3K27M	5	F	Pons	Jessa et al, Nature Genetics, 2022	Y	Y	N
P-1703_S-2705	N (RNAseq)	DIPG-H3K27M	4	M	Pons	Jessa et al, Nature Genetics, 2022	Y	N	N
P-1741_S-2756	N (RNAseq)	DIPG-H3K27M	6.1	M	Pons	Jessa et al, Nature Genetics, 2022	Y	Y	N
P-1696_P-1696	N (RNAseq)	DIPG-H3K27M	6	F	Pons	Jessa et al, Nature Genetics, 2022	Y	N	N
P-6253_S-8498	N (RNAseq)	DIPG-H3K27M	5.4	F	Pons	Jessa et al, Nature Genetics, 2022	Y	Y	N
P-6254_S-8499	N (RNAseq)	DIPG-H3K27M	4	F	Pons	Jessa et al, Nature Genetics, 2022	Y	Y	N
P-5092_S-7792	N (RNAseq)	DIPG-H3K27M	3.26	M	Pons	Jessa et al, Nature Genetics, 2022	Y	N	N
00-018P	N (RNAseq)	DIPG-H3K27M	7	F	Pons	Tsai et al, Cancer Research, 2022	Y	N	N
00-019P	N (RNAseq)	DIPG-H3K27M	8	M	Pons	Tsai et al, Cancer Research, 2022	Y	N	N
00-030P	N (RNAseq)	DIPG-H3K27M	7	M	Pons	Tsai et al, Cancer Research, 2022	Y	N	N
00-032P	N (RNAseq)	DIPG-H3K27M	4	F	Pons	Tsai et al, Cancer Research, 2022	Y	N	N
