# Supplementary material for: FOXR2 Targets LHX6+/DLX+ Neural Lineages to Drive Central Nervous System Neuroblastoma
Source: Cancer Res. 2024 Nov 4;85(2):231–50. doi: 10.1158/0008-5472.CAN-24-2248 (PMC11733536; doi:10.1158/0008-5472.CAN-24-2248)
Supplement: Supplementary Table 3 — Post-alignment quality control for bulk RNAseq data for pediatric brain tumors. [file can-24-2248_supplementary_table_3_suppst3.xlsx]

## Sheet: Sheet1
Supplementary Table 3: Post-alignment quality control for bulk RNAseq data for pediatric brain tumors
ID	Group	rawReadCount	cleanReadCount	unmappedReadCount	mappedReadCount	cleanReadRetentionPercentage	mappedPercentage	wholeGeneReadCount	exonReadCount	intronReadCount	utr5ReadCount	cdsReadCount	utr3ReadCount	wholeGenePercentage	exonPercentage	intronPercentage	utr5Percentage	cdsPercentage	utr3Percentage	mitochondrialReadCount	mitochondrialPercentage	ribosomalReadCount	ribosomalPercentage
00-009P	DIPG-H3K27M	27003378	18261598	666618	17594980	0.6762	0.9634	15667599	14225010	5193664	3833311	5213218	9771514	0.8904	0.8084	0.2951	0.2178	0.2962	0.5553	5754948	32.7	1338200	7.6
00-011R	DIPG-H3K27M	59745904	41398678	1366986	40031692	0.6929	0.9669	37207971	33775225	9902145	6066449	17615425	19365888	0.9294	0.8437	0.2473	0.1515	0.44	0.4837	635648	1.58	1934520	4.83
00-020P	DIPG-H3K27M	128079570	79274828	1202828	78072000	0.6189	0.9848	73285837	69235840	19974860	14191898	35125027	38585383	0.9386	0.8868	0.2558	0.1817	0.4499	0.4942	9870211	12.64	3549841	4.54
00-027P	DIPG-H3K27M	181611122	114694854	1968412	112726442	0.6315	0.9828	104576991	98315131	30624745	20609111	41383245	63080501	0.9277	0.8721	0.2716	0.1828	0.3671	0.5595	23941357	21.23	6636015	5.88
00-029P	DIPG-H3K27M	145096028	98109938	4580182	93529756	0.6761	0.9533	87107744	81640478	22072130	15428008	36100650	51229700	0.9313	0.8728	0.2359	0.1649	0.3859	0.5477	8276193	8.84	4895954	5.23
00-040P	DIPG-H3K27M	29383802	19793026	1230654	18562372	0.6736	0.9378	17270449	15948211	4419494	2600196	7166467	10381443	0.9304	0.8591	0.238	0.14	0.386	0.5592	1167743	6.29	877663	4.72
00-041P	DIPG-H3K27M	103815322	69676262	2972934	66703328	0.6711	0.9573	61018106	54960176	18283012	10708899	24425583	33784829	0.9147	0.8239	0.274	0.1605	0.3661	0.5064	6433021	9.64	2890424	4.33
00-043P	DIPG-H3K27M	96101918	72080100	1508110	70571990	0.75	0.979	66364501	61346486	18311195	12302478	32337627	33243010	0.9403	0.8692	0.2594	0.1743	0.4582	0.471	5234257	7.41	3336406	4.72
P-6251_S-8496	DIPG-H3K27M	100005100	90070866	7908654	82162212	0.9006	0.9121	73324955	44106223	40587361	8745696	22529658	22665631	0.8924	0.5368	0.4939	0.1064	0.2742	0.2758	1912729	2.32	432852	0.52
P-1703_S-2705	DIPG-H3K27M	140260412	104715668	7116380	97599288	0.7465	0.932	85457843	46668450	52871943	10970871	23219380	21785704	0.8755	0.4781	0.5417	0.1124	0.2379	0.2232	348218	0.35	891902	0.91
P-1741_S-2756	DIPG-H3K27M	125904090	88701430	29865662	58835768	0.7045	0.6633	46757051	19137596	33100598	4233595	10623602	8154857	0.7947	0.3252	0.5625	0.0719	0.1805	0.1386	1629493	2.76	245608	0.41
P-1696_P-1696	DIPG-H3K27M	148471858	110406952	7153040	103253912	0.7436	0.9352	92484229	44120257	60321196	9425503	23098016	21213096	0.8956	0.4272	0.5842	0.0912	0.2237	0.2054	475543	0.46	767601	0.74
P-6253_S-8498	DIPG-H3K27M	248282202	215093290	21193540	193899750	0.8663	0.9014	170466912	110368186	104801752	27924634	25654321	83586411	0.8791	0.5692	0.5404	0.144	0.1323	0.431	60370102	31.13	751559	0.38
P-6254_S-8499	DIPG-H3K27M	141260488	125949950	12020070	113929880	0.8916	0.9045	100136049	56138579	60819766	12457215	25435773	31511173	0.8789	0.4927	0.5338	0.1093	0.2232	0.2765	9660128	8.47	672002	0.58
P-5092_S-7792	DIPG-H3K27M	118916174	88829392	15656762	73172630	0.7469	0.8237	65088702	37956881	37300223	9676943	17944477	17666140	0.8895	0.5187	0.5097	0.1322	0.2452	0.2414	272957	0.37	841732	1.15
00-018P	DIPG-H3K27M	103019168	62097248	1004084	61093164	0.6027	0.9838	57143824	53739965	15992709	12409594	29156181	28268760	0.9353	0.8796	0.2617	0.2031	0.4772	0.4627	6366405	10.42	3260497	5.33
00-019P	DIPG-H3K27M	142876024	96257596	4771378	91486218	0.6737	0.9504	83997960	76993011	23903384	14831876	34560678	47604509	0.9181	0.8415	0.2612	0.1621	0.3777	0.5203	8957089	9.79	6811574	7.44
00-030P	DIPG-H3K27M	86121046	67406090	1243544	66162546	0.7826	0.9815	62127270	58663740	16358552	11488636	29137458	33517134	0.939	0.8866	0.2472	0.1736	0.4403	0.5065	6297604	9.51	2760360	4.17
00-032P	DIPG-H3K27M	92896304	56664558	942798	55721760	0.6099	0.9833	51967281	48664672	13680721	10067401	27000934	25156590	0.9326	0.8733	0.2455	0.1806	0.4845	0.4514	3458625	6.2	4280243	7.68
00-046P	DIPG-H3K27M-FOXR2	116852160	78927782	3197670	75730112	0.6754	0.9594	69941312	63558116	20500619	12699573	30461278	37320210	0.9235	0.8392	0.2707	0.1676	0.4022	0.4928	6435785	8.49	5077518	6.7
00-052P	DIPG-H3K27M-FOXR2	137634474	93843164	3775778	90067386	0.6818	0.9597	82383153	72867470	27228584	14968995	33906991	44276308	0.9146	0.809	0.3023	0.1661	0.3764	0.4915	13163127	14.61	7863396	8.73
00-023P	DIPG-H3K27M-FOXR2	59906240	36374394	480394	35894000	0.6071	0.9867	33829280	32121428	8624207	6538571	16524219	18034819	0.9424	0.8948	0.2402	0.1821	0.4603	0.5024	3777693	10.52	2391186	6.66
00-025P	DIPG-H3K27M-FOXR2	76161926	44970584	638120	44332464	0.5904	0.9858	41336232	38274158	11873305	8186167	20055603	20718061	0.9324	0.8633	0.2678	0.1846	0.4523	0.4673	4316164	9.73	3047022	6.87
00-034P	DIPG-H3K27M-FOXR2	190626088	113349674	1718010	111631664	0.5946	0.9848	104410795	95920965	29948081	19762904	54133883	49093213	0.9353	0.8592	0.2682	0.177	0.4849	0.4397	6287704	5.63	9068498	8.12
P-6255_S-8500	DIPG-H3K27M-FOXR2	125611536	103914696	13918418	89996278	0.8272	0.866	76806742	43289394	52386749	10690267	11905772	30701522	0.8534	0.481	0.582	0.1187	0.1322	0.3411	21534763	23.92	425120	0.47
EPT0508	EP-PFA	50017612	40250822	6110258	34140564	0.8047	0.8481	30949486	20672391	15908834	4416048	12403769	9188559	0.9065	0.6055	0.4659	0.1293	0.3633	0.2691	477428	1.39	453506	1.32
EPT0509	EP-PFA	53820836	43531134	6850338	36680796	0.8088	0.8426	32670536	19773280	18532118	4229815	11936987	8714404	0.8906	0.539	0.5052	0.1153	0.3254	0.2375	474742	1.29	589640	1.6
EPT0562	EP-PFA	50487758	41312248	9281126	32031122	0.8182	0.7753	27556278	14966177	16590346	3062714	8429742	7083498	0.8602	0.4672	0.5179	0.0956	0.2631	0.2211	642853	2	257642	0.8
EPT0578	EP-PFA	49071054	39928604	7081188	32847416	0.8136	0.8226	28757832	13795433	18755818	2902773	7778042	6483511	0.8754	0.4199	0.5709	0.0883	0.2367	0.1973	501123	1.52	265918	0.8
EPT0805	EP-PFA	71735498	58852028	14256400	44595628	0.8204	0.7577	37488877	13837266	27813079	2813746	7972950	6452561	0.8406	0.3102	0.6236	0.063	0.1787	0.1446	562231	1.26	267755	0.6
EPT0808	EP-PFA	61509934	50968756	15759560	35209196	0.8286	0.6907	24886196	7143444	19486148	1167024	3076837	4293007	0.7068	0.2028	0.5534	0.0331	0.0873	0.1219	1951951	5.54	98515	0.27
EPT0809	EP-PFA	61789394	50826084	8442132	42383952	0.8225	0.8339	36583749	14378906	26737776	3391291	8304301	6252339	0.8631	0.3392	0.6308	0.08	0.1959	0.1475	125119	0.29	325758	0.76
EPT0810	EP-PFA	56011742	46496178	7458618	39037560	0.8301	0.8395	33637040	12993268	24631792	2968108	7415673	5733261	0.8616	0.3328	0.6309	0.076	0.1899	0.1468	160033	0.4	288325	0.73
EPT0886	EP-PFA	57639372	46818348	8208302	38610046	0.8122	0.8246	33974413	12035498	25712366	2764833	7058292	5156699	0.8799	0.3117	0.6659	0.0716	0.1828	0.1335	92595	0.23	366768	0.94
EPT1044	EP-PFA	54023702	43706702	8728278	34978424	0.809	0.8002	30120603	13127020	21111916	3207359	7366719	5697392	0.8611	0.3752	0.6035	0.0916	0.2106	0.1628	196762	0.56	281111	0.8
P-5425_S-6886	EP-PFA	57783170	47090376	9606656	37483720	0.8149	0.7959	31696909	12713644	22874055	2728907	7436956	5642743	0.8456	0.3391	0.6102	0.0728	0.1984	0.1505	251599	0.67	196069	0.52
P-5426_S-6887	EP-PFA	56256398	45372016	7451396	37920620	0.8065	0.8357	32651866	12469279	24045499	2710088	7217862	5525234	0.861	0.3288	0.6341	0.0714	0.1903	0.1457	223326	0.58	186248	0.49
P-5416_S-6833	EP-PFA	137421504	100059872	9792482	90267390	0.7281	0.9021	79638305	48886286	42878431	11271655	26229358	22072700	0.8822	0.5415	0.475	0.1248	0.2905	0.2445	119039	0.13	1025367	1.13
P-1678_S-1678	ETMR	113739252	75548868	4398974	71149894	0.6642	0.9417	62708852	39625352	32209809	7363882	21351037	19331678	0.8813	0.5569	0.4527	0.1034	0.3	0.2717	449683	0.63	1944545	2.73
P-1611_S-1621	ETMR	103310088	63538382	6878234	56660148	0.615	0.8917	48393323	16144734	36881412	3493295	9116223	6978020	0.854	0.2849	0.6509	0.0616	0.1608	0.1231	307967	0.54	499801	0.88
P-2239_S-2239	ETMR	118252658	89409372	10273158	79136214	0.756	0.885	68826176	25305458	50431204	5406613	14620897	10870190	0.8697	0.3197	0.6372	0.0683	0.1847	0.1373	865549	1.09	1216546	1.53
P-2239_S-2240	ETMR	114316386	90323982	12525392	77798590	0.7901	0.8613	66856171	24858328	49137591	5622301	13677142	10769771	0.8593	0.3195	0.6316	0.0722	0.1758	0.1384	981917	1.26	958383	1.23
P-2241_S-2240	ETMR	117959684	88822110	12342124	76479986	0.7529	0.861	63496788	21929876	47395184	4513819	11335980	10445286	0.8302	0.2867	0.6197	0.059	0.1482	0.1365	879754	1.15	507151	0.66
P-2210_S-2240	ETMR	120918260	98130702	8152252	89978450	0.8115	0.9169	77649887	33622404	53351355	8099905	17489567	15091181	0.8629	0.3736	0.5929	0.09	0.1943	0.1677	301378	0.33	1389679	1.54
EBT_22	ETMR	178088468	128808828	23268254	105540574	0.7232	0.8193	86595070	45459965	52570855	9824207	25350496	20903883	0.8204	0.4307	0.4981	0.093	0.2401	0.198	1226953	1.16	1838915	1.74
EBT_23	ETMR	152135964	106385214	12119758	94265456	0.6992	0.886	82528090	35969438	57022871	8335578	21151068	14920303	0.8754	0.3815	0.6049	0.0884	0.2243	0.1582	301055	0.31	1764539	1.87
EBT_24	ETMR	184425734	123337992	12868108	110469884	0.6687	0.8956	94393854	40438454	64521920	8741626	22083414	18722112	0.8544	0.366	0.584	0.0791	0.1999	0.1694	525025	0.47	1895872	1.71
EBT_25	ETMR	176788494	113077352	15576076	97501276	0.6396	0.8622	84132286	51212008	45461971	11287627	28174967	23171545	0.8628	0.5252	0.4662	0.1157	0.2889	0.2376	289050	0.29	2683564	2.75
EBT_26	ETMR	111316462	86301206	6991306	79309900	0.7752	0.9189	70001758	53994451	28802580	11815887	32274805	22789161	0.8826	0.6808	0.3631	0.1489	0.4069	0.2873	409689	0.51	3233577	4.07
P-4686_S-5355	ETMR	130995472	103921856	3343648	100578208	0.7933	0.9678	89401144	56429996	45134539	11408683	35037077	22795977	0.8888	0.561	0.4487	0.1134	0.3483	0.2266	201041	0.19	1911098	1.9
P-1969_S-1968	HGG-H3.3G34R/V	268125752	131328286	7554980	123773306	0.4898	0.9424	94588701	45100314	61329521	11305522	18619920	22390723	0.7642	0.3643	0.4954	0.0913	0.1504	0.1809	6979518	5.63	810687	0.65
P-1190_S-1190	HGG-H3.3G34R/V	155345530	103225812	10470542	92755270	0.6644	0.8985	70965307	32785400	47127788	7232452	17784353	14971708	0.765	0.3534	0.508	0.0779	0.1917	0.1614	338676	0.36	784531	0.84
P-1330_S-1330	HGG-H3.3G34R/V	122896738	80716888	8715540	72001348	0.6567	0.892	58128944	27793582	37852619	5770781	15808097	12355736	0.8073	0.386	0.5257	0.0801	0.2195	0.1716	258547	0.35	558191	0.77
P-3198_S-3199	HGG-H3.3G34R/V	128283098	100212818	10528304	89684514	0.7811	0.8949	76312948	54517086	34668847	11835741	27945556	26197927	0.8509	0.6078	0.3865	0.1319	0.3115	0.2921	687991	0.76	1560482	1.73
P-2106_S-2106	HGG-H3.3G34R/V	126717092	98046052	4464720	93581332	0.7737	0.9544	82391427	62885384	34832397	14722930	34903880	27276080	0.8804	0.6719	0.3722	0.1573	0.3729	0.2914	238353	0.25	2831514	3.02
P-1978_S-1978	HGG-H3.3G34R/V	98435932	73058450	12972970	60085480	0.7421	0.8224	50112902	21875266	35855525	4928421	10378736	10684495	0.834	0.364	0.5967	0.082	0.1727	0.1778	978435	1.62	320759	0.53
P-3200_S-3254	HGG-H3.3G34R/V	123978594	97485580	7763768	89721812	0.7863	0.9203	76498636	46257840	43695093	11925822	24386320	20055267	0.8526	0.5155	0.487	0.1329	0.2717	0.2235	359288	0.4	934918	1.04
P-4780_S-5412	HGG-H3.3G34R/V	154844268	121464840	5133456	116331384	0.7844	0.9577	100186860	40335033	70563751	9367549	24146847	16022243	0.8612	0.3467	0.6065	0.0805	0.2075	0.1377	246057	0.21	1214619	1.04
P-1190_S-1197	HGG-H3.3G34R/V	210483376	125472538	4870076	120602462	0.5961	0.9611	98447174	43456138	67525674	10990661	21015277	19424636	0.8162	0.3603	0.5599	0.0911	0.1742	0.161	2172701	1.8	733910	0.6
P-3200_S-3867	HGG-H3.3G34R/V	127266472	94152762	14682152	79470610	0.7398	0.844	68101205	25779508	49428727	4926060	12506566	13614267	0.8569	0.3243	0.6219	0.0619	0.1573	0.1713	762730	0.95	365016	0.45
P-6389_S-8771	HGG-H3.3G34R/V	131575848	107903040	7015736	100887304	0.82	0.9349	78801744	29415219	58118096	6194604	16351343	14273624	0.781	0.2915	0.576	0.0614	0.162	0.1414	2590554	2.56	1448113	1.43
P-6387_S-8769	HGG-H3.3G34R/V	131716164	110739314	6695014	104044300	0.8407	0.9395	90444592	36589303	63572409	6930423	19350212	18712628	0.8692	0.3516	0.611	0.0666	0.1859	0.1798	2637604	2.53	504598	0.48
P-6388_S-8770	HGG-H3.3G34R/V	107462494	86660750	5824494	80836256	0.8064	0.9327	69464268	25883864	50971180	5232130	14238264	12493069	0.8593	0.3202	0.6305	0.0647	0.1761	0.1545	1942955	2.4	663834	0.82
P-1969_S-3584	HGG-H3.3G34R/V	154224914	127666518	10791840	116874678	0.8277	0.9154	102087568	66683313	50331086	12852771	35820510	32991904	0.8734	0.5705	0.4306	0.1099	0.3064	0.2822	3390221	2.9	1758621	1.5
P-6166_S-8321	HGG-H3.3G34R/V	178570902	148628644	12162654	136465990	0.8323	0.9181	120848084	51497270	84164226	10590573	28298687	25299664	0.8855	0.3773	0.6167	0.0776	0.2073	0.1853	6042818	4.42	1056734	0.77
P-6331_S-8904	HGG-H3.3G34R/V	100905614	84016066	7130460	76885606	0.8326	0.9151	69017556	51914507	28755288	10112302	28215425	25439711	0.8976	0.6752	0.374	0.1315	0.3669	0.3308	2770635	3.6	961161	1.25
P-6329_S-8673	HGG-H3.3G34R/V	236223662	197373778	15661330	181712448	0.8355	0.9206	158406386	122415776	62071283	24622823	67361406	58109168	0.8717	0.6736	0.3415	0.1355	0.3707	0.3197	3547927	1.95	3435588	1.89
P-6330_S-8906	HGG-H3.3G34R/V	119548518	100468424	8835060	91633364	0.8403	0.912	80381923	63842165	30524326	12951949	34897243	30325602	0.8772	0.6967	0.3331	0.1413	0.3808	0.3309	2402258	2.62	1207384	1.31
HGG_46	HGG-IDH	97781786	76335452	4756802	71578650	0.7806	0.9376	62883213	29706121	41688711	6997120	15722652	13492639	0.8785	0.415	0.5824	0.0977	0.2196	0.1885	190337	0.26	700148	0.97
HGG_47	HGG-IDH	110983430	78985530	5256586	73728944	0.7116	0.9334	64115202	29584856	42929607	7140954	15631910	13331013	0.8696	0.4012	0.5822	0.0968	0.212	0.1808	420998	0.57	1447927	1.96
HGG_48	HGG-IDH	116373160	91766682	5699192	86067490	0.7885	0.9378	75070813	32889396	51635314	7672650	16974134	15059548	0.8722	0.3821	0.5999	0.0891	0.1972	0.1749	349490	0.4	1036878	1.2
HGG_49	HGG-IDH	83017218	67673450	6051738	61621712	0.8151	0.9105	54148562	25791314	35995756	5742432	13763012	11874637	0.8787	0.4185	0.5841	0.0931	0.2233	0.1927	751890	1.22	611653	0.99
HGG_50	HGG-IDH	129064402	101499288	5868672	95630616	0.7864	0.9421	83865895	36234309	58071500	8571205	18928296	16317912	0.8769	0.3788	0.6072	0.0896	0.1979	0.1706	365409	0.38	886744	0.92
HGG_51	HGG-IDH	119498520	92444554	6194512	86250042	0.7736	0.9329	75935666	40529640	46830107	9308844	20670882	19017480	0.8804	0.4699	0.5429	0.1079	0.2396	0.2204	234518	0.27	697633	0.8
HGG_52	HGG-IDH	113002980	74661776	18278502	56383274	0.6607	0.7551	49320581	21820968	34099812	5304751	12643982	8677397	0.8747	0.387	0.6047	0.094	0.2242	0.1539	742994	1.31	274996	0.48
HGG_53	HGG-IDH	97730002	76662174	5983428	70678746	0.7844	0.9219	62401183	24543495	45067367	5720308	12304366	11277749	0.8828	0.3472	0.6376	0.0809	0.174	0.1595	200508	0.28	412065	0.58
HGG_38	HGG-IDH	125519490	79999270	9051546	70947724	0.6373	0.8868	62577178	35206659	35823448	8537283	18873300	15710395	0.882	0.4962	0.5049	0.1203	0.266	0.2214	141760	0.19	1071048	1.5
HGG_39	HGG-IDH	229577902	174342106	26267242	148074864	0.7594	0.8493	130573993	78204216	71537901	19596529	40760191	34217158	0.8818	0.5281	0.4831	0.1323	0.2752	0.231	948391	0.64	1891717	1.27
MDT-AP-0138_MB-0138	MB-SHH	216414132	144340718	2426874	141913844	0.6669	0.9831	126692642	73047249	72002647	14238542	44197427	32811965	0.8927	0.5147	0.5073	0.1003	0.3114	0.2312	4173486	2.94	3576603	2.52
MDT-AP-0194_MB-0194	MB-SHH	190451802	86028772	2086532	83942240	0.4517	0.9757	74098899	46022332	39285872	9099932	28119386	20545488	0.8827	0.5482	0.468	0.1084	0.3349	0.2447	1819932	2.16	2874736	3.42
MDT-AP-0429_MB-0429	MB-SHH	311018458	174670208	2532520	172137688	0.5616	0.9855	155687820	112620362	70879180	22951103	62529040	57906988	0.9044	0.6542	0.4117	0.1333	0.3632	0.3363	9775781	5.67	9494970	5.51
MDT-AP-0704_MB-0704	MB-SHH	262919332	175291458	2663708	172627750	0.6667	0.9848	157288635	117038780	68891412	23204605	68368270	56608121	0.9111	0.6779	0.399	0.1344	0.396	0.3279	8688573	5.03	7282124	4.21
MDT-AP-1211_MB-1211	MB-SHH	213219938	134544204	1980278	132563926	0.631	0.9852	122458093	101278438	44348173	19919543	57687944	49998318	0.9237	0.7639	0.3345	0.1502	0.4351	0.3771	8226149	6.2	5096708	3.84
MDT-AP-1246_MB-1246	MB-SHH	264796364	150612770	2798976	147813794	0.5687	0.9814	135414698	112612582	48248152	19699633	56741220	63405197	0.9161	0.7618	0.3264	0.1332	0.3838	0.4289	17682207	11.96	2903235	1.96
MDT-AP-1263_MB-1263	MB-SHH	271301812	175550606	2919812	172630794	0.647	0.9833	157246550	113317569	72101853	22850424	65558605	55652532	0.9108	0.6564	0.4176	0.1323	0.3797	0.3223	9800462	5.67	8798824	5.09
MDT-AP-1330_MB-1330	MB-SHH	231448266	95940618	1636906	94303712	0.4145	0.9829	84634416	63382637	36460131	12575591	36278689	30898557	0.8974	0.6721	0.3866	0.1333	0.3847	0.3276	5217092	5.53	3906077	4.14
MB_1	MB-WNT	250494516	133969858	11791926	122177932	0.5348	0.9119	109680425	86488680	43349525	15985767	43384785	48407723	0.8977	0.7078	0.3548	0.1308	0.355	0.3962	11040036	9.03	6387475	5.22
MB_2	MB-WNT	276085572	151317410	8679800	142637610	0.548	0.9426	128960037	100374541	52552034	19106804	51492048	54655238	0.9041	0.7037	0.3684	0.1339	0.3609	0.3831	13307729	9.32	6754073	4.73
MB_3	MB-WNT	287993836	191219436	15967006	175252430	0.6639	0.9164	155634335	121181496	64732895	21409039	49787249	80201243	0.888	0.6914	0.3693	0.1221	0.284	0.4576	24527651	13.99	12661318	7.22
MB_4	MB-WNT	183460058	85525726	5467458	80058268	0.4661	0.936	71904254	54580399	30306684	10187245	28526761	29048398	0.8981	0.6817	0.3785	0.1272	0.3563	0.3628	6041742	7.54	2597710	3.24
MB_5	MB-WNT	327164628	225893618	13566750	212326868	0.6904	0.9399	190910039	128826260	93352609	27411148	78033234	58909768	0.8991	0.6067	0.4396	0.129	0.3675	0.2774	11881987	5.59	13442472	6.33
MB_6	MB-WNT	239479286	131088406	9219404	121869002	0.5473	0.9296	109066955	84186191	45296361	14439862	31823749	58163516	0.8949	0.6907	0.3716	0.1184	0.2611	0.4772	18164470	14.9	7474758	6.13
MB_7	MB-WNT	170336000	124210784	7751584	116459200	0.7292	0.9375	106207497	90140327	40273102	18137570	44516503	51593325	0.9119	0.774	0.3458	0.1557	0.3822	0.443	15207874	13.05	7586676	6.51
MB_8	MB-WNT	201419896	127747622	8586722	119160900	0.6342	0.9327	108964883	94235112	36323203	17058470	43009372	57450390	0.9144	0.7908	0.3048	0.1431	0.3609	0.4821	13087013	10.98	6987227	5.86
MB_9	MB-WNT	276677886	150282708	9877324	140405384	0.5431	0.9342	123711807	86307448	60314438	16671415	41172848	49625709	0.8811	0.6147	0.4295	0.1187	0.2932	0.3534	11240537	8	4564482	3.25
MB_10	MB-WNT	229024676	148258428	9406304	138852124	0.6473	0.9365	125128483	95849837	52277701	18057467	49993094	51127517	0.9011	0.6903	0.3764	0.13	0.36	0.3682	7530341	5.42	4640686	3.34
P-2236_S-2236	NB-FOXR2	81307360	52064806	3451470	48613336	0.6403	0.9337	42650069	15977576	30909279	3379011	8448689	7383726	0.8773	0.3286	0.6358	0.0695	0.1737	0.1518	242205	0.49	946130	1.94
P-2273_S-2273	NB-FOXR2	164579342	97322432	6002744	91319688	0.5913	0.9383	79473948	36974524	52648242	8516109	19217570	16965782	0.8702	0.4048	0.5765	0.0932	0.2104	0.1857	389668	0.42	1669206	1.82
NBFOXR2_1	NB-FOXR2	50392642	31597556	2075968	29521588	0.627	0.9342	25537224	12753943	15376063	2076273	5406746	7434869	0.865	0.432	0.5208	0.0703	0.1831	0.2518	3611194	12.23	366854	1.24
NBFOXR2_2	NB-FOXR2	67815448	49258666	3458830	45799836	0.7263	0.9297	40109246	20457152	25520415	5467382	12333861	7803045	0.8757	0.4466	0.5572	0.1193	0.2692	0.1703	118362	0.25	1352364	2.95
NBFOXR2_3	NB-FOXR2	54349894	41945214	5379888	36565326	0.7717	0.8717	32133805	14239282	21030830	2435860	6458811	7923160	0.8788	0.3894	0.5751	0.0666	0.1766	0.2166	3491737	9.54	430779	1.17
NBFOXR2_4	NB-FOXR2	68352738	51519558	1849614	49669944	0.7537	0.964	44370780	17868646	31513263	4149715	9512496	8476891	0.8933	0.3597	0.6344	0.0835	0.1915	0.1706	697873	1.4	779059	1.56
NBFOXR2_5	NB-FOXR2	52140654	39132860	5685920	33446940	0.7505	0.8547	28954107	12775165	19317175	2496690	6543494	6350072	0.8656	0.3819	0.5775	0.0746	0.1956	0.1898	1629866	4.87	431260	1.28
P-6149_S-8297	NB-FOXR2	152151634	99785174	7519208	92265966	0.6558	0.9246	82236544	45256627	48181834	9298256	23546417	22227494	0.8912	0.4905	0.5222	0.1007	0.2552	0.2409	2139965	2.31	1782445	1.93
MDT-AP-1181	NB-FOXR2	204417922	140544220	1078752	139465468	0.6875	0.9923	126862273	102440156	49747386	20080943	49514721	59955686	0.9096	0.7345	0.3567	0.1439	0.355	0.4298	16202819	11.61	7858867	5.63
107082	NB-FOXR2	123277536	83873254	4726500	79146754	0.6803	0.9436	72432952	68992198	20091487	12981831	64197789	12159019	0.9151	0.8716	0.2538	0.164	0.8111	0.1536	405751	0.51	3717796	4.69
107520	NB-FOXR2	68585410	47667066	2703236	44963830	0.695	0.9432	40898734	39629470	10512005	7186990	36504866	7370699	0.9095	0.8813	0.2337	0.1598	0.8118	0.1639	398838	0.88	1516263	3.37
128892	NB-FOXR2	89262522	60123770	2339972	57783798	0.6735	0.961	52371772	49484836	13993347	10022996	45671620	8673115	0.9063	0.8563	0.2421	0.1734	0.7903	0.15	396348	0.68	3478343	6.01
131554	NB-FOXR2	61163448	40266864	2035056	38231808	0.6583	0.9494	34842745	33406579	9246049	6384438	30933505	6112742	0.9113	0.8737	0.2418	0.1669	0.8091	0.1598	315250	0.82	2332718	6.1
147868	NB-FOXR2	37342636	25470124	1457448	24012676	0.682	0.9427	22028709	21180927	5715776	4239438	19230919	3946625	0.9173	0.882	0.238	0.1765	0.8008	0.1643	225279	0.93	916402	3.81
167762	NB-FOXR2	29651138	20170216	2105854	18064362	0.6802	0.8955	16267234	15522312	4635670	3020172	13906272	3141015	0.9005	0.8592	0.2566	0.1671	0.7698	0.1738	64702	0.35	669040	3.7
169008	NB-FOXR2	111534564	84016126	2514610	81501516	0.7532	0.97	76365105	74517885	16801010	14205574	70331000	12024540	0.9369	0.9143	0.2061	0.1742	0.8629	0.1475	404416	0.49	4416735	5.41
169012	NB-FOXR2	18282480	13779950	534930	13245020	0.7537	0.9611	12228591	11976850	2601170	2134671	11387536	1941466	0.9232	0.9042	0.1963	0.1611	0.8597	0.1465	118941	0.89	615634	4.64
169014	NB-FOXR2	74650778	55612076	3183750	52428326	0.7449	0.9427	48421078	47289096	10642021	8725122	44878160	7577260	0.9235	0.9019	0.2029	0.1664	0.8559	0.1445	453458	0.86	3154910	6.01
55040	NB-FOXR2	76439422	52466830	2681012	49785818	0.6863	0.9489	45311825	43705827	11163692	7926737	40550561	8069376	0.9101	0.8778	0.2242	0.1592	0.8145	0.162	169614	0.34	1456769	2.92
79926	NB-FOXR2	51665898	35312674	2866224	32446450	0.6834	0.9188	29423727	28222538	7919853	5802759	24956579	5895499	0.9068	0.8698	0.244	0.1788	0.7691	0.1816	92195	0.28	1395748	4.3
98306	NB-FOXR2	44330128	30846668	2462402	28384266	0.6958	0.9201	25582461	24737722	6743018	4451454	23028118	4490907	0.9012	0.8715	0.2375	0.1568	0.8112	0.1582	114544	0.4	1313220	4.62
dkfz_CNS-PNET_15-0095	NB-FOXR2	346286560	316224182	10552308	305671874	0.9131	0.9666	277333686	253511839	79748015	39760611	103351190	168301027	0.9072	0.8293	0.2608	0.13	0.3381	0.5505	39657551	12.97	8976468	2.93
dkfz_CNS-PNET_15-0147	NB-FOXR2	346250474	314743910	8021658	306722252	0.909	0.9745	287133438	260861626	82324289	47779009	152851745	128641724	0.9361	0.8504	0.2684	0.1557	0.4983	0.4194	12606526	4.11	19918754	6.49
dkfz_CNS-PNET_15-0289	NB-FOXR2	204307424	186633268	3409814	183223454	0.9134	0.9817	172107987	159749332	47611386	30678142	99747019	74254833	0.9393	0.8718	0.2598	0.1674	0.5444	0.4052	11170714	6.09	17186192	9.37
dkfz_HGG_15-0008	NB-FOXR2	431933624	74331152	1680374	72650778	0.172	0.9773	61285913	47943310	23725102	10316602	24447003	21609654	0.8435	0.6599	0.3265	0.142	0.3365	0.2974	294290	0.4	1630165	2.24
