# Supplementary material for: FOXR2 Targets LHX6+/DLX+ Neural Lineages to Drive Central Nervous System Neuroblastoma
Source: Cancer Res. 2024 Nov 4;85(2):231–50. doi: 10.1158/0008-5472.CAN-24-2248 (PMC11733536; doi:10.1158/0008-5472.CAN-24-2248)
Supplement: Supplementary Table 4 — Quality control metrics and processing parameters for single-cell data for patient tumors. [file can-24-2248_supplementary_table_4_suppst4.xlsx]

## Sheet: Sheet1
Supplementary Table 4: Quality control metrics and processing parameters for single-cell data for patient tumors.
ID	Note	Protocol	Sequencing_platform	Starting_material_amount (mg)	Method_of_dissociation	Genome	Cellranger_version	RNA_N_reads	N_cells_after_filtering	RNA_reads_mapped_to_genome	RNA_reads_mapped_to_transcriptome	Seurat_min_cells_for_gene_detection	RNA_mean_mitochondrial_content_after_filtering	RNA_mean_UMIs_after_filtering	RNA_mean_N_genes_after_filtering	RNA_Max_mito_threshold	RNA_Min_N_genes_threshold	RNA_max_N_genes_threshold	RNA_Min_UMIs_threshold	RNA_max_UMIs_threshold	ATAC_N_reads	ATAC_Fraction_mapped_confidently	ATAC_Fraction_transposition_events_in_peaks_in_cells	ATAC_Fraction_fragments_in_peaks	ATAC_Median_fragments_per_cell	ATAC_Mean_nucleosome_signal_after_filtering	ATAC_Mean_peak_region_fragments_after_filtering	ATAC_Mean_TSS_enrichment_after_filtering	ATAC_Min_peak_region_fragments_threshold	ATAC_Max_peak_region_fragments_threshold	ATAC_Max_nucleosome_signal_threshold	ATAC_Min_TSS_enrichment_threshold	ATAC_Max_TSS_enrichment_threshold
NBFOXR2_6	RNA from scRNAseq	10X Chromium Single Cell 3'	Unknown	Unknown	Unknown	hg19	3.1.0	149704171	6340	0.866	0.312	3	0.1133	3351.26	1685.49	29	400	3518	0	9357	N/A	N/A	N/A	N/A	N/A	N/A	N/A	N/A	N/A	N/A	N/A	N/A	N/A
P-2236_S-2236	RNA from scRNAseq	10X Chromium Single Nuclei 3'	Illumina NovaSeq 6000 S4	15	Manual	hg19	3.1.0	336635945	13911	0.93	0.64	3	0.024	4181.18	2082.8	9	400	4889	0	19949	N/A	N/A	N/A	N/A	N/A	N/A	N/A	N/A	N/A	N/A	N/A	N/A	N/A
P-2273_S-2273	RNA from scRNAseq	10X Chromium Single Nuclei 3'	Illumina NovaSeq 6000 S4	75	Manual	hg19	3.1.0	534597883	9653	0.714	0.351	3	0.0083	2019.41	1468.97	5	400	3034	0	5754	N/A	N/A	N/A	N/A	N/A	N/A	N/A	N/A	N/A	N/A	N/A	N/A	N/A
P-6776_S-10153	ATAC modality failed QC; only RNA used from scMultiome	10X Chromium Single Cell Multiome ATAC + RNA	Illumina NovaSeq 6000 S4	11	OctoMACS dissociator	hg19	6.1.1	296661869	857	0.942	0.266	3	0.0146	5147.61	2321.05	5	400	6302	0	35907	N/A	N/A	N/A	N/A	N/A	N/A	N/A	N/A	N/A	N/A	N/A	N/A	N/A
P-6777_S-10154	ATAC modality failed QC; only RNA used from scMultiome	10X Chromium Single Cell Multiome ATAC + RNA	Illumina NovaSeq 6000 S4	13	OctoMACS dissociator	hg19	6.1.1	287644632	1312	0.94	0.186	3	0.0149	3550.48	1907.11	8	400	4246	0	13147	N/A	N/A	N/A	N/A	N/A	N/A	N/A	N/A	N/A	N/A	N/A	N/A	N/A
P-6778_S-10155	RNA and ATAC from scMultiome	10X Chromium Single Cell Multiome ATAC + RNA	Illumina NovaSeq 6000 S4	17	OctoMACS dissociator	hg19_ARC_v200	cellranger-arc-2.0.0	305841445	2647	0.9062	0.5394	1	0.007	9507.71	3471.19	5	400	6834	0	31532	521981447	0.8784	0.2866	0.3096	18342.5	0.591	6595.69	4.057	400	21280	1.5	1	7
