# Supplementary material for: FOXR2 Targets LHX6+/DLX+ Neural Lineages to Drive Central Nervous System Neuroblastoma
Source: Cancer Res. 2024 Nov 4;85(2):231–50. doi: 10.1158/0008-5472.CAN-24-2248 (PMC11733536; doi:10.1158/0008-5472.CAN-24-2248)
Supplement: Supplementary Table 5 — Quality control metrics and processing parameters for single-cell data for murine models. [file can-24-2248_supplementary_table_5_suppst5.xlsx]

## Sheet: Sheet1
Supplementary Table 5: Quality control metrics and processing parameters for single-cell data for murine models.
ID	Note	Protocol	Sequencing_platform	Starting_material_amount (mg)	Method_of_dissociation	Genome	Cellranger_version	RNA_N_reads	N_cells_after_filtering	N_cells_after_doublet_removed	RNA_reads_mapped_to_genome	RNA_reads_mapped_to_transcriptome	Seurat_min_cells_for_gene_detection	RNA_N_principal_components	Clustering_resolution	Seed	RNA_mean_mitochondrial_content_after_filtering	RNA_Mean_UMIs_after_filtering	RNA_Mean_N_genes_after_filtering	RNA_Max_mito_threshold	RNA_Min_N_genes_threshold	RNA_Max_N_genes_threshold	RNA_Min_UMIs_threshold	RNA_max_UMIs_threshold	ATAC_N_reads	ATAC_Fraction_mapped_confidently	ATAC_Fraction_transposition_events_in_peaks_in_cells	ATAC_Fraction_fragments_in_peaks	ATAC_Median_fragments_per_cell	ATAC_Mean_nucleosome_signal_after_filtering	ATAC_Mean_peak_region_fragments_after_filtering	ATAC_Mean_TSS_enrichment_after_filtering	ATAC_Min_peak_region_fragments_threshold	ATAC_Max_peak_region_fragments_threshold	ATAC_Max_nucleosome_signal_threshold	ATAC_Min_TSS_enrichment_threshold	ATAC_Max_TSS_enrichment_threshold
Foxr2_p53_r1	RNA and ATAC from scMultiome	10X Chromium Single Cell Multiome ATAC + RNA	Illumina NovaSeq 6000 S4	~20 mg	Singulator S100	mm10-H3-3_Akaluc_PB_shATRX_p53Cas9	cellranger-arc-2.0.0	406165405	8332	6934	0.8732	0.6512	1	30	0.2	42	0.0035	7553.34	2858.72	5	400	6696	0	42216	367954961	0.9209	0.3471	0.3783	8399	0.767	4786.38	4.873	400	21646	1.5	2	9
Foxr2_r1	RNA and ATAC from scMultiome	10X Chromium Single Cell Multiome ATAC + RNA	Illumina NovaSeq 6000 S4	5-10 mg	Singulator S100	mm10-H3-3_Akaluc_PB_shATRX_p53Cas9	cellranger-arc-2.0.0	309460312	7528	6348	0.9278	0.5692	1	30	0.2	42	0.0027	5289.68	2306.93	5	400	5451	0	17200	358882919	0.9218	0.3983	0.4301	9618	0.769	6108.66	5.49	400	17264	1.5	2	9
Foxr2_r2	RNA and ATAC from scMultiome	10X Chromium Single Cell Multiome ATAC + RNA	Illumina NovaSeq 6000 S4	<3mg	Singulator S100	mm10-H3-3_Akaluc_PB_shATRX_p53Cas9	cellranger-arc-2.0.0	384580570	1042	843	0.9206	0.6475	1	30	0.2	42	0.001	8596.15	2770.86	5	400	6229	0	37167	385783850	0.8976	0.3616	0.3981	23574.5	0.721	11539.7	5.141	400	33699	1.5	2	9
