# Supplementary material for: FOXR2 Targets LHX6+/DLX+ Neural Lineages to Drive Central Nervous System Neuroblastoma
Source: Cancer Res. 2024 Nov 4;85(2):231–50. doi: 10.1158/0008-5472.CAN-24-2248 (PMC11733536; doi:10.1158/0008-5472.CAN-24-2248)
Supplement: Supplementary Table 6 — Summary of reference datasets for the normal brain and adrenal gland used in this study. [file can-24-2248_supplementary_table_6_suppst6.xlsx]

## Sheet: Sheet1
Supplementary Table 6: Summary of reference datasets for the normal brain and adrenal gland used in this study.
Automated single-cell cell type annotation
Dataset	Species	Region	Age	Technology	Citation
Jessa NatGenet 2022	Mouse	Forebrain	E10-P6	10X Genomics Single Cell 3' RNAseq	Jessa, S., Mohammadnia, A., Harutyunyan, A.S., Hulswit, M., Varadharajan, S., Lakkis, H., Kabir, N., Bashardanesh, Z., Hébert, S., Faury, D., et al. (2022). K27M in canonical and noncanonical H3 variants occurs in distinct oligodendroglial cell lineages in brain midline gliomas. Nat. Genet., 1–16. 10.1038/s41588-022-01205-w.
Yao Nature 2023*	Mouse	Forebrain	P50-71	10X Genomics Single Cell 3' RNAseq	Yao, Z., van Velthoven, C. T. J., Kunst, M., Zhang, M., McMillen, D., Lee, C., Jung, W., Goldy, J., Abdelhak, A., Aitken, M., Baker, K., Baker, P., Barkan, E., Bertagnolli, D., Bhandiwad, A., Bielstein, C., Bishwakarma, P., Campos, J., Carey, D., … Zeng, H. (2023). A high-resolution transcriptomic and spatial atlas of cell types in the whole mouse brain. Nature, 624(7991), 317–332.
*only used for murine annotation
TF Fingerprint analysis
Dataset	Species	Region	Age	Technology	Citation
Shi Science 2021	Human (fetal 2)	Ganglionic eminences	9-18 PCW	10X Genomics Single Cell 3' RNAseq	Shi, Y., Wang, M., Mi, D., Lu, T., Wang, B., Dong, H., Zhong, S., Chen, Y., Sun, L., Zhou, X., et al. (2021). Mouse and human share conserved transcriptional programs for interneuron development. Science 374, eabj6641. 10.1126/science.abj6641.
Hodge Nature 2019 (AllenBrainAtlas)	Human (adult)	Middle temporal gyrus	18-68 years	SMART-Seq v4	Hodge, R.D., Bakken, T.E., Miller, J.A., Smith, K.A., Barkan, E.R., Graybuck, L.T., Close, J.L., Long, B., Johansen, N., Penn, O., et al. (2019). Conserved cell types with divergent features in human versus mouse cortex. Nature 573, 61–68. 10.1038/s41586-019-1506-7.
Yao Cell 2021 (AllenBrainAtlas)	Mouse (adult)	Cortex and hippocampal formation	P50-121	SMART-Seq v4	Yao, Z., van Velthoven, C.T.J., Nguyen, T.N., Goldy, J., Sedeno-Cortes, A.E., Baftizadeh, F., Bertagnolli, D., Casper, T., Chiang, M., Crichton, K., et al. (2021). A taxonomy of transcriptomic cell types across the isocortex and hippocampal formation. Cell 184, 3222–3241.e26. 10.1016/j.cell.2021.04.021.
Yu NatNeurosci 2021	Human (fetal 1)	Subpallium	9-12 PCW	10X Genomics Single Cell 3' RNAseq	Yu, Y., Zeng, Z., Xie, D., Chen, R., Sha, Y., Huang, S., Cai, W., Chen, W., Li, W., Ke, R., et al. (2021). Interneuron origin and molecular diversity in the human fetal brain. Nat. Neurosci. 10.1038/s41593-021-00940-3.
Jessa NatGenet 2022	Mouse (fetal)	Forebrain	E10-P6	10X Genomics Single Cell 3' RNAseq	Jessa, S., Mohammadnia, A., Harutyunyan, A.S., Hulswit, M., Varadharajan, S., Lakkis, H., Kabir, N., Bashardanesh, Z., Hébert, S., Faury, D., et al. (2022). K27M in canonical and noncanonical H3 variants occurs in distinct oligodendroglial cell lineages in brain midline gliomas. Nat. Genet., 1–16. 10.1038/s41588-022-01205-w.
ssGSEA Analysis
Dataset	Species	Region	Age	Technology	Citation
Yu NatNeurosci 2021	Human	Subpallium	9-12 PCW	10X Genomics Single Cell 3' RNAseq	Yu, Y., Zeng, Z., Xie, D., Chen, R., Sha, Y., Huang, S., Cai, W., Chen, W., Li, W., Ke, R., et al. (2021). Interneuron origin and molecular diversity in the human fetal brain. Nat. Neurosci. 10.1038/s41593-021-00940-3.
Jessa NatGenet 2022	Mouse	Forebrain	E10-P6	10X Genomics Single Cell 3' RNAseq	Jessa, S., Mohammadnia, A., Harutyunyan, A.S., Hulswit, M., Varadharajan, S., Lakkis, H., Kabir, N., Bashardanesh, Z., Hébert, S., Faury, D., et al. (2022). K27M in canonical and noncanonical H3 variants occurs in distinct oligodendroglial cell lineages in brain midline gliomas. Nat. Genet., 1–16. 10.1038/s41588-022-01205-w.
Aldinger NatNeurosci 2021	Human	Cerebellum	9-21 PCW	SPLiT-seq single-nuclei RNAseq	Aldinger, K.A., Thomson, Z., Phelps, I.G., Haldipur, P., Deng, M., Timms, A.E., Hirano, M., Santpere, G., Roco, C., Rosenberg, A.B., et al. (2021). Spatial and cell type transcriptional landscape of human cerebellar development. Nat. Neurosci., 1–13. 10.1038/s41593-021-00872-y.
Anderson CellRep 2020	Mouse	Striatum	P9	10X Genomics Single Cell 3' RNAseq	Anderson, A.G., Kulkarni, A., Harper, M., and Konopka, G. (2020). Single-Cell Analysis of Foxp1-Driven Mechanisms Essential for Striatal Development. Cell Rep. 30, 3051–3066.e7. 10.1016/j.celrep.2020.02.030.
Mizrak CellRep 2019	Mouse	Ventricular & sub-ventricular zones of the lateral ventricle	8-10 weeks	Drop-seq	Mizrak, D., Levitin, H.M., Delgado, A.C., Crotet, V., Yuan, J., Chaker, Z., Silva-Vargas, V., Sims, P.A., and Doetsch, F. (2019). Single-Cell Analysis of Regional Differences in Adult V-SVZ Neural Stem Cell Lineages. Cell Rep. 26, 394–406.e5. 10.1016/j.celrep.2018.12.044.
Nowakowski Science 2017	Human	Cortex & medial ganglionic eminence	5-37 PCW	Fluidigm C1	Nowakowski, T.J., Bhaduri, A., Pollen, A.A., Alvarado, B., Mostajo-Radji, M.A., Di Lullo, E., Haeussler, M., Sandoval-Espinosa, C., Liu, S.J., Velmeshev, D., et al. (2017). Spatiotemporal gene expression trajectories reveal developmental hierarchies of the human cortex. Science 358, 1318–1323. 10.1126/science.aap8809.
VanBruggen DevCell 2022	Human	Forebrain	8-10 PCW	10X Genomics Single Cell 3' RNAseq	van Bruggen, D., Pohl, F., Langseth, C.M., Kukanja, P., Lee, H., Albiach, A.M., Kabbe, M., Meijer, M., Linnarsson, S., Hilscher, M.M., et al. (2022). Developmental landscape of human forebrain at a single-cell level identifies early waves of oligodendrogenesis. Dev. Cell 0. 10.1016/j.devcel.2022.04.016.
Velmeshev Science 2019	Human	Prefrontal cortex and anterior cingulate cortex	19-54 years	10X Genomics Single Nuclei 3' RNAseq	Velmeshev, D., Schirmer, L., Jung, D., Haeussler, M., Perez, Y., Mayer, S., Bhaduri, A., Goyal, N., Rowitch, D.H., and Kriegstein, A.R. (2019). Single-cell genomics identifies cell type–specific molecular changes in autism. Science 364, 685–689. 10.1126/science.aav8130.
Dong CancerCell 2020	Human	Adrenal gland	4-14 PCW	10X Genomics Single Cell 3' RNAseq	Dong, R., Yang, R., Zhan, Y., Lai, H.-D., Ye, C.-J., Yao, X.-Y., Luo, W.-Q., Cheng, X.-M., Miao, J.-J., Wang, J.-F., et al. (2020). Single-Cell Characterization of Malignant Phenotypes and Developmental Trajectories of Adrenal Neuroblastoma. Cancer Cell. 10.1016/j.ccell.2020.08.014.
Jansky NatGenet 2021	Human	Adrenal gland	7-8 PCW	10X Genomics Single Cell 3' RNAseq	Jansky, S., Sharma, A.K., Körber, V., Quintero, A., Toprak, U.H., Wecht, E.M., Gartlgruber, M., Greco, A., Chomsky, E., Grünewald, T.G.P., et al. (2021). Single-cell transcriptomic analyses provide insights into the developmental origins of neuroblastoma. Nat. Genet., 1–11. 10.1038/s41588-021-00806-1.
Kildisiute SciAdv 2021	Human	Adrenal gland	1st & 2nd trimester	10X Genomics Single Cell 3' RNAseq	Kildisiute, G., Kholosy, W.M., Young, M.D., Roberts, K., Elmentaite, R., van Hooff, S.R., Pacyna, C.N., Khabirova, E., Piapi, A., Thevanesan, C., et al. (2021). Tumor to normal single-cell mRNA comparisons reveal a pan-neuroblastoma cancer cell. Science Advances 7, eabd3311. 10.1126/sciadv.abd3311.
