# Supplementary material for: FOXR2 Targets LHX6+/DLX+ Neural Lineages to Drive Central Nervous System Neuroblastoma
Source: Cancer Res. 2024 Nov 4;85(2):231–50. doi: 10.1158/0008-5472.CAN-24-2248 (PMC11733536; doi:10.1158/0008-5472.CAN-24-2248)
Supplement: Supplementary Table 7 — Reference dataset labels used for cell type annotation of mouse model single-cell datasets. [file can-24-2248_supplementary_table_7_suppst7.xlsx]

## Sheet: Sheet1
Supplementary Table 7: Reference dataset labels used for cell type annotation of mouse model single-cell datasets.
Reference: Jessa et al. 2022				Reference: Yao et al. 2023
Citation: Jessa, S. et al. K27M in canonical and noncanonical H3 variants targets distinct 2 oligodendroglial precursor-like cells in brain midline gliomas. Nat. Genet. 54, 1865–1880 (2022)				Citation: Yao, Z. et al. A high-resolution transcriptomic and spatial atlas of cell types in the whole mouse brain. Nature 624, 317–332 (2023)
Cluster label	Broad label	Neuron/Glia label		Subclass label	Class label	Neuron/Glia label	GE-derived label
F-e10_VRGC	Ventral RGC	Other		001 CLA-EPd-CTX Car3 Glut	01 IT-ET Glut	Neuron	Other neurons
F-e10_VRGC-P	Ventral RGC	Other		002 IT EP-CLA Glut	01 IT-ET Glut	Neuron	Other neurons
F-e10_DRGC	Dorsal RGC	Other		003 L5/6 IT TPE-ENT Glut	01 IT-ET Glut	Neuron	Other neurons
F-e10_DRGC-P	Dorsal RGC	Other		004 L6 IT CTX Glut	01 IT-ET Glut	Neuron	Other neurons
F-e10_CHEM	Cortical hem	Other		005 L5 IT CTX Glut	01 IT-ET Glut	Neuron	Other neurons
F-e10_MGINH	MGE inhibitory neurons	Neuron		006 L4/5 IT CTX Glut	01 IT-ET Glut	Neuron	Other neurons
F-e10_EXIP1	Excitatory IPC	Neuron		007 L2/3 IT CTX Glut	01 IT-ET Glut	Neuron	Other neurons
F-e10_CEXN1	Cortical excitatory neurons	Neuron		008 L2/3 IT ENT Glut	01 IT-ET Glut	Neuron	Other neurons
F-e10_RTMID	Rostral telencephalic midline	Other		009 L2/3 IT PIR-ENTl Glut	01 IT-ET Glut	Neuron	Other neurons
F-e10_MNG	Meninges	Other		010 IT AON-TT-DP Glut	01 IT-ET Glut	Neuron	Other neurons
F-e10_CINHN	Cortical inhibitory neurons	Neuron		011 L2 IT ENT-po Glut	01 IT-ET Glut	Neuron	Other neurons
F-e10_UNR	Unresolved	No consensus		012 MEA Slc17a7 Glut	01 IT-ET Glut	Neuron	Other neurons
F-e10_ERY	Erythrocytes	Other		013 COAp Grxcr2 Glut	01 IT-ET Glut	Neuron	Other neurons
F-e10_ENDO	Endothelial	Other		014 LA-BLA-BMA-PA Glut	01 IT-ET Glut	Neuron	Other neurons
F-e12_VRGC	Ventral RGC	Other		015 ENTmv-PA-COAp Glut	01 IT-ET Glut	Neuron	Other neurons
F-e12_MGINH	MGE inhibitory neurons	Neuron		017 CA3 Glut	01 IT-ET Glut	Neuron	Other neurons
F-e12_DRGC	Dorsal RGC	Other		019 L2/3 IT PPP Glut	01 IT-ET Glut	Neuron	Other neurons
F-e12_DRGC-P	Dorsal RGC	Other		020 L2/3 IT RSP Glut	01 IT-ET Glut	Neuron	Other neurons
F-e12_CEXN1	Cortical excitatory neurons	Neuron		021 L4 RSP-ACA Glut	01 IT-ET Glut	Neuron	Other neurons
F-e12_CINHN	Cortical inhibitory neurons	Neuron		022 L5 ET CTX Glut	01 IT-ET Glut	Neuron	Other neurons
F-e12_EXIP1	Excitatory IPC	Neuron		025 CA2-FC-IG Glut	01 IT-ET Glut	Neuron	Other neurons
F-e12_THLP	Thalamic precursors	Other		026 NLOT Rho Glut	01 IT-ET Glut	Neuron	Other neurons
F-e12_INIP-P	Inhibitory IPC	Neuron		027 L6b EPd Glut	02 NP-CT-L6b Glut	Neuron	Other neurons
F-e12_CJRZN	Cajal-Retzius neurons	Neuron		028 L6b/CT ENT Glut	02 NP-CT-L6b Glut	Neuron	Other neurons
F-e12_NEUR1	Other neurons	Neuron		029 L6b CTX Glut	02 NP-CT-L6b Glut	Neuron	Other neurons
F-e12_MNG	Meninges	Other		030 L6 CT CTX Glut	02 NP-CT-L6b Glut	Neuron	Other neurons
F-e12_CHEM	Cortical hem	Other		031 CT SUB Glut	02 NP-CT-L6b Glut	Neuron	Other neurons
F-e12_THLN	Thalamic neurons	Neuron		032 L5 NP CTX Glut	02 NP-CT-L6b Glut	Neuron	Other neurons
F-e12_PERI	Pericytes	Other		034 NP PPP Glut	02 NP-CT-L6b Glut	Neuron	Other neurons
F-e12_ERY	Erythrocytes	Other		035 OB Eomes Ms4a15 Glut	03 OB-CR Glut	Neuron	Other neurons
F-e12_MGL	Immune	Other		036 HPF CR Glut	03 OB-CR Glut	Neuron	Other neurons
F-e12_ENDO	Endothelial	Other		037 DG Glut	04 DG-IMN Glut	Neuron	Other neurons
F-e13_EXIP1	Excitatory IPC	Neuron		038 DG-PIR Ex IMN	04 DG-IMN Glut	Neuron	Other neurons
F-e13_CEXN1	Cortical excitatory neurons	Neuron		039 OB Meis2 Thsd7b Gaba	05 OB-IMN GABA	Neuron	Other neurons
F-e13_VRGC	Ventral RGC	Other		040 OB Trdn Gaba	05 OB-IMN GABA	Neuron	Other neurons
F-e13_MGINH	MGE inhibitory neurons	Neuron		041 OB-in Frmd7 Gaba	05 OB-IMN GABA	Neuron	Other neurons
F-e13_DRGC	Dorsal RGC	Other		042 OB-out Frmd7 Gaba	05 OB-IMN GABA	Neuron	Other neurons
F-e13_5-NEURX	Other neurons	Neuron		043 OB-mi Frmd7 Gaba	05 OB-IMN GABA	Neuron	Other neurons
F-e13_EXIP-P	Excitatory IPC	Neuron		044 OB Dopa-Gaba	05 OB-IMN GABA	Neuron	Other neurons
F-e13_DRGC-P	Dorsal RGC	Other		045 OB-STR-CTX Inh IMN	05 OB-IMN GABA	Neuron	Other neurons
F-e13_CEXN2	Cortical excitatory neurons	Neuron		046 Vip Gaba	06 CTX-CGE GABA	Neuron	GE-derived neurons
F-e13_CINHN	Cortical inhibitory neurons	Neuron		047 Sncg Gaba	06 CTX-CGE GABA	Neuron	GE-derived neurons
F-e13_INIP-P	Inhibitory IPC	Neuron		048 RHP-COA Ndnf Gaba	06 CTX-CGE GABA	Neuron	GE-derived neurons
F-e13_NEUR1	Other neurons	Neuron		049 Lamp5 Gaba	06 CTX-CGE GABA	Neuron	GE-derived neurons
F-e13_CJRZN	Cajal-Retzius neurons	Neuron		050 Lamp5 Lhx6 Gaba	07 CTX-MGE GABA	Neuron	GE-derived neurons
F-e13_PERI	Pericytes	Other		051 Pvalb chandelier Gaba	07 CTX-MGE GABA	Neuron	GE-derived neurons
F-e15_DRGC-P	Dorsal RGC	Other		052 Pvalb Gaba	07 CTX-MGE GABA	Neuron	GE-derived neurons
F-e15_CEXN1	Cortical excitatory neurons	Neuron		053 Sst Gaba	07 CTX-MGE GABA	Neuron	GE-derived neurons
F-e15_EXIP1	Excitatory IPC	Neuron		054 STR Prox1 Lhx6 Gaba	08 CNU-MGE GABA	Neuron	GE-derived neurons
F-e15_MGINH	MGE inhibitory neurons	Neuron		055 STR Lhx8 Gaba	08 CNU-MGE GABA	Neuron	GE-derived neurons
F-e15_DRGC	Dorsal RGC	Other		056 Sst Chodl Gaba	08 CNU-MGE GABA	Neuron	GE-derived neurons
F-e15_INIP-P	Inhibitory IPC	Neuron		057 NDB-SI-MA-STRv Lhx8 Gaba	08 CNU-MGE GABA	Neuron	GE-derived neurons
F-e15_EXIP2	Excitatory IPC	Neuron		058 PAL-STR Gaba-Chol	08 CNU-MGE GABA	Neuron	GE-derived neurons
F-e15_VRGC	Ventral RGC	Other		059 GPe-SI Sox6 Cyp26b1 Gaba	09 CNU-LGE GABA	Neuron	GE-derived neurons
F-e15_CINHN	Cortical inhibitory neurons	Neuron		060 OT D3 Folh1 Gaba	09 CNU-LGE GABA	Neuron	GE-derived neurons
F-e15_CEXN2	Cortical excitatory neurons	Neuron		061 STR D1 Gaba	09 CNU-LGE GABA	Neuron	GE-derived neurons
F-e15_EXIP-P	Excitatory IPC	Neuron		062 STR D2 Gaba	09 CNU-LGE GABA	Neuron	GE-derived neurons
F-e15_CJRZN	Cajal-Retzius neurons	Neuron		063 STR D1 Sema5a Gaba	09 CNU-LGE GABA	Neuron	GE-derived neurons
F-e15_CHEM	Cortical hem	Other		064 STR-PAL Chst9 Gaba	09 CNU-LGE GABA	Neuron	GE-derived neurons
F-e15_NEUR1	Other neurons	Neuron		065 IA Mgp Gaba	09 CNU-LGE GABA	Neuron	GE-derived neurons
F-e15_MNG	Meninges	Other		066 NDB-SI-ant Prdm12 Gaba	11 CNU-HYa GABA	Neuron	Other neurons
F-e15_PERI	Pericytes	Other		068 LSX Otx2 Gaba	10 LSX GABA	Neuron	Other neurons
F-e15_MGL	Immune	Other		069 LSX Nkx2-1 Gaba	10 LSX GABA	Neuron	Other neurons
F-e16_CEXN1	Cortical excitatory neurons	Neuron		070 LSX Prdm12 Slit2 Gaba	10 LSX GABA	Neuron	Other neurons
F-e16_CEXN2	Cortical excitatory neurons	Neuron		073 MEA-BST Sox6 Gaba	11 CNU-HYa GABA	Neuron	Other neurons
F-e16_EXIP1	Excitatory IPC	Neuron		074 MEA-BST Lhx6 Sp9 Gaba	11 CNU-HYa GABA	Neuron	Other neurons
F-e16_3-NEURX	Other neurons	Neuron		075 MEA-BST Lhx6 Nr2e1 Gaba	11 CNU-HYa GABA	Neuron	Other neurons
F-e16_CGINH	Cortical inhibitory neurons	Neuron		076 MEA-BST Lhx6 Nfib Gaba	11 CNU-HYa GABA	Neuron	Other neurons
F-e16_INIP-P	Inhibitory IPC	Neuron		077 CEA-BST Gal Avp Gaba	11 CNU-HYa GABA	Neuron	Other neurons
F-e16_SMSN	Striatal spiny neurons	Neuron		078 SI-MA-ACB Ebf1 Bnc2 Gaba	11 CNU-HYa GABA	Neuron	Other neurons
F-e16_MGINH	MGE inhibitory neurons	Neuron		079 CEA-BST Six3 Cyp26b1 Gaba	11 CNU-HYa GABA	Neuron	Other neurons
F-e16_RGC-P	Gliogenic progenitors	Glia		080 CEA-AAA-BST Six3 Sp9 Gaba	11 CNU-HYa GABA	Neuron	Other neurons
F-e16_CINHN	Cortical inhibitory neurons	Neuron		081 ACB-BST-FS D1 Gaba	11 CNU-HYa GABA	Neuron	Other neurons
F-e16_10-NEURX	Other neurons	Neuron		082 CEA-BST Ebf1 Pdyn Gaba	11 CNU-HYa GABA	Neuron	Other neurons
F-e16_ASTR1	Astrocytes	Glia		083 CEA-BST Rai14 Pdyn Crh Gaba	11 CNU-HYa GABA	Neuron	Other neurons
F-e16_12-NEURX	Other neurons	Neuron		084 BST-SI-AAA Six3 Slc22a3 Gaba	11 CNU-HYa GABA	Neuron	Other neurons
F-e16_PERI	Pericytes	Other		085 SI-MPO-LPO Lhx8 Gaba	11 CNU-HYa GABA	Neuron	Other neurons
F-e16_14-NEURX	Other neurons	Neuron		086 MPO-ADP Lhx8 Gaba	11 CNU-HYa GABA	Neuron	Other neurons
F-e16_CJRZN	Cajal-Retzius neurons	Neuron		087 MPN-MPO-LPO Lhx6 Zfhx3 Gaba	11 CNU-HYa GABA	Neuron	Other neurons
F-e16_MGL	Immune	Other		088 BST Tac2 Gaba	11 CNU-HYa GABA	Neuron	Other neurons
F-e16_MNG	Meninges	Other		089 PVR Six3 Sox3 Gaba	11 CNU-HYa GABA	Neuron	Other neurons
F-e16_ENDO	Endothelial	Other		090 BST-MPN Six3 Nrgn Gaba	11 CNU-HYa GABA	Neuron	Other neurons
F-e16_ERY	Erythrocytes	Other		093 RT-ZI Gnb3 Gaba	12 HY GABA	Neuron	Other neurons
F-e16_CPLX	Ependymal	Glia		101 ZI Pax6 Gaba	12 HY GABA	Neuron	Other neurons
F-e18_CEXN1	Cortical excitatory neurons	Neuron		106 PVpo-VMPO-MPN Hmx2 Gaba	12 HY GABA	Neuron	Other neurons
F-e18_CEXN2	Cortical excitatory neurons	Neuron		111 TRS-BAC Sln Glut	13 CNU-HYa Glut	Neuron	Other neurons
F-e18_EXIP1	Excitatory IPC	Neuron		112 GPi Tbr1 Cngb3 Gaba-Glut	13 CNU-HYa Glut	Neuron	Other neurons
F-e18_INIP-P	Inhibitory IPC	Neuron		113 MEA-COA-BMA Ccdc42 Glut	13 CNU-HYa Glut	Neuron	Other neurons
F-e18_SMSN	Striatal spiny neurons	Neuron		114 COAa-PAA-MEA Barhl2 Glut	13 CNU-HYa Glut	Neuron	Other neurons
F-e18_MGINH	MGE inhibitory neurons	Neuron		115 MS-SF Bsx Glut	13 CNU-HYa Glut	Neuron	Other neurons
F-e18_6-NEURX	Other neurons	Neuron		116 AVPV-MEPO-SFO Tbr1 Glut	13 CNU-HYa Glut	Neuron	Other neurons
F-e18_7-NEURX	Other neurons	Neuron		117 LHA Barhl2 Glut	13 CNU-HYa Glut	Neuron	Other neurons
F-e18_INIP-P2	Inhibitory IPC	Neuron		118 ADP-MPO Trp73 Glut	13 CNU-HYa Glut	Neuron	Other neurons
F-e18_CINHN	Cortical inhibitory neurons	Neuron		119 SI-MA-LPO-LHA Skor1 Glut	13 CNU-HYa Glut	Neuron	Other neurons
F-e18_ASTR1	Astrocytes	Glia		120 MEA Otp Foxp2 Glut	13 CNU-HYa Glut	Neuron	Other neurons
F-e18_ASTR3	Astrocytes	Glia		121 MEA-BST Otp Zic2 Glut	13 CNU-HYa Glut	Neuron	Other neurons
F-e18_OPC	OPC	Glia		122 LHA-MEA Otp Glut	13 CNU-HYa Glut	Neuron	Other neurons
F-e18_13-NEURX	Other neurons	Neuron		131 LHA-AHN-PVH Otp Trh Glut	14 HY Glut	Neuron	Other neurons
F-e18_CEXN3	Cortical excitatory neurons	Neuron		133 PVH-SO-PVa Otp Glut	14 HY Glut	Neuron	Other neurons
F-e18_RGC-P	Gliogenic progenitors	Glia		148 AV Col27a1 Glut	18 TH Glut	Neuron	Other neurons
F-e18_PERI	Pericytes	Other		318 Astro-NT NN	30 Astro-Epen	Glia	N/A
F-e18_ASTR2	Astrocytes	Glia		319 Astro-TE NN	30 Astro-Epen	Glia	N/A
F-e18_18-NEURX	Other neurons	Neuron		320 Astro-OLF NN	30 Astro-Epen	Glia	N/A
F-e18_MGL	Immune	Other		323 Ependymal NN	30 Astro-Epen	Glia	N/A
F-e18_MNG	Meninges	Other		326 OPC NN	31 OPC-Oligo	Glia	N/A
F-e18_ENDO	Endothelial	Other		327 Oligo NN	31 OPC-Oligo	Glia	N/A
F-e18_CJRZN	Cajal-Retzius neurons	Neuron		328 OEC NN	32 OEC	Glia	N/A
F-e18_ERY	Erythrocytes	Other		329 ABC NN	33 Vascular	Other	N/A
F-e18_CPLX	Ependymal	Glia		330 VLMC NN	33 Vascular	Other	N/A
F-p0_CEXN1	Cortical excitatory neurons	Neuron		331 Peri NN	33 Vascular	Other	N/A
F-p0_MIXP-P	Mixed progenitors	Other		332 SMC NN	33 Vascular	Other	N/A
F-p0_ASTR1	Astrocytes	Glia		333 Endo NN	33 Vascular	Other	N/A
F-p0_EXIP1	Excitatory IPC	Neuron		334 Microglia NN	34 Immune	Other	N/A
F-p0_ASTR2	Astrocytes	Glia		335 BAM NN	34 Immune	Other	N/A
F-p0_OPC	OPC	Glia		337 DC NN	34 Immune	Other	N/A
F-p0_CEXN2	Cortical excitatory neurons	Neuron		338 Lymphoid NN	34 Immune	Other	N/A
F-p0_CINHN	Cortical inhibitory neurons	Neuron
F-p0_ASEP	Astrocytes	Glia
F-p0_MNG	Meninges	Other
F-p0_EXIP2	Excitatory IPC	Neuron
F-p0_MGINH	MGE inhibitory neurons	Neuron
F-p0_PERI	Pericytes	Other
F-p0_MGL	Immune	Other
F-p0_MAC	Immune	Other
F-p0_ENDO	Endothelial	Other
F-p0_CPLX	Ependymal	Glia
F-p0_UNR1	Unresolved	No consensus
F-p0_CJRZN	Cajal-Retzius neurons	Neuron
F-p0_EPEN	Ependymal	Glia
F-p0_INIP-P	Inhibitory IPC	Neuron
F-p0_GRGC-P	Gliogenic progenitors	Glia
F-p0_EXIP-P	Excitatory IPC	Neuron
F-p3_ASTR2	Astrocytes	Glia
F-p3_INIP-P	Inhibitory IPC	Neuron
F-p3_OPC	OPC	Glia
F-p3_ASTR1	Astrocytes	Glia
F-p3_RGC-P	Gliogenic progenitors	Glia
F-p3_CEXN1	Cortical excitatory neurons	Neuron
F-p3_NEUR2	Other neurons	Neuron
F-p3_ENDO	Endothelial	Other
F-p3_MNG	Meninges	Other
F-p3_EPENP	Gliogenic progenitors	Glia
F-p3_PERI	Pericytes	Other
F-p3_SMSN	Striatal spiny neurons	Neuron
F-p3_EPEN	Ependymal	Glia
F-p3_INIP2-P	Inhibitory IPC	Neuron
F-p3_MGL	Immune	Other
F-p3_MAC	Immune	Other
F-p3_ASTR3	Astrocytes	Glia
F-p3_NFOL	Oligodendrocytes	Glia
F-p6_ASTR2	Astrocytes	Glia
F-p6_MIXP-P	Mixed progenitors	Other
F-p6_OPC	OPC	Glia
F-p6_ENDO	Endothelial	Other
F-p6_MGL	Immune	Other
F-p6_MNG	Meninges	Other
F-p6_PERI	Pericytes	Other
F-p6_ASTR2-2	Astrocytes	Glia
F-p6_NFOL	Oligodendrocytes	Glia
F-p6_ASTR3	Astrocytes	Glia
F-p6_EPEN	Ependymal	Glia
F-p6_UNR2	Split cluster containing erythrocytes & neurons	Other
F-p6_INIP-P	Inhibitory IPC	Neuron
F-p6_CPLX	Ependymal	Glia
F-p6_MAC	Immune	Other
