# Supplementary material for: FOXR2 Targets LHX6+/DLX+ Neural Lineages to Drive Central Nervous System Neuroblastoma
Source: Cancer Res. 2024 Nov 4;85(2):231–50. doi: 10.1158/0008-5472.CAN-24-2248 (PMC11733536; doi:10.1158/0008-5472.CAN-24-2248)
Supplement: Supplementary Table 8 — Quantification of expression and detection rate (Pct1) for transcription factors in the normal brain reference datasets. [file can-24-2248_supplementary_table_8_suppst8.xlsx]

## Sheet: Sheet1
Supplementary Table 8: Quantification of expression and detection rate (Pct1) for transcription factors in the normal brain reference datasets.
Per cluster quantification									Aggregated quantification per class
Cluster	Class	Gene	Expression	Pct1	N_cells	Dataset			Class	Gene	Expression	Pct1	N_cells	Dataset
MGE1	MGE-derived lineage	FOXG1	0.406361	0.609041	5420	Yu et al 2021			Excitatory lineage	FOXG1	1	0.811181	9194	Yu et al 2021
CGE1	CGE/LGE-derived lineage	FOXG1	0.542766	0.678338	3513	Yu et al 2021			Excitatory lineage	PAX6	0.707916	0.26811	9194	Yu et al 2021
ExN1	Excitatory lineage	FOXG1	0.71349	0.85397	2972	Yu et al 2021			Excitatory lineage	EMX1	1	0.392756	9194	Yu et al 2021
ExN3	Excitatory lineage	FOXG1	1	0.91755	1698	Yu et al 2021			Excitatory lineage	EMX2	1	0.296715	9194	Yu et al 2021
LGE1	CGE/LGE-derived lineage	FOXG1	0.792962	0.776679	4348	Yu et al 2021			Excitatory lineage	TBR1	1	0.717098	9194	Yu et al 2021
ExN2	Excitatory lineage	FOXG1	0.390813	0.604706	2125	Yu et al 2021			Excitatory lineage	EOMES	1	0.262671	9194	Yu et al 2021
ExN4	Excitatory lineage	FOXG1	0.603459	0.844684	1204	Yu et al 2021			Excitatory lineage	GSX2	0	0.0217533	9194	Yu et al 2021
LGE2	CGE/LGE-derived lineage	FOXG1	0.35215	0.632321	1844	Yu et al 2021			Excitatory lineage	NKX2-1	0	0.0367631	9194	Yu et al 2021
ExN5	Excitatory lineage	FOXG1	0.521231	0.887029	1195	Yu et al 2021			Excitatory lineage	LHX6	0	0.0296933	9194	Yu et al 2021
LGE3	CGE/LGE-derived lineage	FOXG1	0.82245	0.811264	1669	Yu et al 2021			Excitatory lineage	DLX1	0	0.129867	9194	Yu et al 2021
MGE2	MGE-derived lineage	FOXG1	0.339548	0.539717	1838	Yu et al 2021			Excitatory lineage	DLX2	0	0.158908	9194	Yu et al 2021
MGE1	MGE-derived lineage	PAX6	0.00500101	0.0341328	5420	Yu et al 2021			Excitatory lineage	DLX5	0	0.172069	9194	Yu et al 2021
CGE1	CGE/LGE-derived lineage	PAX6	0.377468	0.248221	3513	Yu et al 2021			Excitatory lineage	DLX6	0	0.0542745	9194	Yu et al 2021
ExN1	Excitatory lineage	PAX6	0.0670781	0.126178	2972	Yu et al 2021			Excitatory lineage	FOXG1	0.567627	0.622737	4530	Shi et al 2021
ExN3	Excitatory lineage	PAX6	0.0145162	0.06596	1698	Yu et al 2021			Excitatory lineage	PAX6	0.248515	0.148786	4530	Shi et al 2021
LGE1	CGE/LGE-derived lineage	PAX6	0.372805	0.24701	4348	Yu et al 2021			Excitatory lineage	EMX1	0.48009	0.344812	4530	Shi et al 2021
ExN2	Excitatory lineage	PAX6	0.0994828	0.136941	2125	Yu et al 2021			Excitatory lineage	EMX2	0.52713	0.308609	4530	Shi et al 2021
ExN4	Excitatory lineage	PAX6	0.641086	0.577243	1204	Yu et al 2021			Excitatory lineage	TBR1	0.419583	0.69713	4530	Shi et al 2021
LGE2	CGE/LGE-derived lineage	PAX6	0	0.0347072	1844	Yu et al 2021			Excitatory lineage	EOMES	0.431894	0.152759	4530	Shi et al 2021
ExN5	Excitatory lineage	PAX6	1	0.830126	1195	Yu et al 2021			Excitatory lineage	GSX2	0.0107546	0.00816777	4530	Shi et al 2021
LGE3	CGE/LGE-derived lineage	PAX6	0.0248	0.0539245	1669	Yu et al 2021			Excitatory lineage	NKX2-1	0.0376345	0.0362031	4530	Shi et al 2021
MGE2	MGE-derived lineage	PAX6	0.154769	0.101197	1838	Yu et al 2021			Excitatory lineage	LHX6	0.0206951	0.0187638	4530	Shi et al 2021
MGE1	MGE-derived lineage	EMX1	0.0150931	0.0125461	5420	Yu et al 2021			Excitatory lineage	DLX1	0.0437089	0.107285	4530	Shi et al 2021
CGE1	CGE/LGE-derived lineage	EMX1	0.0237585	0.0173641	3513	Yu et al 2021			Excitatory lineage	DLX2	0.030981	0.127815	4530	Shi et al 2021
ExN1	Excitatory lineage	EMX1	0.521704	0.37786	2972	Yu et al 2021			Excitatory lineage	DLX5	0.0427345	0.143709	4530	Shi et al 2021
ExN3	Excitatory lineage	EMX1	0.355227	0.32391	1698	Yu et al 2021			Excitatory lineage	DLX6	0.0271597	0.0247241	4530	Shi et al 2021
LGE1	CGE/LGE-derived lineage	EMX1	0.0106405	0.0114995	4348	Yu et al 2021			Excitatory lineage	FOXG1	1	0.773456	10413	Jessa et al 2019, 2022
ExN2	Excitatory lineage	EMX1	0.334228	0.212235	2125	Yu et al 2021			Excitatory lineage	PAX6	0.108801	0.0831653	10413	Jessa et al 2019, 2022
ExN4	Excitatory lineage	EMX1	0.926124	0.551495	1204	Yu et al 2021			Excitatory lineage	EMX1	0.864047	0.338615	10413	Jessa et al 2019, 2022
LGE2	CGE/LGE-derived lineage	EMX1	0.00934114	0.0119306	1844	Yu et al 2021			Excitatory lineage	EMX2	0.303299	0.119466	10413	Jessa et al 2019, 2022
ExN5	Excitatory lineage	EMX1	1	0.688703	1195	Yu et al 2021			Excitatory lineage	TBR1	1	0.53971	10413	Jessa et al 2019, 2022
LGE3	CGE/LGE-derived lineage	EMX1	0.0208544	0.0173757	1669	Yu et al 2021			Excitatory lineage	EOMES	0.178733	0.0664554	10413	Jessa et al 2019, 2022
MGE2	MGE-derived lineage	EMX1	0.0186154	0.0152339	1838	Yu et al 2021			Excitatory lineage	GSX2	0.0023095	0.00355325	10413	Jessa et al 2019, 2022
MGE1	MGE-derived lineage	EMX2	0.0108653	0.0204797	5420	Yu et al 2021			Excitatory lineage	NKX2-1	0.0053452	0.0124844	10413	Jessa et al 2019, 2022
CGE1	CGE/LGE-derived lineage	EMX2	0.0199154	0.0253345	3513	Yu et al 2021			Excitatory lineage	LHX6	0.00744688	0.0140209	10413	Jessa et al 2019, 2022
ExN1	Excitatory lineage	EMX2	0.272181	0.229475	2972	Yu et al 2021			Excitatory lineage	DLX1	0	0.0457121	10413	Jessa et al 2019, 2022
ExN3	Excitatory lineage	EMX2	0.0490842	0.0771496	1698	Yu et al 2021			Excitatory lineage	DLX2	0	0.0414866	10413	Jessa et al 2019, 2022
LGE1	CGE/LGE-derived lineage	EMX2	0.0131309	0.0232291	4348	Yu et al 2021			Excitatory lineage	DLX5	0.00252873	0.034092	10413	Jessa et al 2019, 2022
ExN2	Excitatory lineage	EMX2	0.563429	0.227294	2125	Yu et al 2021			Excitatory lineage	DLX6	0	0.0120042	10413	Jessa et al 2019, 2022
ExN4	Excitatory lineage	EMX2	0.658235	0.473422	1204	Yu et al 2021			Excitatory lineage	FOXG1	0.304408	0.616046	31285	Hodge et al 2019
LGE2	CGE/LGE-derived lineage	EMX2	0	0.0140998	1844	Yu et al 2021			Excitatory lineage	PAX6	0.0283132	0.0587502	31285	Hodge et al 2019
ExN5	Excitatory lineage	EMX2	1	0.721339	1195	Yu et al 2021			Excitatory lineage	EMX1	0.404968	0.293847	31285	Hodge et al 2019
LGE3	CGE/LGE-derived lineage	EMX2	0.0120764	0.0227681	1669	Yu et al 2021			Excitatory lineage	EMX2	0.0176539	0.0263385	31285	Hodge et al 2019
MGE2	MGE-derived lineage	EMX2	0.0731115	0.054407	1838	Yu et al 2021			Excitatory lineage	TBR1	0.435837	0.607767	31285	Hodge et al 2019
MGE1	MGE-derived lineage	TBR1	0.0132961	0.0437269	5420	Yu et al 2021			Excitatory lineage	EOMES	0.00171494	0.0013425	31285	Hodge et al 2019
CGE1	CGE/LGE-derived lineage	TBR1	0.0113795	0.0412753	3513	Yu et al 2021			Excitatory lineage	GSX2	0.0130353	0.00137446	31285	Hodge et al 2019
ExN1	Excitatory lineage	TBR1	0.87976	0.839838	2972	Yu et al 2021			Excitatory lineage	NKX2-1	0.000205824	0.000543391	31285	Hodge et al 2019
ExN3	Excitatory lineage	TBR1	1	0.876914	1698	Yu et al 2021			Excitatory lineage	LHX6	0.000992079	0.0101327	31285	Hodge et al 2019
LGE1	CGE/LGE-derived lineage	TBR1	0.00916966	0.0416283	4348	Yu et al 2021			Excitatory lineage	DLX1	0.00114496	0.00712802	31285	Hodge et al 2019
ExN2	Excitatory lineage	TBR1	0.631419	0.600471	2125	Yu et al 2021			Excitatory lineage	DLX2	7.91686e-05	0.000926962	31285	Hodge et al 2019
ExN4	Excitatory lineage	TBR1	0.546194	0.723422	1204	Yu et al 2021			Excitatory lineage	DLX5	0.00388856	0.00332428	31285	Hodge et al 2019
LGE2	CGE/LGE-derived lineage	TBR1	0.0112379	0.0428416	1844	Yu et al 2021			Excitatory lineage	DLX6	0.000465757	0.00217357	31285	Hodge et al 2019
ExN5	Excitatory lineage	TBR1	0.144989	0.385774	1195	Yu et al 2021			Excitatory lineage	FOXG1	0.400853	0.966389	42754	Yao et al 2021
LGE3	CGE/LGE-derived lineage	TBR1	0.00691935	0.0377472	1669	Yu et al 2021			Excitatory lineage	PAX6	0.00377223	0.135075	42754	Yao et al 2021
MGE2	MGE-derived lineage	TBR1	0.0154753	0.0457018	1838	Yu et al 2021			Excitatory lineage	EMX1	0.390226	0.714717	42754	Yao et al 2021
MGE1	MGE-derived lineage	EOMES	0.00292191	0.0151292	5420	Yu et al 2021			Excitatory lineage	EMX2	0.0239178	0.0624971	42754	Yao et al 2021
CGE1	CGE/LGE-derived lineage	EOMES	0.00111577	0.0125249	3513	Yu et al 2021			Excitatory lineage	TBR1	0.284477	0.958016	42754	Yao et al 2021
ExN1	Excitatory lineage	EOMES	0.0161128	0.0494616	2972	Yu et al 2021			Excitatory lineage	EOMES	0.0115321	0.00285353	42754	Yao et al 2021
ExN3	Excitatory lineage	EOMES	0.0059462	0.0235571	1698	Yu et al 2021			Excitatory lineage	GSX2	0.000197221	0.0020349	42754	Yao et al 2021
LGE1	CGE/LGE-derived lineage	EOMES	0.000356093	0.0103496	4348	Yu et al 2021			Excitatory lineage	NKX2-1	6.84488e-05	0.000701689	42754	Yao et al 2021
ExN2	Excitatory lineage	EOMES	0.130774	0.146824	2125	Yu et al 2021			Excitatory lineage	LHX6	5.91973e-05	0.00638537	42754	Yao et al 2021
ExN4	Excitatory lineage	EOMES	0.750564	0.685216	1204	Yu et al 2021			Excitatory lineage	DLX1	0.000134463	0.00832671	42754	Yao et al 2021
LGE2	CGE/LGE-derived lineage	EOMES	0.0026898	0.016269	1844	Yu et al 2021			Excitatory lineage	DLX2	0.000172874	0.00283014	42754	Yao et al 2021
ExN5	Excitatory lineage	EOMES	1	0.912971	1195	Yu et al 2021			Excitatory lineage	DLX5	0.000152228	0.00521589	42754	Yao et al 2021
LGE3	CGE/LGE-derived lineage	EOMES	0.00133128	0.0137807	1669	Yu et al 2021			Excitatory lineage	DLX6	7.16038e-05	0.00102914	42754	Yao et al 2021
MGE2	MGE-derived lineage	EOMES	0	0.0119695	1838	Yu et al 2021			CGE/LGE-derived lineage	FOXG1	0.993772	0.727976	11374	Yu et al 2021
MGE1	MGE-derived lineage	GSX2	0.0915514	0.0431734	5420	Yu et al 2021			CGE/LGE-derived lineage	PAX6	0.712624	0.184632	11374	Yu et al 2021
CGE1	CGE/LGE-derived lineage	GSX2	0.196261	0.077142	3513	Yu et al 2021			CGE/LGE-derived lineage	EMX1	0.0283965	0.014243	11374	Yu et al 2021
ExN1	Excitatory lineage	GSX2	6.73539e-05	0.0161507	2972	Yu et al 2021			CGE/LGE-derived lineage	EMX2	0	0.0223316	11374	Yu et al 2021
ExN3	Excitatory lineage	GSX2	0.00496565	0.0212014	1698	Yu et al 2021			CGE/LGE-derived lineage	TBR1	0.00808915	0.0411465	11374	Yu et al 2021
LGE1	CGE/LGE-derived lineage	GSX2	0.142332	0.0641674	4348	Yu et al 2021			CGE/LGE-derived lineage	EOMES	0	0.0124846	11374	Yu et al 2021
ExN2	Excitatory lineage	GSX2	0.0058684	0.0202353	2125	Yu et al 2021			CGE/LGE-derived lineage	GSX2	0.174508	0.0562687	11374	Yu et al 2021
ExN4	Excitatory lineage	GSX2	0	0.019103	1204	Yu et al 2021			CGE/LGE-derived lineage	NKX2-1	0.0165885	0.0356075	11374	Yu et al 2021
LGE2	CGE/LGE-derived lineage	GSX2	0.0261336	0.0227766	1844	Yu et al 2021			CGE/LGE-derived lineage	LHX6	0.0239657	0.031827	11374	Yu et al 2021
ExN5	Excitatory lineage	GSX2	0.026174	0.041841	1195	Yu et al 2021			CGE/LGE-derived lineage	DLX1	0.701234	0.542114	11374	Yu et al 2021
LGE3	CGE/LGE-derived lineage	GSX2	0.0331633	0.0287597	1669	Yu et al 2021			CGE/LGE-derived lineage	DLX2	0.647814	0.551433	11374	Yu et al 2021
MGE2	MGE-derived lineage	GSX2	0.0546101	0.0348205	1838	Yu et al 2021			CGE/LGE-derived lineage	DLX5	1	0.756198	11374	Yu et al 2021
MGE1	MGE-derived lineage	NKX2-1	0.635122	0.276568	5420	Yu et al 2021			CGE/LGE-derived lineage	DLX6	0.966154	0.346756	11374	Yu et al 2021
CGE1	CGE/LGE-derived lineage	NKX2-1	0.0714329	0.0512383	3513	Yu et al 2021			CGE/LGE-derived lineage	FOXG1	0.577847	0.433572	17741	Shi et al 2021
ExN1	Excitatory lineage	NKX2-1	0.00294375	0.0252355	2972	Yu et al 2021			CGE/LGE-derived lineage	PAX6	0.403705	0.146948	17741	Shi et al 2021
ExN3	Excitatory lineage	NKX2-1	0.0111209	0.0382803	1698	Yu et al 2021			CGE/LGE-derived lineage	EMX1	0.00341939	0.0020292	17741	Shi et al 2021
LGE1	CGE/LGE-derived lineage	NKX2-1	0.00746884	0.024839	4348	Yu et al 2021			CGE/LGE-derived lineage	EMX2	0.0329787	0.0157827	17741	Shi et al 2021
ExN2	Excitatory lineage	NKX2-1	0.0649531	0.0517647	2125	Yu et al 2021			CGE/LGE-derived lineage	TBR1	0.00325544	0.00884956	17741	Shi et al 2021
ExN4	Excitatory lineage	NKX2-1	0	0.0282392	1204	Yu et al 2021			CGE/LGE-derived lineage	EOMES	0.00467534	0.00231103	17741	Shi et al 2021
LGE2	CGE/LGE-derived lineage	NKX2-1	0.0163302	0.0319957	1844	Yu et al 2021			CGE/LGE-derived lineage	GSX2	0.0876442	0.0330308	17741	Shi et al 2021
ExN5	Excitatory lineage	NKX2-1	0.00792299	0.0451883	1195	Yu et al 2021			CGE/LGE-derived lineage	NKX2-1	0.0391733	0.022603	17741	Shi et al 2021
LGE3	CGE/LGE-derived lineage	NKX2-1	0.022044	0.0347513	1669	Yu et al 2021			CGE/LGE-derived lineage	LHX6	0.0465883	0.0226594	17741	Shi et al 2021
MGE2	MGE-derived lineage	NKX2-1	1	0.36235	1838	Yu et al 2021			CGE/LGE-derived lineage	DLX1	0.768585	0.597317	17741	Shi et al 2021
MGE1	MGE-derived lineage	LHX6	1	0.428598	5420	Yu et al 2021			CGE/LGE-derived lineage	DLX2	0.60062	0.71377	17741	Shi et al 2021
CGE1	CGE/LGE-derived lineage	LHX6	0.0759037	0.0500996	3513	Yu et al 2021			CGE/LGE-derived lineage	DLX5	0.800618	0.762697	17741	Shi et al 2021
ExN1	Excitatory lineage	LHX6	0.00330813	0.0205249	2972	Yu et al 2021			CGE/LGE-derived lineage	DLX6	0.592304	0.211826	17741	Shi et al 2021
ExN3	Excitatory lineage	LHX6	0.0234922	0.0394582	1698	Yu et al 2021			CGE/LGE-derived lineage	FOXG1	0.70449	0.588805	4127	Jessa et al 2019, 2022
LGE1	CGE/LGE-derived lineage	LHX6	0.0134818	0.0220791	4348	Yu et al 2021			CGE/LGE-derived lineage	PAX6	0.229675	0.106857	4127	Jessa et al 2019, 2022
ExN2	Excitatory lineage	LHX6	0.0260467	0.0287059	2125	Yu et al 2021			CGE/LGE-derived lineage	EMX1	0.0276304	0.0285922	4127	Jessa et al 2019, 2022
ExN4	Excitatory lineage	LHX6	0	0.0240864	1204	Yu et al 2021			CGE/LGE-derived lineage	EMX2	0.0029582	0.0319845	4127	Jessa et al 2019, 2022
LGE2	CGE/LGE-derived lineage	LHX6	0.0261404	0.0309111	1844	Yu et al 2021			CGE/LGE-derived lineage	TBR1	0.0364621	0.0443421	4127	Jessa et al 2019, 2022
ExN5	Excitatory lineage	LHX6	0.0095321	0.0460251	1195	Yu et al 2021			CGE/LGE-derived lineage	EOMES	0.00727911	0.0135692	4127	Jessa et al 2019, 2022
LGE3	CGE/LGE-derived lineage	LHX6	0.00536369	0.0197723	1669	Yu et al 2021			CGE/LGE-derived lineage	GSX2	0.237137	0.0247153	4127	Jessa et al 2019, 2022
MGE2	MGE-derived lineage	LHX6	0.554026	0.227965	1838	Yu et al 2021			CGE/LGE-derived lineage	NKX2-1	0.0734313	0.0361037	4127	Jessa et al 2019, 2022
MGE1	MGE-derived lineage	DLX1	0.400419	0.535978	5420	Yu et al 2021			CGE/LGE-derived lineage	LHX6	0.027712	0.0184153	4127	Jessa et al 2019, 2022
CGE1	CGE/LGE-derived lineage	DLX1	0.623442	0.668659	3513	Yu et al 2021			CGE/LGE-derived lineage	DLX1	0.344219	0.282045	4127	Jessa et al 2019, 2022
ExN1	Excitatory lineage	DLX1	0.00442375	0.0995962	2972	Yu et al 2021			CGE/LGE-derived lineage	DLX2	0.265547	0.263387	4127	Jessa et al 2019, 2022
ExN3	Excitatory lineage	DLX1	0.0290416	0.141343	1698	Yu et al 2021			CGE/LGE-derived lineage	DLX5	0.790268	0.522171	4127	Jessa et al 2019, 2022
LGE1	CGE/LGE-derived lineage	DLX1	0.474064	0.585327	4348	Yu et al 2021			CGE/LGE-derived lineage	DLX6	1	0.324933	4127	Jessa et al 2019, 2022
ExN2	Excitatory lineage	DLX1	0.047747	0.140235	2125	Yu et al 2021			CGE/LGE-derived lineage	FOXG1	0.40536	0.528699	6272	Hodge et al 2019
ExN4	Excitatory lineage	DLX1	0	0.089701	1204	Yu et al 2021			CGE/LGE-derived lineage	PAX6	0.072735	0.082111	6272	Hodge et al 2019
LGE2	CGE/LGE-derived lineage	DLX1	0.0920787	0.233189	1844	Yu et al 2021			CGE/LGE-derived lineage	EMX1	0.00763161	0.0108418	6272	Hodge et al 2019
ExN5	Excitatory lineage	DLX1	0.0365537	0.210879	1195	Yu et al 2021			CGE/LGE-derived lineage	EMX2	0.00203367	0.00845026	6272	Hodge et al 2019
LGE3	CGE/LGE-derived lineage	DLX1	0.315367	0.504494	1669	Yu et al 2021			CGE/LGE-derived lineage	TBR1	0.0045209	0.0102041	6272	Hodge et al 2019
MGE2	MGE-derived lineage	DLX1	0.37296	0.484222	1838	Yu et al 2021			CGE/LGE-derived lineage	EOMES	0.0611165	0.00271046	6272	Hodge et al 2019
MGE1	MGE-derived lineage	DLX2	0.642665	0.774723	5420	Yu et al 2021			CGE/LGE-derived lineage	GSX2	0.0628153	0.00382653	6272	Hodge et al 2019
CGE1	CGE/LGE-derived lineage	DLX2	0.5574	0.738685	3513	Yu et al 2021			CGE/LGE-derived lineage	NKX2-1	0.370827	0.0365115	6272	Hodge et al 2019
ExN1	Excitatory lineage	DLX2	0.00129523	0.138291	2972	Yu et al 2021			CGE/LGE-derived lineage	LHX6	0.073403	0.0833865	6272	Hodge et al 2019
ExN3	Excitatory lineage	DLX2	0.0169569	0.174323	1698	Yu et al 2021			CGE/LGE-derived lineage	DLX1	0.852678	0.557239	6272	Hodge et al 2019
LGE1	CGE/LGE-derived lineage	DLX2	0.405101	0.577277	4348	Yu et al 2021			CGE/LGE-derived lineage	DLX2	0.276705	0.186703	6272	Hodge et al 2019
ExN2	Excitatory lineage	DLX2	0.0184066	0.143059	2125	Yu et al 2021			CGE/LGE-derived lineage	DLX5	0.857312	0.209662	6272	Hodge et al 2019
ExN4	Excitatory lineage	DLX2	0	0.139535	1204	Yu et al 2021			CGE/LGE-derived lineage	DLX6	0.488454	0.310108	6272	Hodge et al 2019
LGE2	CGE/LGE-derived lineage	DLX2	0.0612521	0.24295	1844	Yu et al 2021			CGE/LGE-derived lineage	FOXG1	0.461891	0.925095	10213	Yao et al 2021
ExN5	Excitatory lineage	DLX2	0.0273723	0.235983	1195	Yu et al 2021			CGE/LGE-derived lineage	PAX6	0.0310992	0.207579	10213	Yao et al 2021
LGE3	CGE/LGE-derived lineage	DLX2	0.180048	0.430797	1669	Yu et al 2021			CGE/LGE-derived lineage	EMX1	0.000847562	0.00656027	10213	Yao et al 2021
MGE2	MGE-derived lineage	DLX2	0.295465	0.513058	1838	Yu et al 2021			CGE/LGE-derived lineage	EMX2	0.000630424	0.00264369	10213	Yao et al 2021
MGE1	MGE-derived lineage	DLX5	0.717126	0.802214	5420	Yu et al 2021			CGE/LGE-derived lineage	TBR1	0.00134087	0.0266327	10213	Yao et al 2021
CGE1	CGE/LGE-derived lineage	DLX5	1	0.883291	3513	Yu et al 2021			CGE/LGE-derived lineage	EOMES	0.00531918	0.00176246	10213	Yao et al 2021
ExN1	Excitatory lineage	DLX5	0.000461991	0.144684	2972	Yu et al 2021			CGE/LGE-derived lineage	GSX2	0.0521735	0.13052	10213	Yao et al 2021
ExN3	Excitatory lineage	DLX5	0.0132973	0.185512	1698	Yu et al 2021			CGE/LGE-derived lineage	NKX2-1	0.0243595	0.0135122	10213	Yao et al 2021
LGE1	CGE/LGE-derived lineage	DLX5	0.619564	0.74149	4348	Yu et al 2021			CGE/LGE-derived lineage	LHX6	0.0103457	0.0347596	10213	Yao et al 2021
ExN2	Excitatory lineage	DLX5	0.0241481	0.163765	2125	Yu et al 2021			CGE/LGE-derived lineage	DLX1	0.543107	0.968276	10213	Yao et al 2021
ExN4	Excitatory lineage	DLX5	0	0.147841	1204	Yu et al 2021			CGE/LGE-derived lineage	DLX2	0.611839	0.781553	10213	Yao et al 2021
LGE2	CGE/LGE-derived lineage	DLX5	0.227416	0.572126	1844	Yu et al 2021			CGE/LGE-derived lineage	DLX5	0.312404	0.864682	10213	Yao et al 2021
ExN5	Excitatory lineage	DLX5	0.0214421	0.260251	1195	Yu et al 2021			CGE/LGE-derived lineage	DLX6	0.228128	0.634583	10213	Yao et al 2021
LGE3	CGE/LGE-derived lineage	DLX5	0.440778	0.730377	1669	Yu et al 2021			MGE-derived lineage	FOXG1	0.577838	0.591485	7258	Yu et al 2021
MGE2	MGE-derived lineage	DLX5	0.3998	0.623504	1838	Yu et al 2021			MGE-derived lineage	PAX6	0	0.051116	7258	Yu et al 2021
MGE1	MGE-derived lineage	DLX6	0.912447	0.360332	5420	Yu et al 2021			MGE-derived lineage	EMX1	0.028405	0.0132268	7258	Yu et al 2021
CGE1	CGE/LGE-derived lineage	DLX6	0.769292	0.329917	3513	Yu et al 2021			MGE-derived lineage	EMX2	0.0317895	0.0290714	7258	Yu et al 2021
ExN1	Excitatory lineage	DLX6	0.0137213	0.0407133	2972	Yu et al 2021			MGE-derived lineage	TBR1	0.0137803	0.0442271	7258	Yu et al 2021
ExN3	Excitatory lineage	DLX6	0.0244315	0.048881	1698	Yu et al 2021			MGE-derived lineage	EOMES	0.00405709	0.014329	7258	Yu et al 2021
LGE1	CGE/LGE-derived lineage	DLX6	0.66774	0.308418	4348	Yu et al 2021			MGE-derived lineage	GSX2	0.112719	0.0410581	7258	Yu et al 2021
ExN2	Excitatory lineage	DLX6	0.0604175	0.0621176	2125	Yu et al 2021			MGE-derived lineage	NKX2-1	1	0.298292	7258	Yu et al 2021
ExN4	Excitatory lineage	DLX6	0	0.0373754	1204	Yu et al 2021			MGE-derived lineage	LHX6	1	0.37779	7258	Yu et al 2021
LGE2	CGE/LGE-derived lineage	DLX6	1	0.440347	1844	Yu et al 2021			MGE-derived lineage	DLX1	0.630635	0.522871	7258	Yu et al 2021
ExN5	Excitatory lineage	DLX6	0.0365103	0.0987448	1195	Yu et al 2021			MGE-derived lineage	DLX2	1	0.70846	7258	Yu et al 2021
LGE3	CGE/LGE-derived lineage	DLX6	0.898767	0.37867	1669	Yu et al 2021			MGE-derived lineage	DLX5	0.983517	0.756958	7258	Yu et al 2021
MGE2	MGE-derived lineage	DLX6	0.521601	0.245919	1838	Yu et al 2021			MGE-derived lineage	DLX6	1	0.331359	7258	Yu et al 2021
MGE_1	MGE-derived lineage	FOXG1	0.3543	0.307487	5623	Shi et al 2021			MGE-derived lineage	FOXG1	0.424938	0.34273	14437	Shi et al 2021
MGE_0	MGE-derived lineage	FOXG1	0.540021	0.375268	6073	Shi et al 2021			MGE-derived lineage	PAX6	0.0781728	0.021057	14437	Shi et al 2021
CGE_0	CGE/LGE-derived lineage	FOXG1	0.629781	0.426154	3250	Shi et al 2021			MGE-derived lineage	EMX1	0.00329317	0.00228579	14437	Shi et al 2021
MGE_2	MGE-derived lineage	FOXG1	0.322937	0.347488	1931	Shi et al 2021			MGE-derived lineage	EMX2	0.0180694	0.00838124	14437	Shi et al 2021
LGE_0	CGE/LGE-derived lineage	FOXG1	0.606691	0.440369	4117	Shi et al 2021			MGE-derived lineage	TBR1	0.00400873	0.00955877	14437	Shi et al 2021
Excitatory neuron_2	Excitatory lineage	FOXG1	0.268238	0.406682	868	Shi et al 2021			MGE-derived lineage	EOMES	0.00448296	0.00214726	14437	Shi et al 2021
MGE_3	MGE-derived lineage	FOXG1	0.249657	0.243863	611	Shi et al 2021			MGE-derived lineage	GSX2	0.0696055	0.0254901	14437	Shi et al 2021
LGE_2	CGE/LGE-derived lineage	FOXG1	0.540757	0.44736	3049	Shi et al 2021			MGE-derived lineage	NKX2-1	1	0.30027	14437	Shi et al 2021
CGE_1	CGE/LGE-derived lineage	FOXG1	0.427901	0.355307	2685	Shi et al 2021			MGE-derived lineage	LHX6	1	0.340722	14437	Shi et al 2021
Excitatory IPC	Excitatory lineage	FOXG1	0.568334	0.673327	1001	Shi et al 2021			MGE-derived lineage	DLX1	0.58606	0.533421	14437	Shi et al 2021
CGE_2	CGE/LGE-derived lineage	FOXG1	0.532034	0.435946	523	Shi et al 2021			MGE-derived lineage	DLX2	0.815337	0.844843	14437	Shi et al 2021
Excitatory neuron_1	Excitatory lineage	FOXG1	0.639827	0.670639	923	Shi et al 2021			MGE-derived lineage	DLX5	0.830002	0.788252	14437	Shi et al 2021
MGE_4	MGE-derived lineage	FOXG1	0.436778	0.603015	199	Shi et al 2021			MGE-derived lineage	DLX6	0.863726	0.283161	14437	Shi et al 2021
LGE_1	CGE/LGE-derived lineage	FOXG1	0.644582	0.464937	3893	Shi et al 2021			MGE-derived lineage	FOXG1	0.755539	0.5971	4207	Jessa et al 2019, 2022
Excitatory neuron_0	Excitatory lineage	FOXG1	0.608132	0.623941	944	Shi et al 2021			MGE-derived lineage	PAX6	0.272397	0.120038	4207	Jessa et al 2019, 2022
Excitatory neuron_3	Excitatory lineage	FOXG1	0.761943	0.738035	794	Shi et al 2021			MGE-derived lineage	EMX1	0.0550586	0.0406465	4207	Jessa et al 2019, 2022
CGE_3	CGE/LGE-derived lineage	FOXG1	0.543534	0.616071	224	Shi et al 2021			MGE-derived lineage	EMX2	0.0132748	0.0366057	4207	Jessa et al 2019, 2022
MGE_1	MGE-derived lineage	PAX6	0.0100405	0.00835853	5623	Shi et al 2021			MGE-derived lineage	TBR1	0.025589	0.0368434	4207	Jessa et al 2019, 2022
MGE_0	MGE-derived lineage	PAX6	0.0153779	0.0098798	6073	Shi et al 2021			MGE-derived lineage	EOMES	0.0179235	0.0166389	4207	Jessa et al 2019, 2022
CGE_0	CGE/LGE-derived lineage	PAX6	0.302479	0.157846	3250	Shi et al 2021			MGE-derived lineage	GSX2	0.893508	0.0729736	4207	Jessa et al 2019, 2022
MGE_2	MGE-derived lineage	PAX6	0.310049	0.0901088	1931	Shi et al 2021			MGE-derived lineage	NKX2-1	1	0.326123	4207	Jessa et al 2019, 2022
LGE_0	CGE/LGE-derived lineage	PAX6	0.187518	0.113675	4117	Shi et al 2021			MGE-derived lineage	LHX6	1	0.313763	4207	Jessa et al 2019, 2022
Excitatory neuron_2	Excitatory lineage	PAX6	0.0223099	0.0230415	868	Shi et al 2021			MGE-derived lineage	DLX1	1	0.635132	4207	Jessa et al 2019, 2022
MGE_3	MGE-derived lineage	PAX6	0.0336185	0.01473	611	Shi et al 2021			MGE-derived lineage	DLX2	1	0.734252	4207	Jessa et al 2019, 2022
LGE_2	CGE/LGE-derived lineage	PAX6	0.0167722	0.0163988	3049	Shi et al 2021			MGE-derived lineage	DLX5	1	0.59401	4207	Jessa et al 2019, 2022
CGE_1	CGE/LGE-derived lineage	PAX6	0.258495	0.1527	2685	Shi et al 2021			MGE-derived lineage	DLX6	0.630346	0.209651	4207	Jessa et al 2019, 2022
Excitatory IPC	Excitatory lineage	PAX6	0.617092	0.490509	1001	Shi et al 2021			MGE-derived lineage	FOXG1	0.194571	0.372048	5166	Hodge et al 2019
CGE_2	CGE/LGE-derived lineage	PAX6	0.41397	0.219885	523	Shi et al 2021			MGE-derived lineage	PAX6	0.0264374	0.0416183	5166	Hodge et al 2019
Excitatory neuron_1	Excitatory lineage	PAX6	0.0503811	0.0574215	923	Shi et al 2021			MGE-derived lineage	EMX1	0.0148868	0.00987224	5166	Hodge et al 2019
MGE_4	MGE-derived lineage	PAX6	0.0600666	0.0703518	199	Shi et al 2021			MGE-derived lineage	EMX2	0.00350602	0.00716221	5166	Hodge et al 2019
LGE_1	CGE/LGE-derived lineage	PAX6	0.560289	0.255844	3893	Shi et al 2021			MGE-derived lineage	TBR1	0.00781987	0.0141309	5166	Hodge et al 2019
Excitatory neuron_0	Excitatory lineage	PAX6	0.0688712	0.0752119	944	Shi et al 2021			MGE-derived lineage	EOMES	0.000375146	0.000774293	5166	Hodge et al 2019
Excitatory neuron_3	Excitatory lineage	PAX6	0.0384293	0.0491184	794	Shi et al 2021			MGE-derived lineage	GSX2	0.0876273	0.00696864	5166	Hodge et al 2019
CGE_3	CGE/LGE-derived lineage	PAX6	0.261815	0.245536	224	Shi et al 2021			MGE-derived lineage	NKX2-1	0.0191452	0.00309717	5166	Hodge et al 2019
MGE_1	MGE-derived lineage	EMX1	0.00202412	0.00106705	5623	Shi et al 2021			MGE-derived lineage	LHX6	0.801146	0.686605	5166	Hodge et al 2019
MGE_0	MGE-derived lineage	EMX1	0.00105635	0.00049399	6073	Shi et al 2021			MGE-derived lineage	DLX1	0.547682	0.450832	5166	Hodge et al 2019
CGE_0	CGE/LGE-derived lineage	EMX1	0.00371815	0.00184615	3250	Shi et al 2021			MGE-derived lineage	DLX2	0.228505	0.155827	5166	Hodge et al 2019
MGE_2	MGE-derived lineage	EMX1	0.0149616	0.0119109	1931	Shi et al 2021			MGE-derived lineage	DLX5	0.660709	0.185056	5166	Hodge et al 2019
LGE_0	CGE/LGE-derived lineage	EMX1	0.00440872	0.00242895	4117	Shi et al 2021			MGE-derived lineage	DLX6	0.353982	0.260743	5166	Hodge et al 2019
Excitatory neuron_2	Excitatory lineage	EMX1	0.309253	0.263825	868	Shi et al 2021			MGE-derived lineage	FOXG1	0.252913	0.887034	8985	Yao et al 2021
MGE_3	MGE-derived lineage	EMX1	0.00140052	0.00163666	611	Shi et al 2021			MGE-derived lineage	PAX6	0.00360489	0.142237	8985	Yao et al 2021
LGE_2	CGE/LGE-derived lineage	EMX1	0.00384126	0.00295179	3049	Shi et al 2021			MGE-derived lineage	EMX1	0.00118492	0.00845854	8985	Yao et al 2021
CGE_1	CGE/LGE-derived lineage	EMX1	0.00505003	0.00297952	2685	Shi et al 2021			MGE-derived lineage	EMX2	0.000396591	0.00267112	8985	Yao et al 2021
Excitatory IPC	Excitatory lineage	EMX1	0.862032	0.52048	1001	Shi et al 2021			MGE-derived lineage	TBR1	0.00059125	0.0240401	8985	Yao et al 2021
CGE_2	CGE/LGE-derived lineage	EMX1	0	0	523	Shi et al 2021			MGE-derived lineage	EOMES	0.000427735	0.000779076	8985	Yao et al 2021
Excitatory neuron_1	Excitatory lineage	EMX1	0.393368	0.310943	923	Shi et al 2021			MGE-derived lineage	GSX2	0.00192197	0.0119087	8985	Yao et al 2021
MGE_4	MGE-derived lineage	EMX1	0	0	199	Shi et al 2021			MGE-derived lineage	NKX2-1	0.0179297	0.0129104	8985	Yao et al 2021
LGE_1	CGE/LGE-derived lineage	EMX1	0.00132479	0.000770614	3893	Shi et al 2021			MGE-derived lineage	LHX6	0.202726	0.984641	8985	Yao et al 2021
Excitatory neuron_0	Excitatory lineage	EMX1	0.248429	0.190678	944	Shi et al 2021			MGE-derived lineage	DLX1	0.205683	0.904174	8985	Yao et al 2021
Excitatory neuron_3	Excitatory lineage	EMX1	0.561569	0.434509	794	Shi et al 2021			MGE-derived lineage	DLX2	0.274775	0.695381	8985	Yao et al 2021
CGE_3	CGE/LGE-derived lineage	EMX1	0	0	224	Shi et al 2021			MGE-derived lineage	DLX5	0.317462	0.939009	8985	Yao et al 2021
MGE_1	MGE-derived lineage	EMX2	0.00263637	0.00337898	5623	Shi et al 2021			MGE-derived lineage	DLX6	0.369556	0.787869	8985	Yao et al 2021
MGE_0	MGE-derived lineage	EMX2	0.00579259	0.00724518	6073	Shi et al 2021
CGE_0	CGE/LGE-derived lineage	EMX2	0.012259	0.0132308	3250	Shi et al 2021
MGE_2	MGE-derived lineage	EMX2	0.0223468	0.0274469	1931	Shi et al 2021
LGE_0	CGE/LGE-derived lineage	EMX2	0.00737835	0.00898713	4117	Shi et al 2021
Excitatory neuron_2	Excitatory lineage	EMX2	0.110619	0.203917	868	Shi et al 2021
MGE_3	MGE-derived lineage	EMX2	0.00259128	0.00327332	611	Shi et al 2021
LGE_2	CGE/LGE-derived lineage	EMX2	0.00712121	0.0111512	3049	Shi et al 2021
CGE_1	CGE/LGE-derived lineage	EMX2	0.0104159	0.01527	2685	Shi et al 2021
Excitatory IPC	Excitatory lineage	EMX2	0.382052	0.541459	1001	Shi et al 2021
CGE_2	CGE/LGE-derived lineage	EMX2	0.0423223	0.0554493	523	Shi et al 2021
Excitatory neuron_1	Excitatory lineage	EMX2	0.084393	0.177681	923	Shi et al 2021
MGE_4	MGE-derived lineage	EMX2	0.00486272	0.0150754	199	Shi et al 2021
LGE_1	CGE/LGE-derived lineage	EMX2	0.0178762	0.0226047	3893	Shi et al 2021
Excitatory neuron_0	Excitatory lineage	EMX2	0.275172	0.417373	944	Shi et al 2021
Excitatory neuron_3	Excitatory lineage	EMX2	0.0755007	0.152393	794	Shi et al 2021
CGE_3	CGE/LGE-derived lineage	EMX2	0.013499	0.0357143	224	Shi et al 2021
MGE_1	MGE-derived lineage	TBR1	0.00249646	0.0069358	5623	Shi et al 2021
MGE_0	MGE-derived lineage	TBR1	0.0012185	0.00246995	6073	Shi et al 2021
CGE_0	CGE/LGE-derived lineage	TBR1	0.00236052	0.004	3250	Shi et al 2021
MGE_2	MGE-derived lineage	TBR1	0.017847	0.0409114	1931	Shi et al 2021
LGE_0	CGE/LGE-derived lineage	TBR1	0.00401307	0.0104445	4117	Shi et al 2021
Excitatory neuron_2	Excitatory lineage	TBR1	0.290601	0.611751	868	Shi et al 2021
MGE_3	MGE-derived lineage	TBR1	0.00280851	0.00654664	611	Shi et al 2021
LGE_2	CGE/LGE-derived lineage	TBR1	0.0050965	0.0180387	3049	Shi et al 2021
CGE_1	CGE/LGE-derived lineage	TBR1	0.00338924	0.00819367	2685	Shi et al 2021
Excitatory IPC	Excitatory lineage	TBR1	0.291701	0.604396	1001	Shi et al 2021
CGE_2	CGE/LGE-derived lineage	TBR1	0.000846874	0.00191205	523	Shi et al 2021
Excitatory neuron_1	Excitatory lineage	TBR1	0.456616	0.816901	923	Shi et al 2021
MGE_4	MGE-derived lineage	TBR1	0.0012954	0.00502513	199	Shi et al 2021
LGE_1	CGE/LGE-derived lineage	TBR1	0.00209359	0.0053943	3893	Shi et al 2021
Excitatory neuron_0	Excitatory lineage	TBR1	0.279929	0.574153	944	Shi et al 2021
Excitatory neuron_3	Excitatory lineage	TBR1	0.844793	0.914358	794	Shi et al 2021
CGE_3	CGE/LGE-derived lineage	TBR1	0.00146737	0.00892857	224	Shi et al 2021
MGE_1	MGE-derived lineage	EOMES	0.00142403	0.00142273	5623	Shi et al 2021
MGE_0	MGE-derived lineage	EOMES	0.000740912	0.00049399	6073	Shi et al 2021
CGE_0	CGE/LGE-derived lineage	EOMES	0.0014984	0.00123077	3250	Shi et al 2021
MGE_2	MGE-derived lineage	EOMES	0.0117677	0.0103573	1931	Shi et al 2021
LGE_0	CGE/LGE-derived lineage	EOMES	0.00373352	0.00291474	4117	Shi et al 2021
Excitatory neuron_2	Excitatory lineage	EOMES	0.0127247	0.0264977	868	Shi et al 2021
MGE_3	MGE-derived lineage	EOMES	0	0	611	Shi et al 2021
LGE_2	CGE/LGE-derived lineage	EOMES	0.002003	0.00327976	3049	Shi et al 2021
CGE_1	CGE/LGE-derived lineage	EOMES	0.00071294	0.000744879	2685	Shi et al 2021
Excitatory IPC	Excitatory lineage	EOMES	1	0.612388	1001	Shi et al 2021
CGE_2	CGE/LGE-derived lineage	EOMES	0	0	523	Shi et al 2021
Excitatory neuron_1	Excitatory lineage	EOMES	0.0176035	0.0249187	923	Shi et al 2021
MGE_4	MGE-derived lineage	EOMES	0	0	199	Shi et al 2021
LGE_1	CGE/LGE-derived lineage	EOMES	0.00433826	0.00333933	3893	Shi et al 2021
Excitatory neuron_0	Excitatory lineage	EOMES	0.0243783	0.0201271	944	Shi et al 2021
Excitatory neuron_3	Excitatory lineage	EOMES	0.0172507	0.0176322	794	Shi et al 2021
CGE_3	CGE/LGE-derived lineage	EOMES	0	0	224	Shi et al 2021
MGE_1	MGE-derived lineage	GSX2	0.0524744	0.0213409	5623	Shi et al 2021
MGE_0	MGE-derived lineage	GSX2	0.101667	0.032274	6073	Shi et al 2021
CGE_0	CGE/LGE-derived lineage	GSX2	0.113678	0.0403077	3250	Shi et al 2021
MGE_2	MGE-derived lineage	GSX2	0.0312157	0.0176075	1931	Shi et al 2021
LGE_0	CGE/LGE-derived lineage	GSX2	0.0418821	0.0157882	4117	Shi et al 2021
Excitatory neuron_2	Excitatory lineage	GSX2	0.0159789	0.0115207	868	Shi et al 2021
MGE_3	MGE-derived lineage	GSX2	0.0272691	0.00818331	611	Shi et al 2021
LGE_2	CGE/LGE-derived lineage	GSX2	0.0243341	0.0114792	3049	Shi et al 2021
CGE_1	CGE/LGE-derived lineage	GSX2	0.0658979	0.0260708	2685	Shi et al 2021
Excitatory IPC	Excitatory lineage	GSX2	0.0129793	0.012987	1001	Shi et al 2021
CGE_2	CGE/LGE-derived lineage	GSX2	0.490239	0.166348	523	Shi et al 2021
Excitatory neuron_1	Excitatory lineage	GSX2	0.00683287	0.00541712	923	Shi et al 2021
MGE_4	MGE-derived lineage	GSX2	0.0777343	0.0653266	199	Shi et al 2021
LGE_1	CGE/LGE-derived lineage	GSX2	0.12361	0.0467506	3893	Shi et al 2021
Excitatory neuron_0	Excitatory lineage	GSX2	0.00681077	0.00529661	944	Shi et al 2021
Excitatory neuron_3	Excitatory lineage	GSX2	0.0114865	0.00503778	794	Shi et al 2021
CGE_3	CGE/LGE-derived lineage	GSX2	0.108367	0.0714286	224	Shi et al 2021
MGE_1	MGE-derived lineage	NKX2-1	0.356009	0.284901	5623	Shi et al 2021
MGE_0	MGE-derived lineage	NKX2-1	0.282776	0.236127	6073	Shi et al 2021
CGE_0	CGE/LGE-derived lineage	NKX2-1	0.00722357	0.00892308	3250	Shi et al 2021
MGE_2	MGE-derived lineage	NKX2-1	0.594798	0.399793	1931	Shi et al 2021
LGE_0	CGE/LGE-derived lineage	NKX2-1	0.0141877	0.0199174	4117	Shi et al 2021
Excitatory neuron_2	Excitatory lineage	NKX2-1	0.0177114	0.047235	868	Shi et al 2021
MGE_3	MGE-derived lineage	NKX2-1	1	0.716858	611	Shi et al 2021
LGE_2	CGE/LGE-derived lineage	NKX2-1	0.0194557	0.0334536	3049	Shi et al 2021
CGE_1	CGE/LGE-derived lineage	NKX2-1	0.0105217	0.0148976	2685	Shi et al 2021
Excitatory IPC	Excitatory lineage	NKX2-1	0.0121961	0.037962	1001	Shi et al 2021
CGE_2	CGE/LGE-derived lineage	NKX2-1	0.0194472	0.0267686	523	Shi et al 2021
Excitatory neuron_1	Excitatory lineage	NKX2-1	0.0186246	0.0400867	923	Shi et al 2021
MGE_4	MGE-derived lineage	NKX2-1	0.287015	0.447236	199	Shi et al 2021
LGE_1	CGE/LGE-derived lineage	NKX2-1	0.0173023	0.025944	3893	Shi et al 2021
Excitatory neuron_0	Excitatory lineage	NKX2-1	0.0119267	0.0233051	944	Shi et al 2021
Excitatory neuron_3	Excitatory lineage	NKX2-1	0.0117636	0.0327456	794	Shi et al 2021
CGE_3	CGE/LGE-derived lineage	NKX2-1	0.087039	0.147321	224	Shi et al 2021
MGE_1	MGE-derived lineage	LHX6	0.678213	0.372043	5623	Shi et al 2021
MGE_0	MGE-derived lineage	LHX6	0.632495	0.315659	6073	Shi et al 2021
CGE_0	CGE/LGE-derived lineage	LHX6	0.030326	0.0190769	3250	Shi et al 2021
MGE_2	MGE-derived lineage	LHX6	0.373771	0.252719	1931	Shi et al 2021
LGE_0	CGE/LGE-derived lineage	LHX6	0.0198196	0.0136021	4117	Shi et al 2021
Excitatory neuron_2	Excitatory lineage	LHX6	0.0129384	0.0172811	868	Shi et al 2021
MGE_3	MGE-derived lineage	LHX6	1	0.499182	611	Shi et al 2021
LGE_2	CGE/LGE-derived lineage	LHX6	0.0239786	0.0213185	3049	Shi et al 2021
CGE_1	CGE/LGE-derived lineage	LHX6	0.0332003	0.0212291	2685	Shi et al 2021
Excitatory IPC	Excitatory lineage	LHX6	0.00777855	0.014985	1001	Shi et al 2021
CGE_2	CGE/LGE-derived lineage	LHX6	0.0190444	0.0152964	523	Shi et al 2021
Excitatory neuron_1	Excitatory lineage	LHX6	0.0164735	0.0227519	923	Shi et al 2021
MGE_4	MGE-derived lineage	LHX6	0.716871	0.58794	199	Shi et al 2021
LGE_1	CGE/LGE-derived lineage	LHX6	0.0324916	0.0269715	3893	Shi et al 2021
Excitatory neuron_0	Excitatory lineage	LHX6	0.0246073	0.0317797	944	Shi et al 2021
Excitatory neuron_3	Excitatory lineage	LHX6	0.00231333	0.00503778	794	Shi et al 2021
CGE_3	CGE/LGE-derived lineage	LHX6	0.195729	0.21875	224	Shi et al 2021
MGE_1	MGE-derived lineage	DLX1	0.52268	0.544905	5623	Shi et al 2021
MGE_0	MGE-derived lineage	DLX1	0.559881	0.53812	6073	Shi et al 2021
CGE_0	CGE/LGE-derived lineage	DLX1	1	0.72	3250	Shi et al 2021
MGE_2	MGE-derived lineage	DLX1	0.453063	0.486277	1931	Shi et al 2021
LGE_0	CGE/LGE-derived lineage	DLX1	0.458007	0.481904	4117	Shi et al 2021
Excitatory neuron_2	Excitatory lineage	DLX1	0.0314089	0.093318	868	Shi et al 2021
MGE_3	MGE-derived lineage	DLX1	0.359748	0.433715	611	Shi et al 2021
LGE_2	CGE/LGE-derived lineage	DLX1	0.294294	0.36471	3049	Shi et al 2021
CGE_1	CGE/LGE-derived lineage	DLX1	0.930443	0.733333	2685	Shi et al 2021
Excitatory IPC	Excitatory lineage	DLX1	0.0412616	0.123876	1001	Shi et al 2021
CGE_2	CGE/LGE-derived lineage	DLX1	0.757047	0.686424	523	Shi et al 2021
Excitatory neuron_1	Excitatory lineage	DLX1	0.0329161	0.0942579	923	Shi et al 2021
MGE_4	MGE-derived lineage	DLX1	0.616392	0.829146	199	Shi et al 2021
LGE_1	CGE/LGE-derived lineage	DLX1	0.786579	0.675828	3893	Shi et al 2021
Excitatory neuron_0	Excitatory lineage	DLX1	0.068961	0.165254	944	Shi et al 2021
Excitatory neuron_3	Excitatory lineage	DLX1	0.0161078	0.0478589	794	Shi et al 2021
CGE_3	CGE/LGE-derived lineage	DLX1	0.842234	0.901786	224	Shi et al 2021
MGE_1	MGE-derived lineage	DLX2	0.611673	0.873199	5623	Shi et al 2021
MGE_0	MGE-derived lineage	DLX2	0.896967	0.930512	6073	Shi et al 2021
CGE_0	CGE/LGE-derived lineage	DLX2	0.731283	0.883077	3250	Shi et al 2021
MGE_2	MGE-derived lineage	DLX2	0.183671	0.50233	1931	Shi et al 2021
LGE_0	CGE/LGE-derived lineage	DLX2	0.310227	0.568861	4117	Shi et al 2021
Excitatory neuron_2	Excitatory lineage	DLX2	0.0135793	0.0898618	868	Shi et al 2021
MGE_3	MGE-derived lineage	DLX2	0.473146	0.769231	611	Shi et al 2021
LGE_2	CGE/LGE-derived lineage	DLX2	0.164052	0.39554	3049	Shi et al 2021
CGE_1	CGE/LGE-derived lineage	DLX2	0.531233	0.849907	2685	Shi et al 2021
Excitatory IPC	Excitatory lineage	DLX2	0.0270569	0.143856	1001	Shi et al 2021
CGE_2	CGE/LGE-derived lineage	DLX2	1	0.961759	523	Shi et al 2021
Excitatory neuron_1	Excitatory lineage	DLX2	0.0259075	0.134345	923	Shi et al 2021
MGE_4	MGE-derived lineage	DLX2	0.695801	0.984925	199	Shi et al 2021
LGE_1	CGE/LGE-derived lineage	DLX2	0.639251	0.832006	3893	Shi et al 2021
Excitatory neuron_0	Excitatory lineage	DLX2	0.0469762	0.197034	944	Shi et al 2021
Excitatory neuron_3	Excitatory lineage	DLX2	0.0102673	0.059194	794	Shi et al 2021
CGE_3	CGE/LGE-derived lineage	DLX2	0.717328	0.986607	224	Shi et al 2021
MGE_1	MGE-derived lineage	DLX5	0.438489	0.791037	5623	Shi et al 2021
MGE_0	MGE-derived lineage	DLX5	0.650893	0.861518	6073	Shi et al 2021
CGE_0	CGE/LGE-derived lineage	DLX5	0.684833	0.884308	3250	Shi et al 2021
MGE_2	MGE-derived lineage	DLX5	0.179485	0.564474	1931	Shi et al 2021
LGE_0	CGE/LGE-derived lineage	DLX5	0.246995	0.60238	4117	Shi et al 2021
Excitatory neuron_2	Excitatory lineage	DLX5	0.0162078	0.103687	868	Shi et al 2021
MGE_3	MGE-derived lineage	DLX5	0.283409	0.675941	611	Shi et al 2021
LGE_2	CGE/LGE-derived lineage	DLX5	0.232991	0.638242	3049	Shi et al 2021
CGE_1	CGE/LGE-derived lineage	DLX5	0.536162	0.855493	2685	Shi et al 2021
Excitatory IPC	Excitatory lineage	DLX5	0.0268143	0.157842	1001	Shi et al 2021
CGE_2	CGE/LGE-derived lineage	DLX5	1	0.98088	523	Shi et al 2021
Excitatory neuron_1	Excitatory lineage	DLX5	0.0223596	0.139762	923	Shi et al 2021
MGE_4	MGE-derived lineage	DLX5	0.552435	0.98995	199	Shi et al 2021
LGE_1	CGE/LGE-derived lineage	DLX5	0.587768	0.821988	3893	Shi et al 2021
Excitatory neuron_0	Excitatory lineage	DLX5	0.0484753	0.243644	944	Shi et al 2021
Excitatory neuron_3	Excitatory lineage	DLX5	0.0082605	0.0554156	794	Shi et al 2021
CGE_3	CGE/LGE-derived lineage	DLX5	0.673358	0.986607	224	Shi et al 2021
MGE_1	MGE-derived lineage	DLX6	0.729422	0.271208	5623	Shi et al 2021
MGE_0	MGE-derived lineage	DLX6	1	0.306274	6073	Shi et al 2021
CGE_0	CGE/LGE-derived lineage	DLX6	0.487707	0.162462	3250	Shi et al 2021
MGE_2	MGE-derived lineage	DLX6	0.392397	0.208182	1931	Shi et al 2021
LGE_0	CGE/LGE-derived lineage	DLX6	0.574354	0.215448	4117	Shi et al 2021
Excitatory neuron_2	Excitatory lineage	DLX6	0.0111751	0.0103687	868	Shi et al 2021
MGE_3	MGE-derived lineage	DLX6	0.859291	0.325696	611	Shi et al 2021
LGE_2	CGE/LGE-derived lineage	DLX6	0.735526	0.308954	3049	Shi et al 2021
CGE_1	CGE/LGE-derived lineage	DLX6	0.458452	0.178771	2685	Shi et al 2021
Excitatory IPC	Excitatory lineage	DLX6	0.0336439	0.036963	1001	Shi et al 2021
CGE_2	CGE/LGE-derived lineage	DLX6	0.666155	0.244742	523	Shi et al 2021
Excitatory neuron_1	Excitatory lineage	DLX6	0.0233792	0.0227519	923	Shi et al 2021
MGE_4	MGE-derived lineage	DLX6	0.814065	0.512563	199	Shi et al 2021
LGE_1	CGE/LGE-derived lineage	DLX6	0.485083	0.182635	3893	Shi et al 2021
Excitatory neuron_0	Excitatory lineage	DLX6	0.0365664	0.0338983	944	Shi et al 2021
Excitatory neuron_3	Excitatory lineage	DLX6	0.0191038	0.0163728	794	Shi et al 2021
CGE_3	CGE/LGE-derived lineage	DLX6	0.586783	0.366071	224	Shi et al 2021
F-e10_MGINH	MGE-derived lineage	FOXG1	0.826937	0.903125	320	Jessa et al 2019, 2022
F-e10_CEXN1	Excitatory lineage	FOXG1	0.539136	0.651341	261	Jessa et al 2019, 2022
F-e10_CINHN	CGE/LGE-derived lineage	FOXG1	0.787694	0.892857	168	Jessa et al 2019, 2022
F-e12_MGINH	MGE-derived lineage	FOXG1	0.836531	0.559787	1313	Jessa et al 2019, 2022
F-e12_CEXN1	Excitatory lineage	FOXG1	0.77754	0.619683	1199	Jessa et al 2019, 2022
F-e12_CINHN	CGE/LGE-derived lineage	FOXG1	0.699957	0.50495	808	Jessa et al 2019, 2022
F-e13_CEXN1	Excitatory lineage	FOXG1	0.997855	0.904984	642	Jessa et al 2019, 2022
F-e13_MGINH	MGE-derived lineage	FOXG1	0.811484	0.76506	498	Jessa et al 2019, 2022
F-e13_CEXN2	Excitatory lineage	FOXG1	1	0.981949	277	Jessa et al 2019, 2022
F-e13_CINHN	CGE/LGE-derived lineage	FOXG1	0.821429	0.764259	263	Jessa et al 2019, 2022
F-e15_CEXN1	Excitatory lineage	FOXG1	0.958924	0.933333	1230	Jessa et al 2019, 2022
F-e15_MGINH	MGE-derived lineage	FOXG1	0.74387	0.612022	1098	Jessa et al 2019, 2022
F-e15_CINHN	CGE/LGE-derived lineage	FOXG1	0.680775	0.605042	595	Jessa et al 2019, 2022
F-e15_CEXN2	Excitatory lineage	FOXG1	0.585659	0.565217	552	Jessa et al 2019, 2022
F-e16_CEXN1	Excitatory lineage	FOXG1	0.828164	0.898946	1138	Jessa et al 2019, 2022
F-e16_CEXN2	Excitatory lineage	FOXG1	0.925122	0.856295	842	Jessa et al 2019, 2022
F-e16_SMSN	CGE/LGE-derived lineage	FOXG1	0.7349	0.64503	493	Jessa et al 2019, 2022
F-e16_MGINH	MGE-derived lineage	FOXG1	0.620568	0.507732	388	Jessa et al 2019, 2022
F-e16_CINHN	CGE/LGE-derived lineage	FOXG1	0.645719	0.570533	319	Jessa et al 2019, 2022
F-e18_CEXN1	Excitatory lineage	FOXG1	0.945941	0.719796	1374	Jessa et al 2019, 2022
F-e18_CEXN2	Excitatory lineage	FOXG1	0.85725	0.71964	1334	Jessa et al 2019, 2022
F-e18_SMSN	CGE/LGE-derived lineage	FOXG1	0.802941	0.58954	631	Jessa et al 2019, 2022
F-e18_MGINH	MGE-derived lineage	FOXG1	0.591769	0.40339	590	Jessa et al 2019, 2022
F-e18_CINHN	CGE/LGE-derived lineage	FOXG1	0.660018	0.465066	458	Jessa et al 2019, 2022
F-e18_CEXN3	Excitatory lineage	FOXG1	0.53709	0.391892	296	Jessa et al 2019, 2022
F-p0_CEXN1	Excitatory lineage	FOXG1	0.870361	0.854296	803	Jessa et al 2019, 2022
F-p0_CEXN2	Excitatory lineage	FOXG1	0.800591	0.841509	265	Jessa et al 2019, 2022
F-p0_CINHN	CGE/LGE-derived lineage	FOXG1	0.625926	0.65748	254	Jessa et al 2019, 2022
F-p3_CEXN1	Excitatory lineage	FOXG1	0.504363	0.55	200	Jessa et al 2019, 2022
F-p3_SMSN	CGE/LGE-derived lineage	FOXG1	0.518134	0.427536	138	Jessa et al 2019, 2022
F-e10_MGINH	MGE-derived lineage	PAX6	0.20995	0.203125	320	Jessa et al 2019, 2022
F-e10_CEXN1	Excitatory lineage	PAX6	0.116827	0.229885	261	Jessa et al 2019, 2022
F-e10_CINHN	CGE/LGE-derived lineage	PAX6	0.316232	0.345238	168	Jessa et al 2019, 2022
F-e12_MGINH	MGE-derived lineage	PAX6	0.434013	0.18888	1313	Jessa et al 2019, 2022
F-e12_CEXN1	Excitatory lineage	PAX6	0.253625	0.169308	1199	Jessa et al 2019, 2022
F-e12_CINHN	CGE/LGE-derived lineage	PAX6	0.488608	0.226485	808	Jessa et al 2019, 2022
F-e13_CEXN1	Excitatory lineage	PAX6	0.0804734	0.105919	642	Jessa et al 2019, 2022
F-e13_MGINH	MGE-derived lineage	PAX6	0.168266	0.0983936	498	Jessa et al 2019, 2022
F-e13_CEXN2	Excitatory lineage	PAX6	0.00280717	0.00722022	277	Jessa et al 2019, 2022
F-e13_CINHN	CGE/LGE-derived lineage	PAX6	0.275387	0.163498	263	Jessa et al 2019, 2022
F-e15_CEXN1	Excitatory lineage	PAX6	0.036718	0.0447154	1230	Jessa et al 2019, 2022
F-e15_MGINH	MGE-derived lineage	PAX6	0.143	0.0892532	1098	Jessa et al 2019, 2022
F-e15_CINHN	CGE/LGE-derived lineage	PAX6	0.201354	0.12437	595	Jessa et al 2019, 2022
F-e15_CEXN2	Excitatory lineage	PAX6	0.0844223	0.0742754	552	Jessa et al 2019, 2022
F-e16_CEXN1	Excitatory lineage	PAX6	0.017509	0.0281195	1138	Jessa et al 2019, 2022
F-e16_CEXN2	Excitatory lineage	PAX6	0.0999894	0.102138	842	Jessa et al 2019, 2022
F-e16_SMSN	CGE/LGE-derived lineage	PAX6	0.0809443	0.0689655	493	Jessa et al 2019, 2022
F-e16_MGINH	MGE-derived lineage	PAX6	0.0177556	0.0154639	388	Jessa et al 2019, 2022
F-e16_CINHN	CGE/LGE-derived lineage	PAX6	0.0138831	0.0125392	319	Jessa et al 2019, 2022
F-e18_CEXN1	Excitatory lineage	PAX6	0.186147	0.12591	1374	Jessa et al 2019, 2022
F-e18_CEXN2	Excitatory lineage	PAX6	0.0441812	0.0329835	1334	Jessa et al 2019, 2022
F-e18_SMSN	CGE/LGE-derived lineage	PAX6	0.0488142	0.0316957	631	Jessa et al 2019, 2022
F-e18_MGINH	MGE-derived lineage	PAX6	0.109785	0.0661017	590	Jessa et al 2019, 2022
F-e18_CINHN	CGE/LGE-derived lineage	PAX6	0.0326645	0.0218341	458	Jessa et al 2019, 2022
F-e18_CEXN3	Excitatory lineage	PAX6	0.0382142	0.0202703	296	Jessa et al 2019, 2022
F-p0_CEXN1	Excitatory lineage	PAX6	0.0659974	0.0846824	803	Jessa et al 2019, 2022
F-p0_CEXN2	Excitatory lineage	PAX6	0.0571412	0.0792453	265	Jessa et al 2019, 2022
F-p0_CINHN	CGE/LGE-derived lineage	PAX6	0.0357743	0.0314961	254	Jessa et al 2019, 2022
F-p3_CEXN1	Excitatory lineage	PAX6	0.030062	0.035	200	Jessa et al 2019, 2022
F-p3_SMSN	CGE/LGE-derived lineage	PAX6	0.0764047	0.0507246	138	Jessa et al 2019, 2022
F-e10_MGINH	MGE-derived lineage	EMX1	0.029218	0.05	320	Jessa et al 2019, 2022
F-e10_CEXN1	Excitatory lineage	EMX1	0.546048	0.570881	261	Jessa et al 2019, 2022
F-e10_CINHN	CGE/LGE-derived lineage	EMX1	0.0351922	0.0654762	168	Jessa et al 2019, 2022
F-e12_MGINH	MGE-derived lineage	EMX1	0.0703125	0.0365575	1313	Jessa et al 2019, 2022
F-e12_CEXN1	Excitatory lineage	EMX1	0.587874	0.345288	1199	Jessa et al 2019, 2022
F-e12_CINHN	CGE/LGE-derived lineage	EMX1	0.0769153	0.039604	808	Jessa et al 2019, 2022
F-e13_CEXN1	Excitatory lineage	EMX1	0.623361	0.577882	642	Jessa et al 2019, 2022
F-e13_MGINH	MGE-derived lineage	EMX1	0.0632204	0.0481928	498	Jessa et al 2019, 2022
F-e13_CEXN2	Excitatory lineage	EMX1	0.552472	0.613718	277	Jessa et al 2019, 2022
F-e13_CINHN	CGE/LGE-derived lineage	EMX1	0.0367708	0.026616	263	Jessa et al 2019, 2022
F-e15_CEXN1	Excitatory lineage	EMX1	0.556107	0.508943	1230	Jessa et al 2019, 2022
F-e15_MGINH	MGE-derived lineage	EMX1	0.0809363	0.0546448	1098	Jessa et al 2019, 2022
F-e15_CINHN	CGE/LGE-derived lineage	EMX1	0.0758975	0.0554622	595	Jessa et al 2019, 2022
F-e15_CEXN2	Excitatory lineage	EMX1	0.379527	0.273551	552	Jessa et al 2019, 2022
F-e16_CEXN1	Excitatory lineage	EMX1	0.35581	0.373462	1138	Jessa et al 2019, 2022
F-e16_CEXN2	Excitatory lineage	EMX1	0.542239	0.416865	842	Jessa et al 2019, 2022
F-e16_SMSN	CGE/LGE-derived lineage	EMX1	0.0180568	0.010142	493	Jessa et al 2019, 2022
F-e16_MGINH	MGE-derived lineage	EMX1	0.0532944	0.0309278	388	Jessa et al 2019, 2022
F-e16_CINHN	CGE/LGE-derived lineage	EMX1	0.0437122	0.0282132	319	Jessa et al 2019, 2022
F-e18_CEXN1	Excitatory lineage	EMX1	0.361001	0.171033	1374	Jessa et al 2019, 2022
F-e18_CEXN2	Excitatory lineage	EMX1	0.289734	0.171664	1334	Jessa et al 2019, 2022
F-e18_SMSN	CGE/LGE-derived lineage	EMX1	0.0321185	0.0142631	631	Jessa et al 2019, 2022
F-e18_MGINH	MGE-derived lineage	EMX1	0.0384279	0.0186441	590	Jessa et al 2019, 2022
F-e18_CINHN	CGE/LGE-derived lineage	EMX1	0.0558203	0.0240175	458	Jessa et al 2019, 2022
F-e18_CEXN3	Excitatory lineage	EMX1	0.205955	0.0912162	296	Jessa et al 2019, 2022
F-p0_CEXN1	Excitatory lineage	EMX1	0.310858	0.260274	803	Jessa et al 2019, 2022
F-p0_CEXN2	Excitatory lineage	EMX1	0.424641	0.373585	265	Jessa et al 2019, 2022
F-p0_CINHN	CGE/LGE-derived lineage	EMX1	0	0	254	Jessa et al 2019, 2022
F-p3_CEXN1	Excitatory lineage	EMX1	0.389659	0.35	200	Jessa et al 2019, 2022
F-p3_SMSN	CGE/LGE-derived lineage	EMX1	0.0112021	0.00724638	138	Jessa et al 2019, 2022
F-e10_MGINH	MGE-derived lineage	EMX2	0.0838813	0.125	320	Jessa et al 2019, 2022
F-e10_CEXN1	Excitatory lineage	EMX2	0.880888	0.850575	261	Jessa et al 2019, 2022
F-e10_CINHN	CGE/LGE-derived lineage	EMX2	0.082686	0.130952	168	Jessa et al 2019, 2022
F-e12_MGINH	MGE-derived lineage	EMX2	0.0722596	0.0403656	1313	Jessa et al 2019, 2022
F-e12_CEXN1	Excitatory lineage	EMX2	0.261814	0.155129	1199	Jessa et al 2019, 2022
F-e12_CINHN	CGE/LGE-derived lineage	EMX2	0.117158	0.0569307	808	Jessa et al 2019, 2022
F-e13_CEXN1	Excitatory lineage	EMX2	0.109608	0.113707	642	Jessa et al 2019, 2022
F-e13_MGINH	MGE-derived lineage	EMX2	0.0306196	0.0261044	498	Jessa et al 2019, 2022
F-e13_CEXN2	Excitatory lineage	EMX2	0.0180907	0.0252708	277	Jessa et al 2019, 2022
F-e13_CINHN	CGE/LGE-derived lineage	EMX2	0.0225563	0.026616	263	Jessa et al 2019, 2022
F-e15_CEXN1	Excitatory lineage	EMX2	0.0805448	0.0845528	1230	Jessa et al 2019, 2022
F-e15_MGINH	MGE-derived lineage	EMX2	0.0370235	0.0264117	1098	Jessa et al 2019, 2022
F-e15_CINHN	CGE/LGE-derived lineage	EMX2	0.0312584	0.0235294	595	Jessa et al 2019, 2022
F-e15_CEXN2	Excitatory lineage	EMX2	0.158314	0.0797101	552	Jessa et al 2019, 2022
F-e16_CEXN1	Excitatory lineage	EMX2	0.0582657	0.06942	1138	Jessa et al 2019, 2022
F-e16_CEXN2	Excitatory lineage	EMX2	0.188216	0.154394	842	Jessa et al 2019, 2022
F-e16_SMSN	CGE/LGE-derived lineage	EMX2	0.0346788	0.0223124	493	Jessa et al 2019, 2022
F-e16_MGINH	MGE-derived lineage	EMX2	0.0264565	0.0154639	388	Jessa et al 2019, 2022
F-e16_CINHN	CGE/LGE-derived lineage	EMX2	0.0281393	0.0219436	319	Jessa et al 2019, 2022
F-e18_CEXN1	Excitatory lineage	EMX2	0.194657	0.101164	1374	Jessa et al 2019, 2022
F-e18_CEXN2	Excitatory lineage	EMX2	0.0713019	0.0434783	1334	Jessa et al 2019, 2022
F-e18_SMSN	CGE/LGE-derived lineage	EMX2	0.0244562	0.0126783	631	Jessa et al 2019, 2022
F-e18_MGINH	MGE-derived lineage	EMX2	0.0403481	0.0220339	590	Jessa et al 2019, 2022
F-e18_CINHN	CGE/LGE-derived lineage	EMX2	0.0279919	0.0174672	458	Jessa et al 2019, 2022
F-e18_CEXN3	Excitatory lineage	EMX2	0.126301	0.0641892	296	Jessa et al 2019, 2022
F-p0_CEXN1	Excitatory lineage	EMX2	0.109017	0.107098	803	Jessa et al 2019, 2022
F-p0_CEXN2	Excitatory lineage	EMX2	0.308091	0.309434	265	Jessa et al 2019, 2022
F-p0_CINHN	CGE/LGE-derived lineage	EMX2	0.0353392	0.0314961	254	Jessa et al 2019, 2022
F-p3_CEXN1	Excitatory lineage	EMX2	0.0869563	0.075	200	Jessa et al 2019, 2022
F-p3_SMSN	CGE/LGE-derived lineage	EMX2	0.012559	0.00724638	138	Jessa et al 2019, 2022
F-e10_MGINH	MGE-derived lineage	TBR1	0.00444807	0.0125	320	Jessa et al 2019, 2022
F-e10_CEXN1	Excitatory lineage	TBR1	1	0.97318	261	Jessa et al 2019, 2022
F-e10_CINHN	CGE/LGE-derived lineage	TBR1	0.012825	0.0416667	168	Jessa et al 2019, 2022
F-e12_MGINH	MGE-derived lineage	TBR1	0.0197907	0.0129474	1313	Jessa et al 2019, 2022
F-e12_CEXN1	Excitatory lineage	TBR1	0.62368	0.713094	1199	Jessa et al 2019, 2022
F-e12_CINHN	CGE/LGE-derived lineage	TBR1	0.0478435	0.039604	808	Jessa et al 2019, 2022
F-e13_CEXN1	Excitatory lineage	TBR1	0.711752	0.934579	642	Jessa et al 2019, 2022
F-e13_MGINH	MGE-derived lineage	TBR1	0.0496189	0.0662651	498	Jessa et al 2019, 2022
F-e13_CEXN2	Excitatory lineage	TBR1	0.787238	0.974729	277	Jessa et al 2019, 2022
F-e13_CINHN	CGE/LGE-derived lineage	TBR1	0.0242476	0.0418251	263	Jessa et al 2019, 2022
F-e15_CEXN1	Excitatory lineage	TBR1	0.571617	0.831707	1230	Jessa et al 2019, 2022
F-e15_MGINH	MGE-derived lineage	TBR1	0.0282006	0.0291439	1098	Jessa et al 2019, 2022
F-e15_CINHN	CGE/LGE-derived lineage	TBR1	0.026665	0.0386555	595	Jessa et al 2019, 2022
F-e15_CEXN2	Excitatory lineage	TBR1	0.523613	0.675725	552	Jessa et al 2019, 2022
F-e16_CEXN1	Excitatory lineage	TBR1	0.253661	0.450791	1138	Jessa et al 2019, 2022
F-e16_CEXN2	Excitatory lineage	TBR1	0.238021	0.305226	842	Jessa et al 2019, 2022
F-e16_SMSN	CGE/LGE-derived lineage	TBR1	0.033535	0.0365112	493	Jessa et al 2019, 2022
F-e16_MGINH	MGE-derived lineage	TBR1	0.0483064	0.0463918	388	Jessa et al 2019, 2022
F-e16_CINHN	CGE/LGE-derived lineage	TBR1	0.0182517	0.0219436	319	Jessa et al 2019, 2022
F-e18_CEXN1	Excitatory lineage	TBR1	0.333585	0.302038	1374	Jessa et al 2019, 2022
F-e18_CEXN2	Excitatory lineage	TBR1	0.302441	0.310345	1334	Jessa et al 2019, 2022
F-e18_SMSN	CGE/LGE-derived lineage	TBR1	0.0785374	0.0570523	631	Jessa et al 2019, 2022
F-e18_MGINH	MGE-derived lineage	TBR1	0.119136	0.0864407	590	Jessa et al 2019, 2022
F-e18_CINHN	CGE/LGE-derived lineage	TBR1	0.118948	0.0917031	458	Jessa et al 2019, 2022
F-e18_CEXN3	Excitatory lineage	TBR1	0.740467	0.804054	296	Jessa et al 2019, 2022
F-p0_CEXN1	Excitatory lineage	TBR1	0.247451	0.384807	803	Jessa et al 2019, 2022
F-p0_CEXN2	Excitatory lineage	TBR1	0.143302	0.230189	265	Jessa et al 2019, 2022
F-p0_CINHN	CGE/LGE-derived lineage	TBR1	0.0118991	0.015748	254	Jessa et al 2019, 2022
F-p3_CEXN1	Excitatory lineage	TBR1	0.1257	0.19	200	Jessa et al 2019, 2022
F-p3_SMSN	CGE/LGE-derived lineage	TBR1	0.0297905	0.0217391	138	Jessa et al 2019, 2022
F-e10_MGINH	MGE-derived lineage	EOMES	0.0131314	0.03125	320	Jessa et al 2019, 2022
F-e10_CEXN1	Excitatory lineage	EOMES	0.524885	0.582375	261	Jessa et al 2019, 2022
F-e10_CINHN	CGE/LGE-derived lineage	EOMES	0.00746773	0.0178571	168	Jessa et al 2019, 2022
F-e12_MGINH	MGE-derived lineage	EOMES	0.0147761	0.00990099	1313	Jessa et al 2019, 2022
F-e12_CEXN1	Excitatory lineage	EOMES	0.398223	0.238532	1199	Jessa et al 2019, 2022
F-e12_CINHN	CGE/LGE-derived lineage	EOMES	0.0209009	0.0173267	808	Jessa et al 2019, 2022
F-e13_CEXN1	Excitatory lineage	EOMES	0.111051	0.101246	642	Jessa et al 2019, 2022
F-e13_MGINH	MGE-derived lineage	EOMES	0.0349399	0.0281124	498	Jessa et al 2019, 2022
F-e13_CEXN2	Excitatory lineage	EOMES	0.0120354	0.0288809	277	Jessa et al 2019, 2022
F-e13_CINHN	CGE/LGE-derived lineage	EOMES	0.033631	0.0304183	263	Jessa et al 2019, 2022
F-e15_CEXN1	Excitatory lineage	EOMES	0.0204498	0.0252033	1230	Jessa et al 2019, 2022
F-e15_MGINH	MGE-derived lineage	EOMES	0.0365731	0.0200364	1098	Jessa et al 2019, 2022
F-e15_CINHN	CGE/LGE-derived lineage	EOMES	0.0298418	0.0235294	595	Jessa et al 2019, 2022
F-e15_CEXN2	Excitatory lineage	EOMES	0.059802	0.0471014	552	Jessa et al 2019, 2022
F-e16_CEXN1	Excitatory lineage	EOMES	0.00873988	0.0123023	1138	Jessa et al 2019, 2022
F-e16_CEXN2	Excitatory lineage	EOMES	0.0261916	0.02019	842	Jessa et al 2019, 2022
F-e16_SMSN	CGE/LGE-derived lineage	EOMES	0.00789231	0.00608519	493	Jessa et al 2019, 2022
F-e16_MGINH	MGE-derived lineage	EOMES	0.0183682	0.0128866	388	Jessa et al 2019, 2022
F-e16_CINHN	CGE/LGE-derived lineage	EOMES	0.0178282	0.0188088	319	Jessa et al 2019, 2022
F-e18_CEXN1	Excitatory lineage	EOMES	0.0898056	0.0458515	1374	Jessa et al 2019, 2022
F-e18_CEXN2	Excitatory lineage	EOMES	0.00398897	0.0029985	1334	Jessa et al 2019, 2022
F-e18_SMSN	CGE/LGE-derived lineage	EOMES	0.00670013	0.00316957	631	Jessa et al 2019, 2022
F-e18_MGINH	MGE-derived lineage	EOMES	0.0270253	0.0101695	590	Jessa et al 2019, 2022
F-e18_CINHN	CGE/LGE-derived lineage	EOMES	0.0121633	0.00655022	458	Jessa et al 2019, 2022
F-e18_CEXN3	Excitatory lineage	EOMES	0.0495112	0.0337838	296	Jessa et al 2019, 2022
F-p0_CEXN1	Excitatory lineage	EOMES	0.0167106	0.0136986	803	Jessa et al 2019, 2022
F-p0_CEXN2	Excitatory lineage	EOMES	0	0	265	Jessa et al 2019, 2022
F-p0_CINHN	CGE/LGE-derived lineage	EOMES	0.00964668	0.011811	254	Jessa et al 2019, 2022
F-p3_CEXN1	Excitatory lineage	EOMES	0.0531118	0.025	200	Jessa et al 2019, 2022
F-p3_SMSN	CGE/LGE-derived lineage	EOMES	0	0	138	Jessa et al 2019, 2022
F-e10_MGINH	MGE-derived lineage	GSX2	0.858199	0.315625	320	Jessa et al 2019, 2022
F-e10_CEXN1	Excitatory lineage	GSX2	0.0160811	0.0114943	261	Jessa et al 2019, 2022
F-e10_CINHN	CGE/LGE-derived lineage	GSX2	0.193808	0.136905	168	Jessa et al 2019, 2022
F-e12_MGINH	MGE-derived lineage	GSX2	0.344912	0.0624524	1313	Jessa et al 2019, 2022
F-e12_CEXN1	Excitatory lineage	GSX2	0.0112176	0.00500417	1199	Jessa et al 2019, 2022
F-e12_CINHN	CGE/LGE-derived lineage	GSX2	0.056917	0.0148515	808	Jessa et al 2019, 2022
F-e13_CEXN1	Excitatory lineage	GSX2	0.00317628	0.00311526	642	Jessa et al 2019, 2022
F-e13_MGINH	MGE-derived lineage	GSX2	0.22062	0.0783133	498	Jessa et al 2019, 2022
F-e13_CEXN2	Excitatory lineage	GSX2	0.00349059	0.00361011	277	Jessa et al 2019, 2022
F-e13_CINHN	CGE/LGE-derived lineage	GSX2	0.180214	0.0456274	263	Jessa et al 2019, 2022
F-e15_CEXN1	Excitatory lineage	GSX2	0.00982125	0.00569106	1230	Jessa et al 2019, 2022
F-e15_MGINH	MGE-derived lineage	GSX2	0.245845	0.0637523	1098	Jessa et al 2019, 2022
F-e15_CINHN	CGE/LGE-derived lineage	GSX2	0.112312	0.0369748	595	Jessa et al 2019, 2022
F-e15_CEXN2	Excitatory lineage	GSX2	0.00969333	0.00543478	552	Jessa et al 2019, 2022
F-e16_CEXN1	Excitatory lineage	GSX2	0.00211342	0.00175747	1138	Jessa et al 2019, 2022
F-e16_CEXN2	Excitatory lineage	GSX2	0.00208092	0.00118765	842	Jessa et al 2019, 2022
F-e16_SMSN	CGE/LGE-derived lineage	GSX2	0.0326514	0.010142	493	Jessa et al 2019, 2022
F-e16_MGINH	MGE-derived lineage	GSX2	0.0165186	0.00515464	388	Jessa et al 2019, 2022
F-e16_CINHN	CGE/LGE-derived lineage	GSX2	0.0634697	0.0188088	319	Jessa et al 2019, 2022
F-e18_CEXN1	Excitatory lineage	GSX2	0.00584385	0.0014556	1374	Jessa et al 2019, 2022
F-e18_CEXN2	Excitatory lineage	GSX2	0.00517235	0.00149925	1334	Jessa et al 2019, 2022
F-e18_SMSN	CGE/LGE-derived lineage	GSX2	0.0239466	0.00633914	631	Jessa et al 2019, 2022
F-e18_MGINH	MGE-derived lineage	GSX2	0.092772	0.0220339	590	Jessa et al 2019, 2022
F-e18_CINHN	CGE/LGE-derived lineage	GSX2	0.108236	0.0240175	458	Jessa et al 2019, 2022
F-e18_CEXN3	Excitatory lineage	GSX2	0.0133129	0.00675676	296	Jessa et al 2019, 2022
F-p0_CEXN1	Excitatory lineage	GSX2	0.00611405	0.00373599	803	Jessa et al 2019, 2022
F-p0_CEXN2	Excitatory lineage	GSX2	0.0122074	0.00754717	265	Jessa et al 2019, 2022
F-p0_CINHN	CGE/LGE-derived lineage	GSX2	0.0603565	0.019685	254	Jessa et al 2019, 2022
F-p3_CEXN1	Excitatory lineage	GSX2	0.0058231	0.005	200	Jessa et al 2019, 2022
F-p3_SMSN	CGE/LGE-derived lineage	GSX2	0.0329479	0.0144928	138	Jessa et al 2019, 2022
F-e10_MGINH	MGE-derived lineage	NKX2-1	1	0.7	320	Jessa et al 2019, 2022
F-e10_CEXN1	Excitatory lineage	NKX2-1	0.0107465	0.0229885	261	Jessa et al 2019, 2022
F-e10_CINHN	CGE/LGE-derived lineage	NKX2-1	0.347405	0.142857	168	Jessa et al 2019, 2022
F-e12_MGINH	MGE-derived lineage	NKX2-1	0.714807	0.346535	1313	Jessa et al 2019, 2022
F-e12_CEXN1	Excitatory lineage	NKX2-1	0.0410507	0.0241868	1199	Jessa et al 2019, 2022
F-e12_CINHN	CGE/LGE-derived lineage	NKX2-1	0.199407	0.100248	808	Jessa et al 2019, 2022
F-e13_CEXN1	Excitatory lineage	NKX2-1	0.00923095	0.00778816	642	Jessa et al 2019, 2022
F-e13_MGINH	MGE-derived lineage	NKX2-1	0.433732	0.218876	498	Jessa et al 2019, 2022
F-e13_CEXN2	Excitatory lineage	NKX2-1	0.00163948	0.00361011	277	Jessa et al 2019, 2022
F-e13_CINHN	CGE/LGE-derived lineage	NKX2-1	0.0650582	0.00760456	263	Jessa et al 2019, 2022
F-e15_CEXN1	Excitatory lineage	NKX2-1	0.010706	0.0162602	1230	Jessa et al 2019, 2022
F-e15_MGINH	MGE-derived lineage	NKX2-1	0.680633	0.327869	1098	Jessa et al 2019, 2022
F-e15_CINHN	CGE/LGE-derived lineage	NKX2-1	0.0602346	0.0302521	595	Jessa et al 2019, 2022
F-e15_CEXN2	Excitatory lineage	NKX2-1	0.023095	0.0217391	552	Jessa et al 2019, 2022
F-e16_CEXN1	Excitatory lineage	NKX2-1	0.00841705	0.0114236	1138	Jessa et al 2019, 2022
F-e16_CEXN2	Excitatory lineage	NKX2-1	0.000664264	0.00118765	842	Jessa et al 2019, 2022
F-e16_SMSN	CGE/LGE-derived lineage	NKX2-1	0.018392	0.0162272	493	Jessa et al 2019, 2022
F-e16_MGINH	MGE-derived lineage	NKX2-1	0.509492	0.28866	388	Jessa et al 2019, 2022
F-e16_CINHN	CGE/LGE-derived lineage	NKX2-1	0	0	319	Jessa et al 2019, 2022
F-e18_CEXN1	Excitatory lineage	NKX2-1	0.0178498	0.0101892	1374	Jessa et al 2019, 2022
F-e18_CEXN2	Excitatory lineage	NKX2-1	0.018243	0.011994	1334	Jessa et al 2019, 2022
F-e18_SMSN	CGE/LGE-derived lineage	NKX2-1	0.0169676	0.00633914	631	Jessa et al 2019, 2022
F-e18_MGINH	MGE-derived lineage	NKX2-1	0.424793	0.189831	590	Jessa et al 2019, 2022
F-e18_CINHN	CGE/LGE-derived lineage	NKX2-1	0.0280274	0.0174672	458	Jessa et al 2019, 2022
F-e18_CEXN3	Excitatory lineage	NKX2-1	0.00796582	0.00675676	296	Jessa et al 2019, 2022
F-p0_CEXN1	Excitatory lineage	NKX2-1	0.00488292	0.00747198	803	Jessa et al 2019, 2022
F-p0_CEXN2	Excitatory lineage	NKX2-1	0.00327412	0.00377358	265	Jessa et al 2019, 2022
F-p0_CINHN	CGE/LGE-derived lineage	NKX2-1	0	0	254	Jessa et al 2019, 2022
F-p3_CEXN1	Excitatory lineage	NKX2-1	0.0232949	0.02	200	Jessa et al 2019, 2022
F-p3_SMSN	CGE/LGE-derived lineage	NKX2-1	0.0576606	0.0289855	138	Jessa et al 2019, 2022
F-e10_MGINH	MGE-derived lineage	LHX6	0.610643	0.434375	320	Jessa et al 2019, 2022
F-e10_CEXN1	Excitatory lineage	LHX6	0.00128422	0.00383142	261	Jessa et al 2019, 2022
F-e10_CINHN	CGE/LGE-derived lineage	LHX6	0.00757971	0.0119048	168	Jessa et al 2019, 2022
F-e12_MGINH	MGE-derived lineage	LHX6	0.499447	0.172125	1313	Jessa et al 2019, 2022
F-e12_CEXN1	Excitatory lineage	LHX6	0.0109877	0.00667223	1199	Jessa et al 2019, 2022
F-e12_CINHN	CGE/LGE-derived lineage	LHX6	0.0764852	0.019802	808	Jessa et al 2019, 2022
F-e13_CEXN1	Excitatory lineage	LHX6	0.00639334	0.00623053	642	Jessa et al 2019, 2022
F-e13_MGINH	MGE-derived lineage	LHX6	0.520009	0.325301	498	Jessa et al 2019, 2022
F-e13_CEXN2	Excitatory lineage	LHX6	0	0	277	Jessa et al 2019, 2022
F-e13_CINHN	CGE/LGE-derived lineage	LHX6	0.0201091	0.0114068	263	Jessa et al 2019, 2022
F-e15_CEXN1	Excitatory lineage	LHX6	0.0135214	0.0121951	1230	Jessa et al 2019, 2022
F-e15_MGINH	MGE-derived lineage	LHX6	0.66179	0.334244	1098	Jessa et al 2019, 2022
F-e15_CINHN	CGE/LGE-derived lineage	LHX6	0.0254503	0.0134454	595	Jessa et al 2019, 2022
F-e15_CEXN2	Excitatory lineage	LHX6	0.00680249	0.00724638	552	Jessa et al 2019, 2022
F-e16_CEXN1	Excitatory lineage	LHX6	0.0165718	0.0149385	1138	Jessa et al 2019, 2022
F-e16_CEXN2	Excitatory lineage	LHX6	0.0203027	0.0130641	842	Jessa et al 2019, 2022
F-e16_SMSN	CGE/LGE-derived lineage	LHX6	0.0401231	0.0162272	493	Jessa et al 2019, 2022
F-e16_MGINH	MGE-derived lineage	LHX6	1	0.569588	388	Jessa et al 2019, 2022
F-e16_CINHN	CGE/LGE-derived lineage	LHX6	0.0365539	0.015674	319	Jessa et al 2019, 2022
F-e18_CEXN1	Excitatory lineage	LHX6	0.0602513	0.0225619	1374	Jessa et al 2019, 2022
F-e18_CEXN2	Excitatory lineage	LHX6	0.0427379	0.0187406	1334	Jessa et al 2019, 2022
F-e18_SMSN	CGE/LGE-derived lineage	LHX6	0.0724041	0.0269414	631	Jessa et al 2019, 2022
F-e18_MGINH	MGE-derived lineage	LHX6	0.775754	0.347458	590	Jessa et al 2019, 2022
F-e18_CINHN	CGE/LGE-derived lineage	LHX6	0.057211	0.0218341	458	Jessa et al 2019, 2022
F-e18_CEXN3	Excitatory lineage	LHX6	0.102892	0.0405405	296	Jessa et al 2019, 2022
F-p0_CEXN1	Excitatory lineage	LHX6	0.0294287	0.014944	803	Jessa et al 2019, 2022
F-p0_CEXN2	Excitatory lineage	LHX6	0.026267	0.0188679	265	Jessa et al 2019, 2022
F-p0_CINHN	CGE/LGE-derived lineage	LHX6	0.054358	0.023622	254	Jessa et al 2019, 2022
F-p3_CEXN1	Excitatory lineage	LHX6	0.00820853	0.005	200	Jessa et al 2019, 2022
F-p3_SMSN	CGE/LGE-derived lineage	LHX6	0.0105692	0.00724638	138	Jessa et al 2019, 2022
F-e10_MGINH	MGE-derived lineage	DLX1	0.89309	0.878125	320	Jessa et al 2019, 2022
F-e10_CEXN1	Excitatory lineage	DLX1	0.0244183	0.0344828	261	Jessa et al 2019, 2022
F-e10_CINHN	CGE/LGE-derived lineage	DLX1	0.679847	0.845238	168	Jessa et al 2019, 2022
F-e12_MGINH	MGE-derived lineage	DLX1	0.754228	0.533892	1313	Jessa et al 2019, 2022
F-e12_CEXN1	Excitatory lineage	DLX1	0.0411893	0.0258549	1199	Jessa et al 2019, 2022
F-e12_CINHN	CGE/LGE-derived lineage	DLX1	0.390826	0.251238	808	Jessa et al 2019, 2022
F-e13_CEXN1	Excitatory lineage	DLX1	0.0335341	0.0389408	642	Jessa et al 2019, 2022
F-e13_MGINH	MGE-derived lineage	DLX1	0.839608	0.813253	498	Jessa et al 2019, 2022
F-e13_CEXN2	Excitatory lineage	DLX1	0.0348781	0.0361011	277	Jessa et al 2019, 2022
F-e13_CINHN	CGE/LGE-derived lineage	DLX1	0.576249	0.475285	263	Jessa et al 2019, 2022
F-e15_CEXN1	Excitatory lineage	DLX1	0.0366219	0.0406504	1230	Jessa et al 2019, 2022
F-e15_MGINH	MGE-derived lineage	DLX1	0.826007	0.690346	1098	Jessa et al 2019, 2022
F-e15_CINHN	CGE/LGE-derived lineage	DLX1	0.370139	0.277311	595	Jessa et al 2019, 2022
F-e15_CEXN2	Excitatory lineage	DLX1	0.067306	0.048913	552	Jessa et al 2019, 2022
F-e16_CEXN1	Excitatory lineage	DLX1	0.0577258	0.0632689	1138	Jessa et al 2019, 2022
F-e16_CEXN2	Excitatory lineage	DLX1	0.0275314	0.0261283	842	Jessa et al 2019, 2022
F-e16_SMSN	CGE/LGE-derived lineage	DLX1	0.430114	0.334686	493	Jessa et al 2019, 2022
F-e16_MGINH	MGE-derived lineage	DLX1	0.662885	0.587629	388	Jessa et al 2019, 2022
F-e16_CINHN	CGE/LGE-derived lineage	DLX1	0.122113	0.0940439	319	Jessa et al 2019, 2022
F-e18_CEXN1	Excitatory lineage	DLX1	0.095485	0.055313	1374	Jessa et al 2019, 2022
F-e18_CEXN2	Excitatory lineage	DLX1	0.0689906	0.0547226	1334	Jessa et al 2019, 2022
F-e18_SMSN	CGE/LGE-derived lineage	DLX1	0.402732	0.266244	631	Jessa et al 2019, 2022
F-e18_MGINH	MGE-derived lineage	DLX1	0.673182	0.50678	590	Jessa et al 2019, 2022
F-e18_CINHN	CGE/LGE-derived lineage	DLX1	0.208285	0.133188	458	Jessa et al 2019, 2022
F-e18_CEXN3	Excitatory lineage	DLX1	0.100901	0.0777027	296	Jessa et al 2019, 2022
F-p0_CEXN1	Excitatory lineage	DLX1	0.0621032	0.0535492	803	Jessa et al 2019, 2022
F-p0_CEXN2	Excitatory lineage	DLX1	0.0285956	0.0301887	265	Jessa et al 2019, 2022
F-p0_CINHN	CGE/LGE-derived lineage	DLX1	0.349945	0.283465	254	Jessa et al 2019, 2022
F-p3_CEXN1	Excitatory lineage	DLX1	0.0320761	0.035	200	Jessa et al 2019, 2022
F-p3_SMSN	CGE/LGE-derived lineage	DLX1	0.329757	0.23913	138	Jessa et al 2019, 2022
F-e10_MGINH	MGE-derived lineage	DLX2	1	0.9625	320	Jessa et al 2019, 2022
F-e10_CEXN1	Excitatory lineage	DLX2	0.0524617	0.0804598	261	Jessa et al 2019, 2022
F-e10_CINHN	CGE/LGE-derived lineage	DLX2	0.819529	0.89881	168	Jessa et al 2019, 2022
F-e12_MGINH	MGE-derived lineage	DLX2	0.694491	0.620716	1313	Jessa et al 2019, 2022
F-e12_CEXN1	Excitatory lineage	DLX2	0.0422528	0.0316931	1199	Jessa et al 2019, 2022
F-e12_CINHN	CGE/LGE-derived lineage	DLX2	0.30992	0.248762	808	Jessa et al 2019, 2022
F-e13_CEXN1	Excitatory lineage	DLX2	0.0253699	0.0358255	642	Jessa et al 2019, 2022
F-e13_MGINH	MGE-derived lineage	DLX2	0.808353	0.907631	498	Jessa et al 2019, 2022
F-e13_CEXN2	Excitatory lineage	DLX2	0.0169896	0.032491	277	Jessa et al 2019, 2022
F-e13_CINHN	CGE/LGE-derived lineage	DLX2	0.574591	0.479087	263	Jessa et al 2019, 2022
F-e15_CEXN1	Excitatory lineage	DLX2	0.0325872	0.0349593	1230	Jessa et al 2019, 2022
F-e15_MGINH	MGE-derived lineage	DLX2	0.822838	0.824226	1098	Jessa et al 2019, 2022
F-e15_CINHN	CGE/LGE-derived lineage	DLX2	0.272219	0.272269	595	Jessa et al 2019, 2022
F-e15_CEXN2	Excitatory lineage	DLX2	0.0560357	0.0380435	552	Jessa et al 2019, 2022
F-e16_CEXN1	Excitatory lineage	DLX2	0.0553917	0.0738137	1138	Jessa et al 2019, 2022
F-e16_CEXN2	Excitatory lineage	DLX2	0.0207327	0.0225653	842	Jessa et al 2019, 2022
F-e16_SMSN	CGE/LGE-derived lineage	DLX2	0.391026	0.314402	493	Jessa et al 2019, 2022
F-e16_MGINH	MGE-derived lineage	DLX2	0.779709	0.814433	388	Jessa et al 2019, 2022
F-e16_CINHN	CGE/LGE-derived lineage	DLX2	0.142575	0.131661	319	Jessa et al 2019, 2022
F-e18_CEXN1	Excitatory lineage	DLX2	0.0554588	0.0400291	1374	Jessa et al 2019, 2022
F-e18_CEXN2	Excitatory lineage	DLX2	0.0522839	0.0434783	1334	Jessa et al 2019, 2022
F-e18_SMSN	CGE/LGE-derived lineage	DLX2	0.276907	0.194929	631	Jessa et al 2019, 2022
F-e18_MGINH	MGE-derived lineage	DLX2	0.554131	0.49661	590	Jessa et al 2019, 2022
F-e18_CINHN	CGE/LGE-derived lineage	DLX2	0.135255	0.10262	458	Jessa et al 2019, 2022
F-e18_CEXN3	Excitatory lineage	DLX2	0.0731778	0.0574324	296	Jessa et al 2019, 2022
F-p0_CEXN1	Excitatory lineage	DLX2	0.0466268	0.0398506	803	Jessa et al 2019, 2022
F-p0_CEXN2	Excitatory lineage	DLX2	0.0171899	0.0264151	265	Jessa et al 2019, 2022
F-p0_CINHN	CGE/LGE-derived lineage	DLX2	0.249596	0.240157	254	Jessa et al 2019, 2022
F-p3_CEXN1	Excitatory lineage	DLX2	0.0340513	0.025	200	Jessa et al 2019, 2022
F-p3_SMSN	CGE/LGE-derived lineage	DLX2	0.185371	0.137681	138	Jessa et al 2019, 2022
F-e10_MGINH	MGE-derived lineage	DLX5	0.931064	0.871875	320	Jessa et al 2019, 2022
F-e10_CEXN1	Excitatory lineage	DLX5	0.0446782	0.0306513	261	Jessa et al 2019, 2022
F-e10_CINHN	CGE/LGE-derived lineage	DLX5	1	0.934524	168	Jessa et al 2019, 2022
F-e12_MGINH	MGE-derived lineage	DLX5	0.632667	0.418126	1313	Jessa et al 2019, 2022
F-e12_CEXN1	Excitatory lineage	DLX5	0.0347929	0.0266889	1199	Jessa et al 2019, 2022
F-e12_CINHN	CGE/LGE-derived lineage	DLX5	0.531524	0.434406	808	Jessa et al 2019, 2022
F-e13_CEXN1	Excitatory lineage	DLX5	0.020757	0.0264798	642	Jessa et al 2019, 2022
F-e13_MGINH	MGE-derived lineage	DLX5	0.862444	0.823293	498	Jessa et al 2019, 2022
F-e13_CEXN2	Excitatory lineage	DLX5	0.0057974	0.0144404	277	Jessa et al 2019, 2022
F-e13_CINHN	CGE/LGE-derived lineage	DLX5	0.787722	0.809886	263	Jessa et al 2019, 2022
F-e15_CEXN1	Excitatory lineage	DLX5	0.0217899	0.0284553	1230	Jessa et al 2019, 2022
F-e15_MGINH	MGE-derived lineage	DLX5	0.787817	0.692168	1098	Jessa et al 2019, 2022
F-e15_CINHN	CGE/LGE-derived lineage	DLX5	0.647437	0.62521	595	Jessa et al 2019, 2022
F-e15_CEXN2	Excitatory lineage	DLX5	0.0316654	0.0271739	552	Jessa et al 2019, 2022
F-e16_CEXN1	Excitatory lineage	DLX5	0.0405608	0.0483304	1138	Jessa et al 2019, 2022
F-e16_CEXN2	Excitatory lineage	DLX5	0.0282712	0.023753	842	Jessa et al 2019, 2022
F-e16_SMSN	CGE/LGE-derived lineage	DLX5	0.621484	0.549696	493	Jessa et al 2019, 2022
F-e16_MGINH	MGE-derived lineage	DLX5	0.728448	0.64433	388	Jessa et al 2019, 2022
F-e16_CINHN	CGE/LGE-derived lineage	DLX5	0.633398	0.570533	319	Jessa et al 2019, 2022
F-e18_CEXN1	Excitatory lineage	DLX5	0.0710701	0.0422125	1374	Jessa et al 2019, 2022
F-e18_CEXN2	Excitatory lineage	DLX5	0.0545435	0.0397301	1334	Jessa et al 2019, 2022
F-e18_SMSN	CGE/LGE-derived lineage	DLX5	0.545893	0.386688	631	Jessa et al 2019, 2022
F-e18_MGINH	MGE-derived lineage	DLX5	0.563373	0.425424	590	Jessa et al 2019, 2022
F-e18_CINHN	CGE/LGE-derived lineage	DLX5	0.511441	0.368996	458	Jessa et al 2019, 2022
F-e18_CEXN3	Excitatory lineage	DLX5	0.0978318	0.0608108	296	Jessa et al 2019, 2022
F-p0_CEXN1	Excitatory lineage	DLX5	0.0344109	0.0386052	803	Jessa et al 2019, 2022
F-p0_CEXN2	Excitatory lineage	DLX5	0.0201103	0.0188679	265	Jessa et al 2019, 2022
F-p0_CINHN	CGE/LGE-derived lineage	DLX5	0.54654	0.602362	254	Jessa et al 2019, 2022
F-p3_CEXN1	Excitatory lineage	DLX5	0.0202625	0.02	200	Jessa et al 2019, 2022
F-p3_SMSN	CGE/LGE-derived lineage	DLX5	0.364956	0.311594	138	Jessa et al 2019, 2022
F-e10_MGINH	MGE-derived lineage	DLX6	0.599867	0.40625	320	Jessa et al 2019, 2022
F-e10_CEXN1	Excitatory lineage	DLX6	0.0205283	0.00766284	261	Jessa et al 2019, 2022
F-e10_CINHN	CGE/LGE-derived lineage	DLX6	0.711508	0.464286	168	Jessa et al 2019, 2022
F-e12_MGINH	MGE-derived lineage	DLX6	0.637376	0.168317	1313	Jessa et al 2019, 2022
F-e12_CEXN1	Excitatory lineage	DLX6	0.0204423	0.0108424	1199	Jessa et al 2019, 2022
F-e12_CINHN	CGE/LGE-derived lineage	DLX6	0.883259	0.309406	808	Jessa et al 2019, 2022
F-e13_CEXN1	Excitatory lineage	DLX6	0.0123474	0.00623053	642	Jessa et al 2019, 2022
F-e13_MGINH	MGE-derived lineage	DLX6	0.481908	0.206827	498	Jessa et al 2019, 2022
F-e13_CEXN2	Excitatory lineage	DLX6	0.00798759	0.00722022	277	Jessa et al 2019, 2022
F-e13_CINHN	CGE/LGE-derived lineage	DLX6	0.917283	0.410646	263	Jessa et al 2019, 2022
F-e15_CEXN1	Excitatory lineage	DLX6	0.0124696	0.00569106	1230	Jessa et al 2019, 2022
F-e15_MGINH	MGE-derived lineage	DLX6	0.652412	0.238616	1098	Jessa et al 2019, 2022
F-e15_CINHN	CGE/LGE-derived lineage	DLX6	1	0.433613	595	Jessa et al 2019, 2022
F-e15_CEXN2	Excitatory lineage	DLX6	0.015468	0.0108696	552	Jessa et al 2019, 2022
F-e16_CEXN1	Excitatory lineage	DLX6	0.0243004	0.0175747	1138	Jessa et al 2019, 2022
F-e16_CEXN2	Excitatory lineage	DLX6	0.00925972	0.00475059	842	Jessa et al 2019, 2022
F-e16_SMSN	CGE/LGE-derived lineage	DLX6	0.805006	0.344828	493	Jessa et al 2019, 2022
F-e16_MGINH	MGE-derived lineage	DLX6	0.729714	0.257732	388	Jessa et al 2019, 2022
F-e16_CINHN	CGE/LGE-derived lineage	DLX6	0.936512	0.366771	319	Jessa et al 2019, 2022
F-e18_CEXN1	Excitatory lineage	DLX6	0.0589534	0.0160116	1374	Jessa et al 2019, 2022
F-e18_CEXN2	Excitatory lineage	DLX6	0.0383369	0.0127436	1334	Jessa et al 2019, 2022
F-e18_SMSN	CGE/LGE-derived lineage	DLX6	0.674775	0.212361	631	Jessa et al 2019, 2022
F-e18_MGINH	MGE-derived lineage	DLX6	0.379548	0.111864	590	Jessa et al 2019, 2022
F-e18_CINHN	CGE/LGE-derived lineage	DLX6	0.555934	0.172489	458	Jessa et al 2019, 2022
F-e18_CEXN3	Excitatory lineage	DLX6	0.0547294	0.0101351	296	Jessa et al 2019, 2022
F-p0_CEXN1	Excitatory lineage	DLX6	0.044059	0.0249066	803	Jessa et al 2019, 2022
F-p0_CEXN2	Excitatory lineage	DLX6	0.0217786	0.0150943	265	Jessa et al 2019, 2022
F-p0_CINHN	CGE/LGE-derived lineage	DLX6	0.946845	0.468504	254	Jessa et al 2019, 2022
F-p3_CEXN1	Excitatory lineage	DLX6	0.0163491	0.005	200	Jessa et al 2019, 2022
F-p3_SMSN	CGE/LGE-derived lineage	DLX6	0.446386	0.202899	138	Jessa et al 2019, 2022
Inh L2-5 VIP TOX2	CGE/LGE-derived lineage	FOXG1	0.460678	0.527132	258	Hodge et al 2019
Inh L1 LAMP5 GGT8P	CGE/LGE-derived lineage	FOXG1	0.269771	0.333333	54	Hodge et al 2019
Inh L1 LAMP5 NDNF	CGE/LGE-derived lineage	FOXG1	0.333351	0.541193	704	Hodge et al 2019
Inh L1-3 VIP ZNF322P1	CGE/LGE-derived lineage	FOXG1	0.202754	0.334086	443	Hodge et al 2019
Inh L3 VIP CBLN1	CGE/LGE-derived lineage	FOXG1	0.151545	0.222973	148	Hodge et al 2019
Inh L1-4 LAMP5 DUSP4	CGE/LGE-derived lineage	FOXG1	0.332492	0.527907	860	Hodge et al 2019
Exc L2-3 LINC00507 RPL9P17	Excitatory lineage	FOXG1	0.296135	0.631627	6507	Hodge et al 2019
Inh L1 SST CXCL14	CGE/LGE-derived lineage	FOXG1	0.3397	0.425532	329	Hodge et al 2019
Inh L1 PAX6 GRIP2	CGE/LGE-derived lineage	FOXG1	0.489362	0.55814	43	Hodge et al 2019
Inh L1-2 VIP PPAPDC1A	CGE/LGE-derived lineage	FOXG1	0.576344	0.5	34	Hodge et al 2019
Inh L1 PAX6 CA4	CGE/LGE-derived lineage	FOXG1	0.380179	0.593909	197	Hodge et al 2019
Inh L1 ADARB2 ADAM33	CGE/LGE-derived lineage	FOXG1	0.386077	0.481308	428	Hodge et al 2019
Inh L1-4 VIP CHRNA2	CGE/LGE-derived lineage	FOXG1	0.532564	0.59292	113	Hodge et al 2019
Inh L2-6 VIP VIP	CGE/LGE-derived lineage	FOXG1	0.424904	0.551587	252	Hodge et al 2019
Inh L1-6 LAMP5 CA13	CGE/LGE-derived lineage	FOXG1	0.382619	0.574603	315	Hodge et al 2019
Exc L5-6 THEMIS GPR21	Excitatory lineage	FOXG1	0.381504	0.702213	497	Hodge et al 2019
Exc L5-6 FEZF2 MYBPHL	Excitatory lineage	FOXG1	0.221031	0.451282	585	Hodge et al 2019
Exc L4-5 RORB RPL31P31	Excitatory lineage	FOXG1	0.227477	0.522986	2023	Hodge et al 2019
Exc L4-5 RORB LCN15	Excitatory lineage	FOXG1	0.251251	0.643252	1267	Hodge et al 2019
Inh L4-6 SST MTHFD2P6	MGE-derived lineage	FOXG1	0.19075	0.315217	736	Hodge et al 2019
Exc L6 THEMIS LINC00343	Excitatory lineage	FOXG1	0.35842	0.780769	2860	Hodge et al 2019
Exc L6 FEZF2 FAM95C	Excitatory lineage	FOXG1	0.206695	0.56462	1091	Hodge et al 2019
Exc L4-5 RORB LINC01474	Excitatory lineage	FOXG1	0.244665	0.486295	2262	Hodge et al 2019
Inh L5-6 PVALB FAM150B	MGE-derived lineage	FOXG1	0.161071	0.361582	177	Hodge et al 2019
Exc L6 FEZF2 KRT17	Excitatory lineage	FOXG1	0.238094	0.652555	685	Hodge et al 2019
Inh L5 PVALB CNTNAP3P2	MGE-derived lineage	FOXG1	0.147862	0.366492	573	Hodge et al 2019
Inh L5-6 LAMP5 SFTA3	CGE/LGE-derived lineage	FOXG1	0.276086	0.485915	426	Hodge et al 2019
Exc L5 RORB SNHG7	Excitatory lineage	FOXG1	0.354953	0.831707	410	Hodge et al 2019
Exc L3-4 RORB SEMA6D	Excitatory lineage	FOXG1	0.281263	0.588915	433	Hodge et al 2019
Inh L1-5 VIP KCNJ2	CGE/LGE-derived lineage	FOXG1	0.4761	0.602339	171	Hodge et al 2019
Inh L1-3 VIP SSTR1	CGE/LGE-derived lineage	FOXG1	0.552118	0.7	120	Hodge et al 2019
Inh L1-3 PVALB WFDC2	MGE-derived lineage	FOXG1	0.231983	0.49505	202	Hodge et al 2019
Inh L1 VIP PRSS8	CGE/LGE-derived lineage	FOXG1	0.513359	0.730769	130	Hodge et al 2019
Exc L3-4 RORB PRSS12	Excitatory lineage	FOXG1	0.224236	0.579888	895	Hodge et al 2019
Inh L5-6 SST TH	MGE-derived lineage	FOXG1	0.415596	0.658537	82	Hodge et al 2019
Inh L3-5 SST MAFB	MGE-derived lineage	FOXG1	0.181877	0.288386	1016	Hodge et al 2019
Exc L5 RORB LINC01202	Excitatory lineage	FOXG1	0.259918	0.606452	310	Hodge et al 2019
Inh L5-6 SST ISOC1	MGE-derived lineage	FOXG1	0.182426	0.397906	191	Hodge et al 2019
Inh L5-6 SST KLHL14	MGE-derived lineage	FOXG1	0.128582	0.358025	81	Hodge et al 2019
Exc L5-6 FEZF2 CYP26B1	Excitatory lineage	FOXG1	0.258474	0.456311	103	Hodge et al 2019
Exc L3-5 RORB CMAHP	Excitatory lineage	FOXG1	0.31537	0.498403	626	Hodge et al 2019
Exc L6 THEMIS C6orf48	Excitatory lineage	FOXG1	0.478241	0.848485	99	Hodge et al 2019
Exc L5-6 THEMIS TMEM233	Excitatory lineage	FOXG1	0.37609	0.73639	349	Hodge et al 2019
Exc L5-6 RORB LINC00320	Excitatory lineage	FOXG1	0.370179	0.702602	269	Hodge et al 2019
Exc L3-4 RORB FOLH1B	Excitatory lineage	FOXG1	0.337017	0.840659	364	Hodge et al 2019
Exc L6 FEZF2 TBC1D26	Excitatory lineage	FOXG1	0.317046	0.585366	82	Hodge et al 2019
Exc L5 FEZF2 SCN7A	Excitatory lineage	FOXG1	0.455881	0.931818	44	Hodge et al 2019
Exc L6 FEZF2 SLITRK6	Excitatory lineage	FOXG1	0.412071	0.728682	129	Hodge et al 2019
Inh L1-2 PAX6 SCGN	CGE/LGE-derived lineage	FOXG1	0.366425	0.727273	33	Hodge et al 2019
Exc L6 FEZF2 P4HA3	Excitatory lineage	FOXG1	0.344717	0.525	40	Hodge et al 2019
Exc L5-6 FEZF2 ANKRD20A1	Excitatory lineage	FOXG1	0.192297	0.593407	273	Hodge et al 2019
Exc L4-5 RORB HNRNPA1P46	Excitatory lineage	FOXG1	0.15999	0.37296	429	Hodge et al 2019
Inh L5-6 PVALB STON2	MGE-derived lineage	FOXG1	0.216462	0.483077	325	Hodge et al 2019
Inh L6 LAMP5 C1QL2	CGE/LGE-derived lineage	FOXG1	0.367537	0.623188	69	Hodge et al 2019
Exc L6 FEZF2 CPZ	Excitatory lineage	FOXG1	0.247113	0.711765	170	Hodge et al 2019
Inh L6 SST NPY	MGE-derived lineage	FOXG1	0.0718674	0.2	35	Hodge et al 2019
Inh L1-3 VIP GGH	CGE/LGE-derived lineage	FOXG1	0.39491	0.497354	189	Hodge et al 2019
Inh L2-4 PVALB C8orf4	MGE-derived lineage	FOXG1	0.140447	0.4161	882	Hodge et al 2019
Exc L3 RORB CARTPT	Excitatory lineage	FOXG1	0.254278	0.709141	361	Hodge et al 2019
Exc L6 FEZF2 ETV4	Excitatory lineage	FOXG1	0.226138	0.580769	260	Hodge et al 2019
Exc L5-6 FEZF2 CABP7	Excitatory lineage	FOXG1	0.267394	0.62963	27	Hodge et al 2019
Inh L6 LHX6 GLP1R	MGE-derived lineage	FOXG1	0.457269	0.646341	82	Hodge et al 2019
Inh L1-6 PVALB SCUBE3	MGE-derived lineage	FOXG1	0.149323	0.344086	93	Hodge et al 2019
Inh L2-4 VIP DSEL	CGE/LGE-derived lineage	FOXG1	0.355786	0.46	100	Hodge et al 2019
Inh L1 VIP SOX11	CGE/LGE-derived lineage	FOXG1	0.216329	0.56	25	Hodge et al 2019
Inh L1 VIP PCDH20	CGE/LGE-derived lineage	FOXG1	0.5675	0.730337	89	Hodge et al 2019
Inh L3-6 VIP KCTD13	CGE/LGE-derived lineage	FOXG1	0.421943	0.590909	88	Hodge et al 2019
Exc L5-6 THEMIS THTPA	Excitatory lineage	FOXG1	0.449404	0.666667	69	Hodge et al 2019
Inh L2-4 SST AHR	MGE-derived lineage	FOXG1	0.130714	0.291971	137	Hodge et al 2019
Inh L3-6 PVALB MFI2	MGE-derived lineage	FOXG1	0.12445	0.212121	66	Hodge et al 2019
Inh L3-4 PVALB HOMER3	MGE-derived lineage	FOXG1	0.162278	0.406332	379	Hodge et al 2019
Inh L2-4 VIP LGI2	CGE/LGE-derived lineage	FOXG1	0.635796	0.694118	85	Hodge et al 2019
Exc L5-6 THEMIS OR1J1	Excitatory lineage	FOXG1	0.361181	0.727273	88	Hodge et al 2019
Inh L1-2 VIP RPL41P3	CGE/LGE-derived lineage	FOXG1	0.373316	0.640449	89	Hodge et al 2019
Inh L1-6 VIP RGS16	CGE/LGE-derived lineage	FOXG1	0.583618	0.662577	163	Hodge et al 2019
Inh L1-3 VIP ACHE	CGE/LGE-derived lineage	FOXG1	0.278975	0.463918	97	Hodge et al 2019
Inh L1 VIP TNFAIP8L3	CGE/LGE-derived lineage	FOXG1	0.498143	0.783784	37	Hodge et al 2019
Exc L3-5 RORB HSPB3	Excitatory lineage	FOXG1	0.262794	0.597156	211	Hodge et al 2019
Exc L3-5 THEMIS ELOF1	Excitatory lineage	FOXG1	0.315714	0.829787	94	Hodge et al 2019
Exc L2-4 RORB GRIK1	Excitatory lineage	FOXG1	0.240194	0.59126	1556	Hodge et al 2019
Inh L1-6 VIP PENK	CGE/LGE-derived lineage	FOXG1	0.292776	0.526316	57	Hodge et al 2019
Inh L1-2 PVALB TAC1	MGE-derived lineage	FOXG1	0.232056	0.423077	26	Hodge et al 2019
Inh L1-3 PAX6 NABP1	CGE/LGE-derived lineage	FOXG1	0.727281	0.923077	52	Hodge et al 2019
Inh L1-3 VIP CCDC184	CGE/LGE-derived lineage	FOXG1	0.210359	0.44	25	Hodge et al 2019
Inh L1-6 VIP RCN1	CGE/LGE-derived lineage	FOXG1	0.625093	0.836735	49	Hodge et al 2019
Exc L3-5 FEZF2 ONECUT1	Excitatory lineage	FOXG1	0.287455	0.7	20	Hodge et al 2019
Exc L6 FEZF2 TBCC	Excitatory lineage	FOXG1	0.283979	0.748299	147	Hodge et al 2019
Exc L3-5 RORB CD24	Excitatory lineage	FOXG1	0.274385	0.554455	101	Hodge et al 2019
Exc L5-6 THEMIS IL7R	Excitatory lineage	FOXG1	0.362729	0.584615	390	Hodge et al 2019
Exc L4 RORB BHLHE22	Excitatory lineage	FOXG1	0.159876	0.362938	1171	Hodge et al 2019
Exc L4 RORB CACNG5	Excitatory lineage	FOXG1	0.198668	0.413551	428	Hodge et al 2019
Exc L4-5 RORB AIM2	Excitatory lineage	FOXG1	0.441691	0.525641	78	Hodge et al 2019
Exc L4-6 RORB HPCA	Excitatory lineage	FOXG1	0.29294	0.620833	240	Hodge et al 2019
Exc L6 THEMIS EGR3	Excitatory lineage	FOXG1	0.427302	0.754802	885	Hodge et al 2019
Exc L6 FEZF2 VWA2	Excitatory lineage	FOXG1	0.260954	0.670573	768	Hodge et al 2019
Inh L4-5 PVALB TRIM67	MGE-derived lineage	FOXG1	0.214426	0.349398	83	Hodge et al 2019
Exc L4-5 RORB ASCL1	Excitatory lineage	FOXG1	0.305697	0.5	138	Hodge et al 2019
Exc L5-6 FEZF2 RSAD2	Excitatory lineage	FOXG1	0.257902	0.470588	68	Hodge et al 2019
Exc L3 LINC00507 PSRC1	Excitatory lineage	FOXG1	0.271402	0.758333	360	Hodge et al 2019
Exc L3-4 RORB RPS3P6	Excitatory lineage	FOXG1	0.207437	0.510204	98	Hodge et al 2019
Exc L5 FEZF2 MORN2	Excitatory lineage	FOXG1	0.414554	0.924242	66	Hodge et al 2019
Exc L3-5 LINC00507 SLN	Excitatory lineage	FOXG1	0.274724	0.741379	58	Hodge et al 2019
Exc L3-5 THEMIS UBE2F	Excitatory lineage	FOXG1	0.395878	0.846154	130	Hodge et al 2019
Exc L3-5 FEZF2 DCN	Excitatory lineage	FOXG1	0.280715	0.857143	28	Hodge et al 2019
Exc L4 RORB CCDC168	Excitatory lineage	FOXG1	0.206244	0.433594	256	Hodge et al 2019
Exc L3 LINC00507 CTXN3	Excitatory lineage	FOXG1	0.364544	0.857651	281	Hodge et al 2019
Exc L3 THEMIS PLA2G7	Excitatory lineage	FOXG1	0.307222	0.887324	71	Hodge et al 2019
Exc L5 FEZF2 DYRK2	Excitatory lineage	FOXG1	0.172545	0.514286	35	Hodge et al 2019
Inh L2-5 VIP TOX2	CGE/LGE-derived lineage	PAX6	0.0124474	0.0348837	258	Hodge et al 2019
Inh L1 LAMP5 GGT8P	CGE/LGE-derived lineage	PAX6	0.0856804	0.0925926	54	Hodge et al 2019
Inh L1 LAMP5 NDNF	CGE/LGE-derived lineage	PAX6	0.00993513	0.0227273	704	Hodge et al 2019
Inh L1-3 VIP ZNF322P1	CGE/LGE-derived lineage	PAX6	0.0139463	0.0361174	443	Hodge et al 2019
Inh L3 VIP CBLN1	CGE/LGE-derived lineage	PAX6	0.0155751	0.0202703	148	Hodge et al 2019
Inh L1-4 LAMP5 DUSP4	CGE/LGE-derived lineage	PAX6	0.011324	0.0302326	860	Hodge et al 2019
Exc L2-3 LINC00507 RPL9P17	Excitatory lineage	PAX6	0.0134918	0.0545566	6507	Hodge et al 2019
Inh L1 SST CXCL14	CGE/LGE-derived lineage	PAX6	0.0100756	0.0273556	329	Hodge et al 2019
Inh L1 PAX6 GRIP2	CGE/LGE-derived lineage	PAX6	0.224384	0.465116	43	Hodge et al 2019
Inh L1-2 VIP PPAPDC1A	CGE/LGE-derived lineage	PAX6	0.0258501	0.0294118	34	Hodge et al 2019
Inh L1 PAX6 CA4	CGE/LGE-derived lineage	PAX6	0.371535	0.680203	197	Hodge et al 2019
Inh L1 ADARB2 ADAM33	CGE/LGE-derived lineage	PAX6	0.0145468	0.0280374	428	Hodge et al 2019
Inh L1-4 VIP CHRNA2	CGE/LGE-derived lineage	PAX6	0.125951	0.230088	113	Hodge et al 2019
Inh L2-6 VIP VIP	CGE/LGE-derived lineage	PAX6	0.0249732	0.0515873	252	Hodge et al 2019
Inh L1-6 LAMP5 CA13	CGE/LGE-derived lineage	PAX6	0.0206116	0.0507937	315	Hodge et al 2019
Exc L5-6 THEMIS GPR21	Excitatory lineage	PAX6	0.0184312	0.0663984	497	Hodge et al 2019
Exc L5-6 FEZF2 MYBPHL	Excitatory lineage	PAX6	0.0101088	0.0444444	585	Hodge et al 2019
Exc L4-5 RORB RPL31P31	Excitatory lineage	PAX6	0.0125104	0.0533861	2023	Hodge et al 2019
Exc L4-5 RORB LCN15	Excitatory lineage	PAX6	0.0162617	0.0694554	1267	Hodge et al 2019
Inh L4-6 SST MTHFD2P6	MGE-derived lineage	PAX6	0.0191203	0.0326087	736	Hodge et al 2019
Exc L6 THEMIS LINC00343	Excitatory lineage	PAX6	0.0116322	0.0660839	2860	Hodge et al 2019
Exc L6 FEZF2 FAM95C	Excitatory lineage	PAX6	0.013837	0.0577452	1091	Hodge et al 2019
Exc L4-5 RORB LINC01474	Excitatory lineage	PAX6	0.0164079	0.0468612	2262	Hodge et al 2019
Inh L5-6 PVALB FAM150B	MGE-derived lineage	PAX6	0.00990371	0.0338983	177	Hodge et al 2019
Exc L6 FEZF2 KRT17	Excitatory lineage	PAX6	0.00623508	0.0437956	685	Hodge et al 2019
Inh L5 PVALB CNTNAP3P2	MGE-derived lineage	PAX6	0.0112883	0.04363	573	Hodge et al 2019
Inh L5-6 LAMP5 SFTA3	CGE/LGE-derived lineage	PAX6	0.0065699	0.0352113	426	Hodge et al 2019
Exc L5 RORB SNHG7	Excitatory lineage	PAX6	0.00757586	0.0707317	410	Hodge et al 2019
Exc L3-4 RORB SEMA6D	Excitatory lineage	PAX6	0.00807498	0.0323326	433	Hodge et al 2019
Inh L1-5 VIP KCNJ2	CGE/LGE-derived lineage	PAX6	0.0116683	0.0233918	171	Hodge et al 2019
Inh L1-3 VIP SSTR1	CGE/LGE-derived lineage	PAX6	0.0246035	0.141667	120	Hodge et al 2019
Inh L1-3 PVALB WFDC2	MGE-derived lineage	PAX6	0.00666321	0.0594059	202	Hodge et al 2019
Inh L1 VIP PRSS8	CGE/LGE-derived lineage	PAX6	0.155341	0.307692	130	Hodge et al 2019
Exc L3-4 RORB PRSS12	Excitatory lineage	PAX6	0.0393262	0.12514	895	Hodge et al 2019
Inh L5-6 SST TH	MGE-derived lineage	PAX6	0.00903623	0.0487805	82	Hodge et al 2019
Inh L3-5 SST MAFB	MGE-derived lineage	PAX6	0.00874647	0.0226378	1016	Hodge et al 2019
Exc L5 RORB LINC01202	Excitatory lineage	PAX6	0.0207454	0.0516129	310	Hodge et al 2019
Inh L5-6 SST ISOC1	MGE-derived lineage	PAX6	0.0148355	0.0471204	191	Hodge et al 2019
Inh L5-6 SST KLHL14	MGE-derived lineage	PAX6	0.0235834	0.0617284	81	Hodge et al 2019
Exc L5-6 FEZF2 CYP26B1	Excitatory lineage	PAX6	0.00267574	0.0194175	103	Hodge et al 2019
Exc L3-5 RORB CMAHP	Excitatory lineage	PAX6	0.010274	0.0399361	626	Hodge et al 2019
Exc L6 THEMIS C6orf48	Excitatory lineage	PAX6	0.00680998	0.0505051	99	Hodge et al 2019
Exc L5-6 THEMIS TMEM233	Excitatory lineage	PAX6	0.00632942	0.0286533	349	Hodge et al 2019
Exc L5-6 RORB LINC00320	Excitatory lineage	PAX6	0.0128602	0.0557621	269	Hodge et al 2019
Exc L3-4 RORB FOLH1B	Excitatory lineage	PAX6	0.0197285	0.112637	364	Hodge et al 2019
Exc L6 FEZF2 TBC1D26	Excitatory lineage	PAX6	0.00623386	0.0365854	82	Hodge et al 2019
Exc L5 FEZF2 SCN7A	Excitatory lineage	PAX6	0.0130878	0.0681818	44	Hodge et al 2019
Exc L6 FEZF2 SLITRK6	Excitatory lineage	PAX6	0.0206908	0.0465116	129	Hodge et al 2019
Inh L1-2 PAX6 SCGN	CGE/LGE-derived lineage	PAX6	0.325357	0.787879	33	Hodge et al 2019
Exc L6 FEZF2 P4HA3	Excitatory lineage	PAX6	0.0421304	0.1	40	Hodge et al 2019
Exc L5-6 FEZF2 ANKRD20A1	Excitatory lineage	PAX6	0.0184847	0.102564	273	Hodge et al 2019
Exc L4-5 RORB HNRNPA1P46	Excitatory lineage	PAX6	0.0139117	0.044289	429	Hodge et al 2019
Inh L5-6 PVALB STON2	MGE-derived lineage	PAX6	0.017195	0.0461538	325	Hodge et al 2019
Inh L6 LAMP5 C1QL2	CGE/LGE-derived lineage	PAX6	0.0383001	0.0434783	69	Hodge et al 2019
Exc L6 FEZF2 CPZ	Excitatory lineage	PAX6	0.013215	0.0647059	170	Hodge et al 2019
Inh L6 SST NPY	MGE-derived lineage	PAX6	0	0	35	Hodge et al 2019
Inh L1-3 VIP GGH	CGE/LGE-derived lineage	PAX6	0.00706022	0.026455	189	Hodge et al 2019
Inh L2-4 PVALB C8orf4	MGE-derived lineage	PAX6	0.0131285	0.0498866	882	Hodge et al 2019
Exc L3 RORB CARTPT	Excitatory lineage	PAX6	0.0169071	0.0858726	361	Hodge et al 2019
Exc L6 FEZF2 ETV4	Excitatory lineage	PAX6	0.00928206	0.05	260	Hodge et al 2019
Exc L5-6 FEZF2 CABP7	Excitatory lineage	PAX6	0.0158289	0.037037	27	Hodge et al 2019
Inh L6 LHX6 GLP1R	MGE-derived lineage	PAX6	0.0158747	0.109756	82	Hodge et al 2019
Inh L1-6 PVALB SCUBE3	MGE-derived lineage	PAX6	0.00308776	0.0215054	93	Hodge et al 2019
Inh L2-4 VIP DSEL	CGE/LGE-derived lineage	PAX6	0.014347	0.04	100	Hodge et al 2019
Inh L1 VIP SOX11	CGE/LGE-derived lineage	PAX6	0.00462836	0.04	25	Hodge et al 2019
Inh L1 VIP PCDH20	CGE/LGE-derived lineage	PAX6	0.0273756	0.0561798	89	Hodge et al 2019
Inh L3-6 VIP KCTD13	CGE/LGE-derived lineage	PAX6	0.0001286	0.0227273	88	Hodge et al 2019
Exc L5-6 THEMIS THTPA	Excitatory lineage	PAX6	0.00821547	0.0144928	69	Hodge et al 2019
Inh L2-4 SST AHR	MGE-derived lineage	PAX6	0.00579659	0.0218978	137	Hodge et al 2019
Inh L3-6 PVALB MFI2	MGE-derived lineage	PAX6	0.0269354	0.0757576	66	Hodge et al 2019
Inh L3-4 PVALB HOMER3	MGE-derived lineage	PAX6	0.0256	0.0659631	379	Hodge et al 2019
Inh L2-4 VIP LGI2	CGE/LGE-derived lineage	PAX6	0.144037	0.258824	85	Hodge et al 2019
Exc L5-6 THEMIS OR1J1	Excitatory lineage	PAX6	0.00506979	0.0340909	88	Hodge et al 2019
Inh L1-2 VIP RPL41P3	CGE/LGE-derived lineage	PAX6	0.00144276	0.011236	89	Hodge et al 2019
Inh L1-6 VIP RGS16	CGE/LGE-derived lineage	PAX6	0.00805607	0.0368098	163	Hodge et al 2019
Inh L1-3 VIP ACHE	CGE/LGE-derived lineage	PAX6	0.0188072	0.0515464	97	Hodge et al 2019
Inh L1 VIP TNFAIP8L3	CGE/LGE-derived lineage	PAX6	0.0223091	0.0810811	37	Hodge et al 2019
Exc L3-5 RORB HSPB3	Excitatory lineage	PAX6	0.0307999	0.0995261	211	Hodge et al 2019
Exc L3-5 THEMIS ELOF1	Excitatory lineage	PAX6	0.0581516	0.212766	94	Hodge et al 2019
Exc L2-4 RORB GRIK1	Excitatory lineage	PAX6	0.0143439	0.0546272	1556	Hodge et al 2019
Inh L1-6 VIP PENK	CGE/LGE-derived lineage	PAX6	0.00245745	0.0350877	57	Hodge et al 2019
Inh L1-2 PVALB TAC1	MGE-derived lineage	PAX6	0.0113789	0.0769231	26	Hodge et al 2019
Inh L1-3 PAX6 NABP1	CGE/LGE-derived lineage	PAX6	0.177001	0.519231	52	Hodge et al 2019
Inh L1-3 VIP CCDC184	CGE/LGE-derived lineage	PAX6	0.000379633	0.08	25	Hodge et al 2019
Inh L1-6 VIP RCN1	CGE/LGE-derived lineage	PAX6	0.173727	0.387755	49	Hodge et al 2019
Exc L3-5 FEZF2 ONECUT1	Excitatory lineage	PAX6	0.0438055	0.1	20	Hodge et al 2019
Exc L6 FEZF2 TBCC	Excitatory lineage	PAX6	0.0120093	0.0544218	147	Hodge et al 2019
Exc L3-5 RORB CD24	Excitatory lineage	PAX6	0.00816197	0.039604	101	Hodge et al 2019
Exc L5-6 THEMIS IL7R	Excitatory lineage	PAX6	0.0159381	0.0487179	390	Hodge et al 2019
Exc L4 RORB BHLHE22	Excitatory lineage	PAX6	0.0195441	0.05807	1171	Hodge et al 2019
Exc L4 RORB CACNG5	Excitatory lineage	PAX6	0.0107844	0.0280374	428	Hodge et al 2019
Exc L4-5 RORB AIM2	Excitatory lineage	PAX6	0.0047843	0.0128205	78	Hodge et al 2019
Exc L4-6 RORB HPCA	Excitatory lineage	PAX6	0.012783	0.05	240	Hodge et al 2019
Exc L6 THEMIS EGR3	Excitatory lineage	PAX6	0.0105642	0.040678	885	Hodge et al 2019
Exc L6 FEZF2 VWA2	Excitatory lineage	PAX6	0.0125759	0.0611979	768	Hodge et al 2019
Inh L4-5 PVALB TRIM67	MGE-derived lineage	PAX6	0.00931912	0.0240964	83	Hodge et al 2019
Exc L4-5 RORB ASCL1	Excitatory lineage	PAX6	0.00740601	0.0144928	138	Hodge et al 2019
Exc L5-6 FEZF2 RSAD2	Excitatory lineage	PAX6	0	0	68	Hodge et al 2019
Exc L3 LINC00507 PSRC1	Excitatory lineage	PAX6	0.0217492	0.127778	360	Hodge et al 2019
Exc L3-4 RORB RPS3P6	Excitatory lineage	PAX6	0.00969171	0.0510204	98	Hodge et al 2019
Exc L5 FEZF2 MORN2	Excitatory lineage	PAX6	0.0242546	0.0757576	66	Hodge et al 2019
Exc L3-5 LINC00507 SLN	Excitatory lineage	PAX6	0.015674	0.0344828	58	Hodge et al 2019
Exc L3-5 THEMIS UBE2F	Excitatory lineage	PAX6	0.0119456	0.0615385	130	Hodge et al 2019
Exc L3-5 FEZF2 DCN	Excitatory lineage	PAX6	0.0240356	0.0714286	28	Hodge et al 2019
Exc L4 RORB CCDC168	Excitatory lineage	PAX6	0.0159323	0.0429688	256	Hodge et al 2019
Exc L3 LINC00507 CTXN3	Excitatory lineage	PAX6	0.0193223	0.088968	281	Hodge et al 2019
Exc L3 THEMIS PLA2G7	Excitatory lineage	PAX6	0.0119071	0.056338	71	Hodge et al 2019
Exc L5 FEZF2 DYRK2	Excitatory lineage	PAX6	0.00738749	0.0857143	35	Hodge et al 2019
Inh L2-5 VIP TOX2	CGE/LGE-derived lineage	EMX1	0.0450454	0.0232558	258	Hodge et al 2019
Inh L1 LAMP5 GGT8P	CGE/LGE-derived lineage	EMX1	0.000321467	0.0185185	54	Hodge et al 2019
Inh L1 LAMP5 NDNF	CGE/LGE-derived lineage	EMX1	0.00135883	0.00710227	704	Hodge et al 2019
Inh L1-3 VIP ZNF322P1	CGE/LGE-derived lineage	EMX1	0.0284013	0.0180587	443	Hodge et al 2019
Inh L3 VIP CBLN1	CGE/LGE-derived lineage	EMX1	0	0	148	Hodge et al 2019
Inh L1-4 LAMP5 DUSP4	CGE/LGE-derived lineage	EMX1	0.0100371	0.00930233	860	Hodge et al 2019
Exc L2-3 LINC00507 RPL9P17	Excitatory lineage	EMX1	0.468681	0.300292	6507	Hodge et al 2019
Inh L1 SST CXCL14	CGE/LGE-derived lineage	EMX1	0.00895243	0.0151976	329	Hodge et al 2019
Inh L1 PAX6 GRIP2	CGE/LGE-derived lineage	EMX1	0	0	43	Hodge et al 2019
Inh L1-2 VIP PPAPDC1A	CGE/LGE-derived lineage	EMX1	0.000655235	0.0294118	34	Hodge et al 2019
Inh L1 PAX6 CA4	CGE/LGE-derived lineage	EMX1	0.000210794	0.0101523	197	Hodge et al 2019
Inh L1 ADARB2 ADAM33	CGE/LGE-derived lineage	EMX1	0.000300207	0.00934579	428	Hodge et al 2019
Inh L1-4 VIP CHRNA2	CGE/LGE-derived lineage	EMX1	0.000381217	0.00884956	113	Hodge et al 2019
Inh L2-6 VIP VIP	CGE/LGE-derived lineage	EMX1	0.020141	0.0198413	252	Hodge et al 2019
Inh L1-6 LAMP5 CA13	CGE/LGE-derived lineage	EMX1	0.000595545	0.00952381	315	Hodge et al 2019
Exc L5-6 THEMIS GPR21	Excitatory lineage	EMX1	0.303073	0.253521	497	Hodge et al 2019
Exc L5-6 FEZF2 MYBPHL	Excitatory lineage	EMX1	0.165837	0.111111	585	Hodge et al 2019
Exc L4-5 RORB RPL31P31	Excitatory lineage	EMX1	0.531369	0.328225	2023	Hodge et al 2019
Exc L4-5 RORB LCN15	Excitatory lineage	EMX1	0.54609	0.394633	1267	Hodge et al 2019
Inh L4-6 SST MTHFD2P6	MGE-derived lineage	EMX1	0.043767	0.013587	736	Hodge et al 2019
Exc L6 THEMIS LINC00343	Excitatory lineage	EMX1	0.209384	0.191958	2860	Hodge et al 2019
Exc L6 FEZF2 FAM95C	Excitatory lineage	EMX1	0.327436	0.24198	1091	Hodge et al 2019
Exc L4-5 RORB LINC01474	Excitatory lineage	EMX1	0.534824	0.265252	2262	Hodge et al 2019
Inh L5-6 PVALB FAM150B	MGE-derived lineage	EMX1	0.000238868	0.00564972	177	Hodge et al 2019
Exc L6 FEZF2 KRT17	Excitatory lineage	EMX1	0.403614	0.347445	685	Hodge et al 2019
Inh L5 PVALB CNTNAP3P2	MGE-derived lineage	EMX1	0.00752965	0.0122164	573	Hodge et al 2019
Inh L5-6 LAMP5 SFTA3	CGE/LGE-derived lineage	EMX1	0.00111801	0.00938967	426	Hodge et al 2019
Exc L5 RORB SNHG7	Excitatory lineage	EMX1	0.24616	0.302439	410	Hodge et al 2019
Exc L3-4 RORB SEMA6D	Excitatory lineage	EMX1	0.607174	0.30485	433	Hodge et al 2019
Inh L1-5 VIP KCNJ2	CGE/LGE-derived lineage	EMX1	0.016579	0.0116959	171	Hodge et al 2019
Inh L1-3 VIP SSTR1	CGE/LGE-derived lineage	EMX1	0.0446541	0.0166667	120	Hodge et al 2019
Inh L1-3 PVALB WFDC2	MGE-derived lineage	EMX1	0.00708141	0.0247525	202	Hodge et al 2019
Inh L1 VIP PRSS8	CGE/LGE-derived lineage	EMX1	0.000206149	0.00769231	130	Hodge et al 2019
Exc L3-4 RORB PRSS12	Excitatory lineage	EMX1	0.647829	0.408939	895	Hodge et al 2019
Inh L5-6 SST TH	MGE-derived lineage	EMX1	0	0	82	Hodge et al 2019
Inh L3-5 SST MAFB	MGE-derived lineage	EMX1	0.0384162	0.00590551	1016	Hodge et al 2019
Exc L5 RORB LINC01202	Excitatory lineage	EMX1	0.184913	0.13871	310	Hodge et al 2019
Inh L5-6 SST ISOC1	MGE-derived lineage	EMX1	0.000276927	0.0104712	191	Hodge et al 2019
Inh L5-6 SST KLHL14	MGE-derived lineage	EMX1	0	0	81	Hodge et al 2019
Exc L5-6 FEZF2 CYP26B1	Excitatory lineage	EMX1	0.0998005	0.0970874	103	Hodge et al 2019
Exc L3-5 RORB CMAHP	Excitatory lineage	EMX1	0.433044	0.186901	626	Hodge et al 2019
Exc L6 THEMIS C6orf48	Excitatory lineage	EMX1	0.384763	0.373737	99	Hodge et al 2019
Exc L5-6 THEMIS TMEM233	Excitatory lineage	EMX1	0.236516	0.169054	349	Hodge et al 2019
Exc L5-6 RORB LINC00320	Excitatory lineage	EMX1	0.0715419	0.0966543	269	Hodge et al 2019
Exc L3-4 RORB FOLH1B	Excitatory lineage	EMX1	0.421309	0.42033	364	Hodge et al 2019
Exc L6 FEZF2 TBC1D26	Excitatory lineage	EMX1	0.453066	0.341463	82	Hodge et al 2019
Exc L5 FEZF2 SCN7A	Excitatory lineage	EMX1	0.411982	0.545455	44	Hodge et al 2019
Exc L6 FEZF2 SLITRK6	Excitatory lineage	EMX1	0.501659	0.24031	129	Hodge et al 2019
Inh L1-2 PAX6 SCGN	CGE/LGE-derived lineage	EMX1	0	0	33	Hodge et al 2019
Exc L6 FEZF2 P4HA3	Excitatory lineage	EMX1	0.184327	0.175	40	Hodge et al 2019
Exc L5-6 FEZF2 ANKRD20A1	Excitatory lineage	EMX1	0.423058	0.373626	273	Hodge et al 2019
Exc L4-5 RORB HNRNPA1P46	Excitatory lineage	EMX1	0.575006	0.324009	429	Hodge et al 2019
Inh L5-6 PVALB STON2	MGE-derived lineage	EMX1	0.00126512	0.00923077	325	Hodge et al 2019
Inh L6 LAMP5 C1QL2	CGE/LGE-derived lineage	EMX1	0.000549375	0.0144928	69	Hodge et al 2019
Exc L6 FEZF2 CPZ	Excitatory lineage	EMX1	0.234938	0.211765	170	Hodge et al 2019
Inh L6 SST NPY	MGE-derived lineage	EMX1	0	0	35	Hodge et al 2019
Inh L1-3 VIP GGH	CGE/LGE-derived lineage	EMX1	0.000433858	0.010582	189	Hodge et al 2019
Inh L2-4 PVALB C8orf4	MGE-derived lineage	EMX1	0.00634207	0.0113379	882	Hodge et al 2019
Exc L3 RORB CARTPT	Excitatory lineage	EMX1	0.468951	0.393352	361	Hodge et al 2019
Exc L6 FEZF2 ETV4	Excitatory lineage	EMX1	0.840469	0.457692	260	Hodge et al 2019
Exc L5-6 FEZF2 CABP7	Excitatory lineage	EMX1	0.0972385	0.111111	27	Hodge et al 2019
Inh L6 LHX6 GLP1R	MGE-derived lineage	EMX1	0.0150069	0.0121951	82	Hodge et al 2019
Inh L1-6 PVALB SCUBE3	MGE-derived lineage	EMX1	0	0	93	Hodge et al 2019
Inh L2-4 VIP DSEL	CGE/LGE-derived lineage	EMX1	0	0	100	Hodge et al 2019
Inh L1 VIP SOX11	CGE/LGE-derived lineage	EMX1	0	0	25	Hodge et al 2019
Inh L1 VIP PCDH20	CGE/LGE-derived lineage	EMX1	0	0	89	Hodge et al 2019
Inh L3-6 VIP KCTD13	CGE/LGE-derived lineage	EMX1	0	0	88	Hodge et al 2019
Exc L5-6 THEMIS THTPA	Excitatory lineage	EMX1	0.616536	0.362319	69	Hodge et al 2019
Inh L2-4 SST AHR	MGE-derived lineage	EMX1	0	0	137	Hodge et al 2019
Inh L3-6 PVALB MFI2	MGE-derived lineage	EMX1	0	0	66	Hodge et al 2019
Inh L3-4 PVALB HOMER3	MGE-derived lineage	EMX1	0.000388284	0.0105541	379	Hodge et al 2019
Inh L2-4 VIP LGI2	CGE/LGE-derived lineage	EMX1	0.000423725	0.0117647	85	Hodge et al 2019
Exc L5-6 THEMIS OR1J1	Excitatory lineage	EMX1	0.371471	0.215909	88	Hodge et al 2019
Inh L1-2 VIP RPL41P3	CGE/LGE-derived lineage	EMX1	0.000350537	0.011236	89	Hodge et al 2019
Inh L1-6 VIP RGS16	CGE/LGE-derived lineage	EMX1	0	0	163	Hodge et al 2019
Inh L1-3 VIP ACHE	CGE/LGE-derived lineage	EMX1	0.0137892	0.0103093	97	Hodge et al 2019
Inh L1 VIP TNFAIP8L3	CGE/LGE-derived lineage	EMX1	0	0	37	Hodge et al 2019
Exc L3-5 RORB HSPB3	Excitatory lineage	EMX1	0.433652	0.2891	211	Hodge et al 2019
Exc L3-5 THEMIS ELOF1	Excitatory lineage	EMX1	0.319659	0.329787	94	Hodge et al 2019
Exc L2-4 RORB GRIK1	Excitatory lineage	EMX1	0.54656	0.386247	1556	Hodge et al 2019
Inh L1-6 VIP PENK	CGE/LGE-derived lineage	EMX1	0.000535215	0.0175439	57	Hodge et al 2019
Inh L1-2 PVALB TAC1	MGE-derived lineage	EMX1	0.00242938	0.0769231	26	Hodge et al 2019
Inh L1-3 PAX6 NABP1	CGE/LGE-derived lineage	EMX1	0	0	52	Hodge et al 2019
Inh L1-3 VIP CCDC184	CGE/LGE-derived lineage	EMX1	0	0	25	Hodge et al 2019
Inh L1-6 VIP RCN1	CGE/LGE-derived lineage	EMX1	0.0021555	0.0612245	49	Hodge et al 2019
Exc L3-5 FEZF2 ONECUT1	Excitatory lineage	EMX1	1	0.3	20	Hodge et al 2019
Exc L6 FEZF2 TBCC	Excitatory lineage	EMX1	0.172331	0.183673	147	Hodge et al 2019
Exc L3-5 RORB CD24	Excitatory lineage	EMX1	0.245981	0.148515	101	Hodge et al 2019
Exc L5-6 THEMIS IL7R	Excitatory lineage	EMX1	0.615652	0.282051	390	Hodge et al 2019
Exc L4 RORB BHLHE22	Excitatory lineage	EMX1	0.555229	0.274979	1171	Hodge et al 2019
Exc L4 RORB CACNG5	Excitatory lineage	EMX1	0.451387	0.21028	428	Hodge et al 2019
Exc L4-5 RORB AIM2	Excitatory lineage	EMX1	0.393981	0.166667	78	Hodge et al 2019
Exc L4-6 RORB HPCA	Excitatory lineage	EMX1	0.157698	0.145833	240	Hodge et al 2019
Exc L6 THEMIS EGR3	Excitatory lineage	EMX1	0.509275	0.375141	885	Hodge et al 2019
Exc L6 FEZF2 VWA2	Excitatory lineage	EMX1	0.765495	0.466146	768	Hodge et al 2019
Inh L4-5 PVALB TRIM67	MGE-derived lineage	EMX1	0	0	83	Hodge et al 2019
Exc L4-5 RORB ASCL1	Excitatory lineage	EMX1	0.323364	0.181159	138	Hodge et al 2019
Exc L5-6 FEZF2 RSAD2	Excitatory lineage	EMX1	0.324852	0.176471	68	Hodge et al 2019
Exc L3 LINC00507 PSRC1	Excitatory lineage	EMX1	0.236241	0.233333	360	Hodge et al 2019
Exc L3-4 RORB RPS3P6	Excitatory lineage	EMX1	0.717393	0.408163	98	Hodge et al 2019
Exc L5 FEZF2 MORN2	Excitatory lineage	EMX1	0.305159	0.424242	66	Hodge et al 2019
Exc L3-5 LINC00507 SLN	Excitatory lineage	EMX1	0.22313	0.258621	58	Hodge et al 2019
Exc L3-5 THEMIS UBE2F	Excitatory lineage	EMX1	0.323457	0.353846	130	Hodge et al 2019
Exc L3-5 FEZF2 DCN	Excitatory lineage	EMX1	0.495244	0.607143	28	Hodge et al 2019
Exc L4 RORB CCDC168	Excitatory lineage	EMX1	0.584223	0.320312	256	Hodge et al 2019
Exc L3 LINC00507 CTXN3	Excitatory lineage	EMX1	0.439342	0.373665	281	Hodge et al 2019
Exc L3 THEMIS PLA2G7	Excitatory lineage	EMX1	0.392469	0.464789	71	Hodge et al 2019
Exc L5 FEZF2 DYRK2	Excitatory lineage	EMX1	0.0970929	0.0857143	35	Hodge et al 2019
Inh L2-5 VIP TOX2	CGE/LGE-derived lineage	EMX2	7.58858e-05	0.00387597	258	Hodge et al 2019
Inh L1 LAMP5 GGT8P	CGE/LGE-derived lineage	EMX2	0	0	54	Hodge et al 2019
Inh L1 LAMP5 NDNF	CGE/LGE-derived lineage	EMX2	0.00148315	0.015625	704	Hodge et al 2019
Inh L1-3 VIP ZNF322P1	CGE/LGE-derived lineage	EMX2	0.000851039	0.00677201	443	Hodge et al 2019
Inh L3 VIP CBLN1	CGE/LGE-derived lineage	EMX2	0.000184797	0.0135135	148	Hodge et al 2019
Inh L1-4 LAMP5 DUSP4	CGE/LGE-derived lineage	EMX2	0.000315098	0.00581395	860	Hodge et al 2019
Exc L2-3 LINC00507 RPL9P17	Excitatory lineage	EMX2	0.0011868	0.00983556	6507	Hodge et al 2019
Inh L1 SST CXCL14	CGE/LGE-derived lineage	EMX2	0.00213036	0.00911854	329	Hodge et al 2019
Inh L1 PAX6 GRIP2	CGE/LGE-derived lineage	EMX2	0	0	43	Hodge et al 2019
Inh L1-2 VIP PPAPDC1A	CGE/LGE-derived lineage	EMX2	0.0100549	0.0294118	34	Hodge et al 2019
Inh L1 PAX6 CA4	CGE/LGE-derived lineage	EMX2	4.35997e-05	0.00507614	197	Hodge et al 2019
Inh L1 ADARB2 ADAM33	CGE/LGE-derived lineage	EMX2	0.00170565	0.0163551	428	Hodge et al 2019
Inh L1-4 VIP CHRNA2	CGE/LGE-derived lineage	EMX2	0	0	113	Hodge et al 2019
Inh L2-6 VIP VIP	CGE/LGE-derived lineage	EMX2	0.000356695	0.015873	252	Hodge et al 2019
Inh L1-6 LAMP5 CA13	CGE/LGE-derived lineage	EMX2	0.000154399	0.00952381	315	Hodge et al 2019
Exc L5-6 THEMIS GPR21	Excitatory lineage	EMX2	0.000807136	0.0120724	497	Hodge et al 2019
Exc L5-6 FEZF2 MYBPHL	Excitatory lineage	EMX2	6.01954e-05	0.00512821	585	Hodge et al 2019
Exc L4-5 RORB RPL31P31	Excitatory lineage	EMX2	0.00242212	0.0123579	2023	Hodge et al 2019
Exc L4-5 RORB LCN15	Excitatory lineage	EMX2	0.000141305	0.00631413	1267	Hodge et al 2019
Inh L4-6 SST MTHFD2P6	MGE-derived lineage	EMX2	0.000630057	0.00815217	736	Hodge et al 2019
Exc L6 THEMIS LINC00343	Excitatory lineage	EMX2	0.000531361	0.00804196	2860	Hodge et al 2019
Exc L6 FEZF2 FAM95C	Excitatory lineage	EMX2	0.00107013	0.00733272	1091	Hodge et al 2019
Exc L4-5 RORB LINC01474	Excitatory lineage	EMX2	0.00235321	0.00884173	2262	Hodge et al 2019
Inh L5-6 PVALB FAM150B	MGE-derived lineage	EMX2	0.000407797	0.0112994	177	Hodge et al 2019
Exc L6 FEZF2 KRT17	Excitatory lineage	EMX2	0.000733284	0.010219	685	Hodge et al 2019
Inh L5 PVALB CNTNAP3P2	MGE-derived lineage	EMX2	5.68455e-05	0.0034904	573	Hodge et al 2019
Inh L5-6 LAMP5 SFTA3	CGE/LGE-derived lineage	EMX2	0.000137466	0.00469484	426	Hodge et al 2019
Exc L5 RORB SNHG7	Excitatory lineage	EMX2	0.00075566	0.0146341	410	Hodge et al 2019
Exc L3-4 RORB SEMA6D	Excitatory lineage	EMX2	0.00165324	0.00461894	433	Hodge et al 2019
Inh L1-5 VIP KCNJ2	CGE/LGE-derived lineage	EMX2	0.000474758	0.0116959	171	Hodge et al 2019
Inh L1-3 VIP SSTR1	CGE/LGE-derived lineage	EMX2	0.000156434	0.0166667	120	Hodge et al 2019
Inh L1-3 PVALB WFDC2	MGE-derived lineage	EMX2	0.00108969	0.019802	202	Hodge et al 2019
Inh L1 VIP PRSS8	CGE/LGE-derived lineage	EMX2	8.71657e-05	0.00769231	130	Hodge et al 2019
Exc L3-4 RORB PRSS12	Excitatory lineage	EMX2	0.00180845	0.0111732	895	Hodge et al 2019
Inh L5-6 SST TH	MGE-derived lineage	EMX2	0.000174823	0.0121951	82	Hodge et al 2019
Inh L3-5 SST MAFB	MGE-derived lineage	EMX2	0.00134741	0.00688976	1016	Hodge et al 2019
Exc L5 RORB LINC01202	Excitatory lineage	EMX2	0.000432351	0.00645161	310	Hodge et al 2019
Inh L5-6 SST ISOC1	MGE-derived lineage	EMX2	0.000369337	0.0157068	191	Hodge et al 2019
Inh L5-6 SST KLHL14	MGE-derived lineage	EMX2	0	0	81	Hodge et al 2019
Exc L5-6 FEZF2 CYP26B1	Excitatory lineage	EMX2	0	0	103	Hodge et al 2019
Exc L3-5 RORB CMAHP	Excitatory lineage	EMX2	0.00214549	0.00638978	626	Hodge et al 2019
Exc L6 THEMIS C6orf48	Excitatory lineage	EMX2	0	0	99	Hodge et al 2019
Exc L5-6 THEMIS TMEM233	Excitatory lineage	EMX2	0.00263489	0.0143266	349	Hodge et al 2019
Exc L5-6 RORB LINC00320	Excitatory lineage	EMX2	6.52462e-05	0.00743494	269	Hodge et al 2019
Exc L3-4 RORB FOLH1B	Excitatory lineage	EMX2	0.00135706	0.010989	364	Hodge et al 2019
Exc L6 FEZF2 TBC1D26	Excitatory lineage	EMX2	0.00050015	0.0243902	82	Hodge et al 2019
Exc L5 FEZF2 SCN7A	Excitatory lineage	EMX2	0	0	44	Hodge et al 2019
Exc L6 FEZF2 SLITRK6	Excitatory lineage	EMX2	0.000580672	0.0232558	129	Hodge et al 2019
Inh L1-2 PAX6 SCGN	CGE/LGE-derived lineage	EMX2	0	0	33	Hodge et al 2019
Exc L6 FEZF2 P4HA3	Excitatory lineage	EMX2	0	0	40	Hodge et al 2019
Exc L5-6 FEZF2 ANKRD20A1	Excitatory lineage	EMX2	0.000532919	0.00732601	273	Hodge et al 2019
Exc L4-5 RORB HNRNPA1P46	Excitatory lineage	EMX2	4.72962e-05	0.004662	429	Hodge et al 2019
Inh L5-6 PVALB STON2	MGE-derived lineage	EMX2	0	0	325	Hodge et al 2019
Inh L6 LAMP5 C1QL2	CGE/LGE-derived lineage	EMX2	0	0	69	Hodge et al 2019
Exc L6 FEZF2 CPZ	Excitatory lineage	EMX2	0	0	170	Hodge et al 2019
Inh L6 SST NPY	MGE-derived lineage	EMX2	0.000206597	0.0285714	35	Hodge et al 2019
Inh L1-3 VIP GGH	CGE/LGE-derived lineage	EMX2	0.00208099	0.00529101	189	Hodge et al 2019
Inh L2-4 PVALB C8orf4	MGE-derived lineage	EMX2	0.000917827	0.00340136	882	Hodge et al 2019
Exc L3 RORB CARTPT	Excitatory lineage	EMX2	0.00146765	0.00831025	361	Hodge et al 2019
Exc L6 FEZF2 ETV4	Excitatory lineage	EMX2	0.00532595	0.00769231	260	Hodge et al 2019
Exc L5-6 FEZF2 CABP7	Excitatory lineage	EMX2	0	0	27	Hodge et al 2019
Inh L6 LHX6 GLP1R	MGE-derived lineage	EMX2	0.00816706	0.0243902	82	Hodge et al 2019
Inh L1-6 PVALB SCUBE3	MGE-derived lineage	EMX2	0	0	93	Hodge et al 2019
Inh L2-4 VIP DSEL	CGE/LGE-derived lineage	EMX2	0	0	100	Hodge et al 2019
Inh L1 VIP SOX11	CGE/LGE-derived lineage	EMX2	0	0	25	Hodge et al 2019
Inh L1 VIP PCDH20	CGE/LGE-derived lineage	EMX2	0	0	89	Hodge et al 2019
Inh L3-6 VIP KCTD13	CGE/LGE-derived lineage	EMX2	0	0	88	Hodge et al 2019
Exc L5-6 THEMIS THTPA	Excitatory lineage	EMX2	0	0	69	Hodge et al 2019
Inh L2-4 SST AHR	MGE-derived lineage	EMX2	0.000142442	0.00729927	137	Hodge et al 2019
Inh L3-6 PVALB MFI2	MGE-derived lineage	EMX2	0.00167208	0.0151515	66	Hodge et al 2019
Inh L3-4 PVALB HOMER3	MGE-derived lineage	EMX2	0.000873708	0.00527704	379	Hodge et al 2019
Inh L2-4 VIP LGI2	CGE/LGE-derived lineage	EMX2	0	0	85	Hodge et al 2019
Exc L5-6 THEMIS OR1J1	Excitatory lineage	EMX2	0	0	88	Hodge et al 2019
Inh L1-2 VIP RPL41P3	CGE/LGE-derived lineage	EMX2	0	0	89	Hodge et al 2019
Inh L1-6 VIP RGS16	CGE/LGE-derived lineage	EMX2	0	0	163	Hodge et al 2019
Inh L1-3 VIP ACHE	CGE/LGE-derived lineage	EMX2	0.00151836	0.0206186	97	Hodge et al 2019
Inh L1 VIP TNFAIP8L3	CGE/LGE-derived lineage	EMX2	0.00664765	0.0540541	37	Hodge et al 2019
Exc L3-5 RORB HSPB3	Excitatory lineage	EMX2	0.000127833	0.00947867	211	Hodge et al 2019
Exc L3-5 THEMIS ELOF1	Excitatory lineage	EMX2	0.000185528	0.0106383	94	Hodge et al 2019
Exc L2-4 RORB GRIK1	Excitatory lineage	EMX2	0.0113034	0.059126	1556	Hodge et al 2019
Inh L1-6 VIP PENK	CGE/LGE-derived lineage	EMX2	0	0	57	Hodge et al 2019
Inh L1-2 PVALB TAC1	MGE-derived lineage	EMX2	0.0824978	0.0384615	26	Hodge et al 2019
Inh L1-3 PAX6 NABP1	CGE/LGE-derived lineage	EMX2	0	0	52	Hodge et al 2019
Inh L1-3 VIP CCDC184	CGE/LGE-derived lineage	EMX2	0	0	25	Hodge et al 2019
Inh L1-6 VIP RCN1	CGE/LGE-derived lineage	EMX2	0	0	49	Hodge et al 2019
Exc L3-5 FEZF2 ONECUT1	Excitatory lineage	EMX2	0	0	20	Hodge et al 2019
Exc L6 FEZF2 TBCC	Excitatory lineage	EMX2	9.43462e-05	0.00680272	147	Hodge et al 2019
Exc L3-5 RORB CD24	Excitatory lineage	EMX2	0.000621614	0.00990099	101	Hodge et al 2019
Exc L5-6 THEMIS IL7R	Excitatory lineage	EMX2	0.0013626	0.0102564	390	Hodge et al 2019
Exc L4 RORB BHLHE22	Excitatory lineage	EMX2	0.0772671	0.251921	1171	Hodge et al 2019
Exc L4 RORB CACNG5	Excitatory lineage	EMX2	0.0904573	0.303738	428	Hodge et al 2019
Exc L4-5 RORB AIM2	Excitatory lineage	EMX2	0.0918046	0.115385	78	Hodge et al 2019
Exc L4-6 RORB HPCA	Excitatory lineage	EMX2	0.00253407	0.00416667	240	Hodge et al 2019
Exc L6 THEMIS EGR3	Excitatory lineage	EMX2	8.25577e-05	0.00451977	885	Hodge et al 2019
Exc L6 FEZF2 VWA2	Excitatory lineage	EMX2	7.28038e-05	0.00520833	768	Hodge et al 2019
Inh L4-5 PVALB TRIM67	MGE-derived lineage	EMX2	0.00263665	0.0120482	83	Hodge et al 2019
Exc L4-5 RORB ASCL1	Excitatory lineage	EMX2	0.0583372	0.217391	138	Hodge et al 2019
Exc L5-6 FEZF2 RSAD2	Excitatory lineage	EMX2	0	0	68	Hodge et al 2019
Exc L3 LINC00507 PSRC1	Excitatory lineage	EMX2	0.000200799	0.00555556	360	Hodge et al 2019
Exc L3-4 RORB RPS3P6	Excitatory lineage	EMX2	0.0348185	0.102041	98	Hodge et al 2019
Exc L5 FEZF2 MORN2	Excitatory lineage	EMX2	0	0	66	Hodge et al 2019
Exc L3-5 LINC00507 SLN	Excitatory lineage	EMX2	0	0	58	Hodge et al 2019
Exc L3-5 THEMIS UBE2F	Excitatory lineage	EMX2	0	0	130	Hodge et al 2019
Exc L3-5 FEZF2 DCN	Excitatory lineage	EMX2	0	0	28	Hodge et al 2019
Exc L4 RORB CCDC168	Excitatory lineage	EMX2	0.00852328	0.046875	256	Hodge et al 2019
Exc L3 LINC00507 CTXN3	Excitatory lineage	EMX2	0.00173606	0.0142349	281	Hodge et al 2019
Exc L3 THEMIS PLA2G7	Excitatory lineage	EMX2	0.011377	0.126761	71	Hodge et al 2019
Exc L5 FEZF2 DYRK2	Excitatory lineage	EMX2	0	0	35	Hodge et al 2019
Inh L2-5 VIP TOX2	CGE/LGE-derived lineage	TBR1	0.000440876	0.0116279	258	Hodge et al 2019
Inh L1 LAMP5 GGT8P	CGE/LGE-derived lineage	TBR1	0	0	54	Hodge et al 2019
Inh L1 LAMP5 NDNF	CGE/LGE-derived lineage	TBR1	0.00403308	0.00568182	704	Hodge et al 2019
Inh L1-3 VIP ZNF322P1	CGE/LGE-derived lineage	TBR1	0.00647528	0.013544	443	Hodge et al 2019
Inh L3 VIP CBLN1	CGE/LGE-derived lineage	TBR1	0.011613	0.0202703	148	Hodge et al 2019
Inh L1-4 LAMP5 DUSP4	CGE/LGE-derived lineage	TBR1	0.000441781	0.0116279	860	Hodge et al 2019
Exc L2-3 LINC00507 RPL9P17	Excitatory lineage	TBR1	0.337845	0.558014	6507	Hodge et al 2019
Inh L1 SST CXCL14	CGE/LGE-derived lineage	TBR1	0.00377811	0.00911854	329	Hodge et al 2019
Inh L1 PAX6 GRIP2	CGE/LGE-derived lineage	TBR1	0	0	43	Hodge et al 2019
Inh L1-2 VIP PPAPDC1A	CGE/LGE-derived lineage	TBR1	0.000288111	0.0294118	34	Hodge et al 2019
Inh L1 PAX6 CA4	CGE/LGE-derived lineage	TBR1	8.85688e-05	0.0101523	197	Hodge et al 2019
Inh L1 ADARB2 ADAM33	CGE/LGE-derived lineage	TBR1	2.67385e-05	0.00233645	428	Hodge et al 2019
Inh L1-4 VIP CHRNA2	CGE/LGE-derived lineage	TBR1	0.000432653	0.00884956	113	Hodge et al 2019
Inh L2-6 VIP VIP	CGE/LGE-derived lineage	TBR1	0.0122716	0.031746	252	Hodge et al 2019
Inh L1-6 LAMP5 CA13	CGE/LGE-derived lineage	TBR1	0.0062901	0.00634921	315	Hodge et al 2019
Exc L5-6 THEMIS GPR21	Excitatory lineage	TBR1	0.766341	0.826962	497	Hodge et al 2019
Exc L5-6 FEZF2 MYBPHL	Excitatory lineage	TBR1	0.215383	0.358974	585	Hodge et al 2019
Exc L4-5 RORB RPL31P31	Excitatory lineage	TBR1	0.638781	0.661888	2023	Hodge et al 2019
Exc L4-5 RORB LCN15	Excitatory lineage	TBR1	0.247387	0.503552	1267	Hodge et al 2019
Inh L4-6 SST MTHFD2P6	MGE-derived lineage	TBR1	0.00959256	0.0149457	736	Hodge et al 2019
Exc L6 THEMIS LINC00343	Excitatory lineage	TBR1	0.496284	0.747552	2860	Hodge et al 2019
Exc L6 FEZF2 FAM95C	Excitatory lineage	TBR1	0.828433	0.799267	1091	Hodge et al 2019
Exc L4-5 RORB LINC01474	Excitatory lineage	TBR1	0.555733	0.569408	2262	Hodge et al 2019
Inh L5-6 PVALB FAM150B	MGE-derived lineage	TBR1	0.0248541	0.0169492	177	Hodge et al 2019
Exc L6 FEZF2 KRT17	Excitatory lineage	TBR1	0.551604	0.744526	685	Hodge et al 2019
Inh L5 PVALB CNTNAP3P2	MGE-derived lineage	TBR1	0.000355578	0.0139616	573	Hodge et al 2019
Inh L5-6 LAMP5 SFTA3	CGE/LGE-derived lineage	TBR1	0.0126955	0.0117371	426	Hodge et al 2019
Exc L5 RORB SNHG7	Excitatory lineage	TBR1	0.429695	0.726829	410	Hodge et al 2019
Exc L3-4 RORB SEMA6D	Excitatory lineage	TBR1	0.313417	0.397229	433	Hodge et al 2019
Inh L1-5 VIP KCNJ2	CGE/LGE-derived lineage	TBR1	0.000146887	0.00584795	171	Hodge et al 2019
Inh L1-3 VIP SSTR1	CGE/LGE-derived lineage	TBR1	0.000311074	0.0166667	120	Hodge et al 2019
Inh L1-3 PVALB WFDC2	MGE-derived lineage	TBR1	0.000367483	0.0049505	202	Hodge et al 2019
Inh L1 VIP PRSS8	CGE/LGE-derived lineage	TBR1	0.00039388	0.00769231	130	Hodge et al 2019
Exc L3-4 RORB PRSS12	Excitatory lineage	TBR1	0.180962	0.381006	895	Hodge et al 2019
Inh L5-6 SST TH	MGE-derived lineage	TBR1	0.00306006	0.0365854	82	Hodge et al 2019
Inh L3-5 SST MAFB	MGE-derived lineage	TBR1	0.0147233	0.015748	1016	Hodge et al 2019
Exc L5 RORB LINC01202	Excitatory lineage	TBR1	0.72333	0.758065	310	Hodge et al 2019
Inh L5-6 SST ISOC1	MGE-derived lineage	TBR1	0.0190017	0.0209424	191	Hodge et al 2019
Inh L5-6 SST KLHL14	MGE-derived lineage	TBR1	0.000168324	0.0123457	81	Hodge et al 2019
Exc L5-6 FEZF2 CYP26B1	Excitatory lineage	TBR1	0.186304	0.368932	103	Hodge et al 2019
Exc L3-5 RORB CMAHP	Excitatory lineage	TBR1	0.353913	0.373802	626	Hodge et al 2019
Exc L6 THEMIS C6orf48	Excitatory lineage	TBR1	0.62146	0.79798	99	Hodge et al 2019
Exc L5-6 THEMIS TMEM233	Excitatory lineage	TBR1	0.272324	0.561605	349	Hodge et al 2019
Exc L5-6 RORB LINC00320	Excitatory lineage	TBR1	0.872717	0.821561	269	Hodge et al 2019
Exc L3-4 RORB FOLH1B	Excitatory lineage	TBR1	0.389643	0.706044	364	Hodge et al 2019
Exc L6 FEZF2 TBC1D26	Excitatory lineage	TBR1	0.429174	0.682927	82	Hodge et al 2019
Exc L5 FEZF2 SCN7A	Excitatory lineage	TBR1	0.133935	0.545455	44	Hodge et al 2019
Exc L6 FEZF2 SLITRK6	Excitatory lineage	TBR1	0.759437	0.790698	129	Hodge et al 2019
Inh L1-2 PAX6 SCGN	CGE/LGE-derived lineage	TBR1	0	0	33	Hodge et al 2019
Exc L6 FEZF2 P4HA3	Excitatory lineage	TBR1	0.370375	0.475	40	Hodge et al 2019
Exc L5-6 FEZF2 ANKRD20A1	Excitatory lineage	TBR1	0.647434	0.747253	273	Hodge et al 2019
Exc L4-5 RORB HNRNPA1P46	Excitatory lineage	TBR1	0.387709	0.482517	429	Hodge et al 2019
Inh L5-6 PVALB STON2	MGE-derived lineage	TBR1	0.00057973	0.0123077	325	Hodge et al 2019
Inh L6 LAMP5 C1QL2	CGE/LGE-derived lineage	TBR1	0	0	69	Hodge et al 2019
Exc L6 FEZF2 CPZ	Excitatory lineage	TBR1	0.715381	0.817647	170	Hodge et al 2019
Inh L6 SST NPY	MGE-derived lineage	TBR1	0	0	35	Hodge et al 2019
Inh L1-3 VIP GGH	CGE/LGE-derived lineage	TBR1	0	0	189	Hodge et al 2019
Inh L2-4 PVALB C8orf4	MGE-derived lineage	TBR1	0.0125463	0.0136054	882	Hodge et al 2019
Exc L3 RORB CARTPT	Excitatory lineage	TBR1	0.203243	0.534626	361	Hodge et al 2019
Exc L6 FEZF2 ETV4	Excitatory lineage	TBR1	0.588757	0.65	260	Hodge et al 2019
Exc L5-6 FEZF2 CABP7	Excitatory lineage	TBR1	0.341968	0.518519	27	Hodge et al 2019
Inh L6 LHX6 GLP1R	MGE-derived lineage	TBR1	0.000176902	0.0121951	82	Hodge et al 2019
Inh L1-6 PVALB SCUBE3	MGE-derived lineage	TBR1	0.000609278	0.0107527	93	Hodge et al 2019
Inh L2-4 VIP DSEL	CGE/LGE-derived lineage	TBR1	0.046137	0.01	100	Hodge et al 2019
Inh L1 VIP SOX11	CGE/LGE-derived lineage	TBR1	0	0	25	Hodge et al 2019
Inh L1 VIP PCDH20	CGE/LGE-derived lineage	TBR1	0	0	89	Hodge et al 2019
Inh L3-6 VIP KCTD13	CGE/LGE-derived lineage	TBR1	0.0222005	0.0113636	88	Hodge et al 2019
Exc L5-6 THEMIS THTPA	Excitatory lineage	TBR1	0.988365	0.811594	69	Hodge et al 2019
Inh L2-4 SST AHR	MGE-derived lineage	TBR1	0	0	137	Hodge et al 2019
Inh L3-6 PVALB MFI2	MGE-derived lineage	TBR1	0.0473312	0.0151515	66	Hodge et al 2019
Inh L3-4 PVALB HOMER3	MGE-derived lineage	TBR1	0.00060907	0.0131926	379	Hodge et al 2019
Inh L2-4 VIP LGI2	CGE/LGE-derived lineage	TBR1	0.000136579	0.0117647	85	Hodge et al 2019
Exc L5-6 THEMIS OR1J1	Excitatory lineage	TBR1	0.590666	0.556818	88	Hodge et al 2019
Inh L1-2 VIP RPL41P3	CGE/LGE-derived lineage	TBR1	0.000577924	0.0337079	89	Hodge et al 2019
Inh L1-6 VIP RGS16	CGE/LGE-derived lineage	TBR1	0.000270766	0.0122699	163	Hodge et al 2019
Inh L1-3 VIP ACHE	CGE/LGE-derived lineage	TBR1	0	0	97	Hodge et al 2019
Inh L1 VIP TNFAIP8L3	CGE/LGE-derived lineage	TBR1	0.000274814	0.027027	37	Hodge et al 2019
Exc L3-5 RORB HSPB3	Excitatory lineage	TBR1	0.151919	0.36019	211	Hodge et al 2019
Exc L3-5 THEMIS ELOF1	Excitatory lineage	TBR1	0.600466	0.819149	94	Hodge et al 2019
Exc L2-4 RORB GRIK1	Excitatory lineage	TBR1	0.504907	0.602185	1556	Hodge et al 2019
Inh L1-6 VIP PENK	CGE/LGE-derived lineage	TBR1	0.000259306	0.0175439	57	Hodge et al 2019
Inh L1-2 PVALB TAC1	MGE-derived lineage	TBR1	0	0	26	Hodge et al 2019
Inh L1-3 PAX6 NABP1	CGE/LGE-derived lineage	TBR1	0.10111	0.0192308	52	Hodge et al 2019
Inh L1-3 VIP CCDC184	CGE/LGE-derived lineage	TBR1	0	0	25	Hodge et al 2019
Inh L1-6 VIP RCN1	CGE/LGE-derived lineage	TBR1	0	0	49	Hodge et al 2019
Exc L3-5 FEZF2 ONECUT1	Excitatory lineage	TBR1	0.279065	0.45	20	Hodge et al 2019
Exc L6 FEZF2 TBCC	Excitatory lineage	TBR1	0.719819	0.795918	147	Hodge et al 2019
Exc L3-5 RORB CD24	Excitatory lineage	TBR1	0.396015	0.425743	101	Hodge et al 2019
Exc L5-6 THEMIS IL7R	Excitatory lineage	TBR1	0.954148	0.702564	390	Hodge et al 2019
Exc L4 RORB BHLHE22	Excitatory lineage	TBR1	0.693453	0.566183	1171	Hodge et al 2019
Exc L4 RORB CACNG5	Excitatory lineage	TBR1	0.410114	0.404206	428	Hodge et al 2019
Exc L4-5 RORB AIM2	Excitatory lineage	TBR1	0.725357	0.5	78	Hodge et al 2019
Exc L4-6 RORB HPCA	Excitatory lineage	TBR1	1	0.779167	240	Hodge et al 2019
Exc L6 THEMIS EGR3	Excitatory lineage	TBR1	0.846327	0.744633	885	Hodge et al 2019
Exc L6 FEZF2 VWA2	Excitatory lineage	TBR1	0.794283	0.769531	768	Hodge et al 2019
Inh L4-5 PVALB TRIM67	MGE-derived lineage	TBR1	0.000488919	0.0240964	83	Hodge et al 2019
Exc L4-5 RORB ASCL1	Excitatory lineage	TBR1	0.338785	0.268116	138	Hodge et al 2019
Exc L5-6 FEZF2 RSAD2	Excitatory lineage	TBR1	0.317318	0.264706	68	Hodge et al 2019
Exc L3 LINC00507 PSRC1	Excitatory lineage	TBR1	0.201198	0.505556	360	Hodge et al 2019
Exc L3-4 RORB RPS3P6	Excitatory lineage	TBR1	0.428494	0.602041	98	Hodge et al 2019
Exc L5 FEZF2 MORN2	Excitatory lineage	TBR1	0.181981	0.424242	66	Hodge et al 2019
Exc L3-5 LINC00507 SLN	Excitatory lineage	TBR1	0.199945	0.362069	58	Hodge et al 2019
Exc L3-5 THEMIS UBE2F	Excitatory lineage	TBR1	0.295554	0.607692	130	Hodge et al 2019
Exc L3-5 FEZF2 DCN	Excitatory lineage	TBR1	0.204003	0.428571	28	Hodge et al 2019
Exc L4 RORB CCDC168	Excitatory lineage	TBR1	0.449757	0.410156	256	Hodge et al 2019
Exc L3 LINC00507 CTXN3	Excitatory lineage	TBR1	0.485453	0.782918	281	Hodge et al 2019
Exc L3 THEMIS PLA2G7	Excitatory lineage	TBR1	0.437932	0.746479	71	Hodge et al 2019
Exc L5 FEZF2 DYRK2	Excitatory lineage	TBR1	0.119312	0.428571	35	Hodge et al 2019
Inh L2-5 VIP TOX2	CGE/LGE-derived lineage	EOMES	0.00272819	0.00387597	258	Hodge et al 2019
Inh L1 LAMP5 GGT8P	CGE/LGE-derived lineage	EOMES	0	0	54	Hodge et al 2019
Inh L1 LAMP5 NDNF	CGE/LGE-derived lineage	EOMES	0.00226503	0.00142045	704	Hodge et al 2019
Inh L1-3 VIP ZNF322P1	CGE/LGE-derived lineage	EOMES	0.0160884	0.00225734	443	Hodge et al 2019
Inh L3 VIP CBLN1	CGE/LGE-derived lineage	EOMES	0.134556	0.00675676	148	Hodge et al 2019
Inh L1-4 LAMP5 DUSP4	CGE/LGE-derived lineage	EOMES	0	0	860	Hodge et al 2019
Exc L2-3 LINC00507 RPL9P17	Excitatory lineage	EOMES	0.00122949	0.00215153	6507	Hodge et al 2019
Inh L1 SST CXCL14	CGE/LGE-derived lineage	EOMES	0	0	329	Hodge et al 2019
Inh L1 PAX6 GRIP2	CGE/LGE-derived lineage	EOMES	0	0	43	Hodge et al 2019
Inh L1-2 VIP PPAPDC1A	CGE/LGE-derived lineage	EOMES	0	0	34	Hodge et al 2019
Inh L1 PAX6 CA4	CGE/LGE-derived lineage	EOMES	0.000289685	0.00507614	197	Hodge et al 2019
Inh L1 ADARB2 ADAM33	CGE/LGE-derived lineage	EOMES	0	0	428	Hodge et al 2019
Inh L1-4 VIP CHRNA2	CGE/LGE-derived lineage	EOMES	0	0	113	Hodge et al 2019
Inh L2-6 VIP VIP	CGE/LGE-derived lineage	EOMES	1	0.031746	252	Hodge et al 2019
Inh L1-6 LAMP5 CA13	CGE/LGE-derived lineage	EOMES	0	0	315	Hodge et al 2019
Exc L5-6 THEMIS GPR21	Excitatory lineage	EOMES	0	0	497	Hodge et al 2019
Exc L5-6 FEZF2 MYBPHL	Excitatory lineage	EOMES	0.000107821	0.0017094	585	Hodge et al 2019
Exc L4-5 RORB RPL31P31	Excitatory lineage	EOMES	0	0	2023	Hodge et al 2019
Exc L4-5 RORB LCN15	Excitatory lineage	EOMES	0.000789914	0.00157853	1267	Hodge et al 2019
Inh L4-6 SST MTHFD2P6	MGE-derived lineage	EOMES	0.000451935	0.0013587	736	Hodge et al 2019
Exc L6 THEMIS LINC00343	Excitatory lineage	EOMES	4.64999e-05	0.000699301	2860	Hodge et al 2019
Exc L6 FEZF2 FAM95C	Excitatory lineage	EOMES	0	0	1091	Hodge et al 2019
Exc L4-5 RORB LINC01474	Excitatory lineage	EOMES	0.00563683	0.00309461	2262	Hodge et al 2019
Inh L5-6 PVALB FAM150B	MGE-derived lineage	EOMES	0.00117709	0.00564972	177	Hodge et al 2019
Exc L6 FEZF2 KRT17	Excitatory lineage	EOMES	0.00215597	0.00437956	685	Hodge et al 2019
Inh L5 PVALB CNTNAP3P2	MGE-derived lineage	EOMES	0	0	573	Hodge et al 2019
Inh L5-6 LAMP5 SFTA3	CGE/LGE-derived lineage	EOMES	0.00016457	0.00234742	426	Hodge et al 2019
Exc L5 RORB SNHG7	Excitatory lineage	EOMES	0.00696979	0.00487805	410	Hodge et al 2019
Exc L3-4 RORB SEMA6D	Excitatory lineage	EOMES	0	0	433	Hodge et al 2019
Inh L1-5 VIP KCNJ2	CGE/LGE-derived lineage	EOMES	0.000497105	0.00584795	171	Hodge et al 2019
Inh L1-3 VIP SSTR1	CGE/LGE-derived lineage	EOMES	0.0046214	0.00833333	120	Hodge et al 2019
Inh L1-3 PVALB WFDC2	MGE-derived lineage	EOMES	0	0	202	Hodge et al 2019
Inh L1 VIP PRSS8	CGE/LGE-derived lineage	EOMES	0	0	130	Hodge et al 2019
Exc L3-4 RORB PRSS12	Excitatory lineage	EOMES	0	0	895	Hodge et al 2019
Inh L5-6 SST TH	MGE-derived lineage	EOMES	0	0	82	Hodge et al 2019
Inh L3-5 SST MAFB	MGE-derived lineage	EOMES	0	0	1016	Hodge et al 2019
Exc L5 RORB LINC01202	Excitatory lineage	EOMES	0.001968	0.00322581	310	Hodge et al 2019
Inh L5-6 SST ISOC1	MGE-derived lineage	EOMES	0	0	191	Hodge et al 2019
Inh L5-6 SST KLHL14	MGE-derived lineage	EOMES	0	0	81	Hodge et al 2019
Exc L5-6 FEZF2 CYP26B1	Excitatory lineage	EOMES	0	0	103	Hodge et al 2019
Exc L3-5 RORB CMAHP	Excitatory lineage	EOMES	0	0	626	Hodge et al 2019
Exc L6 THEMIS C6orf48	Excitatory lineage	EOMES	0	0	99	Hodge et al 2019
Exc L5-6 THEMIS TMEM233	Excitatory lineage	EOMES	0.00158689	0.00573066	349	Hodge et al 2019
Exc L5-6 RORB LINC00320	Excitatory lineage	EOMES	0	0	269	Hodge et al 2019
Exc L3-4 RORB FOLH1B	Excitatory lineage	EOMES	0.000207793	0.00274725	364	Hodge et al 2019
Exc L6 FEZF2 TBC1D26	Excitatory lineage	EOMES	0	0	82	Hodge et al 2019
Exc L5 FEZF2 SCN7A	Excitatory lineage	EOMES	0	0	44	Hodge et al 2019
Exc L6 FEZF2 SLITRK6	Excitatory lineage	EOMES	0	0	129	Hodge et al 2019
Inh L1-2 PAX6 SCGN	CGE/LGE-derived lineage	EOMES	0	0	33	Hodge et al 2019
Exc L6 FEZF2 P4HA3	Excitatory lineage	EOMES	0	0	40	Hodge et al 2019
Exc L5-6 FEZF2 ANKRD20A1	Excitatory lineage	EOMES	0.000616221	0.003663	273	Hodge et al 2019
Exc L4-5 RORB HNRNPA1P46	Excitatory lineage	EOMES	0	0	429	Hodge et al 2019
Inh L5-6 PVALB STON2	MGE-derived lineage	EOMES	0	0	325	Hodge et al 2019
Inh L6 LAMP5 C1QL2	CGE/LGE-derived lineage	EOMES	0	0	69	Hodge et al 2019
Exc L6 FEZF2 CPZ	Excitatory lineage	EOMES	0	0	170	Hodge et al 2019
Inh L6 SST NPY	MGE-derived lineage	EOMES	0	0	35	Hodge et al 2019
Inh L1-3 VIP GGH	CGE/LGE-derived lineage	EOMES	0	0	189	Hodge et al 2019
Inh L2-4 PVALB C8orf4	MGE-derived lineage	EOMES	0.000880189	0.00113379	882	Hodge et al 2019
Exc L3 RORB CARTPT	Excitatory lineage	EOMES	0	0	361	Hodge et al 2019
Exc L6 FEZF2 ETV4	Excitatory lineage	EOMES	0.000666884	0.00384615	260	Hodge et al 2019
Exc L5-6 FEZF2 CABP7	Excitatory lineage	EOMES	0	0	27	Hodge et al 2019
Inh L6 LHX6 GLP1R	MGE-derived lineage	EOMES	0	0	82	Hodge et al 2019
Inh L1-6 PVALB SCUBE3	MGE-derived lineage	EOMES	0	0	93	Hodge et al 2019
Inh L2-4 VIP DSEL	CGE/LGE-derived lineage	EOMES	0	0	100	Hodge et al 2019
Inh L1 VIP SOX11	CGE/LGE-derived lineage	EOMES	0	0	25	Hodge et al 2019
Inh L1 VIP PCDH20	CGE/LGE-derived lineage	EOMES	0	0	89	Hodge et al 2019
Inh L3-6 VIP KCTD13	CGE/LGE-derived lineage	EOMES	0	0	88	Hodge et al 2019
Exc L5-6 THEMIS THTPA	Excitatory lineage	EOMES	0	0	69	Hodge et al 2019
Inh L2-4 SST AHR	MGE-derived lineage	EOMES	0	0	137	Hodge et al 2019
Inh L3-6 PVALB MFI2	MGE-derived lineage	EOMES	0	0	66	Hodge et al 2019
Inh L3-4 PVALB HOMER3	MGE-derived lineage	EOMES	0.000289528	0.00263852	379	Hodge et al 2019
Inh L2-4 VIP LGI2	CGE/LGE-derived lineage	EOMES	0	0	85	Hodge et al 2019
Exc L5-6 THEMIS OR1J1	Excitatory lineage	EOMES	0	0	88	Hodge et al 2019
Inh L1-2 VIP RPL41P3	CGE/LGE-derived lineage	EOMES	0	0	89	Hodge et al 2019
Inh L1-6 VIP RGS16	CGE/LGE-derived lineage	EOMES	0	0	163	Hodge et al 2019
Inh L1-3 VIP ACHE	CGE/LGE-derived lineage	EOMES	0	0	97	Hodge et al 2019
Inh L1 VIP TNFAIP8L3	CGE/LGE-derived lineage	EOMES	0	0	37	Hodge et al 2019
Exc L3-5 RORB HSPB3	Excitatory lineage	EOMES	0	0	211	Hodge et al 2019
Exc L3-5 THEMIS ELOF1	Excitatory lineage	EOMES	0	0	94	Hodge et al 2019
Exc L2-4 RORB GRIK1	Excitatory lineage	EOMES	0	0	1556	Hodge et al 2019
Inh L1-6 VIP PENK	CGE/LGE-derived lineage	EOMES	0	0	57	Hodge et al 2019
Inh L1-2 PVALB TAC1	MGE-derived lineage	EOMES	0	0	26	Hodge et al 2019
Inh L1-3 PAX6 NABP1	CGE/LGE-derived lineage	EOMES	0.00285273	0.0192308	52	Hodge et al 2019
Inh L1-3 VIP CCDC184	CGE/LGE-derived lineage	EOMES	0	0	25	Hodge et al 2019
Inh L1-6 VIP RCN1	CGE/LGE-derived lineage	EOMES	0	0	49	Hodge et al 2019
Exc L3-5 FEZF2 ONECUT1	Excitatory lineage	EOMES	0	0	20	Hodge et al 2019
Exc L6 FEZF2 TBCC	Excitatory lineage	EOMES	0	0	147	Hodge et al 2019
Exc L3-5 RORB CD24	Excitatory lineage	EOMES	0	0	101	Hodge et al 2019
Exc L5-6 THEMIS IL7R	Excitatory lineage	EOMES	0.000487839	0.0025641	390	Hodge et al 2019
Exc L4 RORB BHLHE22	Excitatory lineage	EOMES	0.000101187	0.000853971	1171	Hodge et al 2019
Exc L4 RORB CACNG5	Excitatory lineage	EOMES	0.0188957	0.00233645	428	Hodge et al 2019
Exc L4-5 RORB AIM2	Excitatory lineage	EOMES	0	0	78	Hodge et al 2019
Exc L4-6 RORB HPCA	Excitatory lineage	EOMES	0	0	240	Hodge et al 2019
Exc L6 THEMIS EGR3	Excitatory lineage	EOMES	0.00256701	0.00112994	885	Hodge et al 2019
Exc L6 FEZF2 VWA2	Excitatory lineage	EOMES	0.00126908	0.00130208	768	Hodge et al 2019
Inh L4-5 PVALB TRIM67	MGE-derived lineage	EOMES	0	0	83	Hodge et al 2019
Exc L4-5 RORB ASCL1	Excitatory lineage	EOMES	0	0	138	Hodge et al 2019
Exc L5-6 FEZF2 RSAD2	Excitatory lineage	EOMES	0	0	68	Hodge et al 2019
Exc L3 LINC00507 PSRC1	Excitatory lineage	EOMES	0	0	360	Hodge et al 2019
Exc L3-4 RORB RPS3P6	Excitatory lineage	EOMES	0	0	98	Hodge et al 2019
Exc L5 FEZF2 MORN2	Excitatory lineage	EOMES	0	0	66	Hodge et al 2019
Exc L3-5 LINC00507 SLN	Excitatory lineage	EOMES	0	0	58	Hodge et al 2019
Exc L3-5 THEMIS UBE2F	Excitatory lineage	EOMES	0	0	130	Hodge et al 2019
Exc L3-5 FEZF2 DCN	Excitatory lineage	EOMES	0	0	28	Hodge et al 2019
Exc L4 RORB CCDC168	Excitatory lineage	EOMES	0	0	256	Hodge et al 2019
Exc L3 LINC00507 CTXN3	Excitatory lineage	EOMES	0	0	281	Hodge et al 2019
Exc L3 THEMIS PLA2G7	Excitatory lineage	EOMES	0	0	71	Hodge et al 2019
Exc L5 FEZF2 DYRK2	Excitatory lineage	EOMES	0	0	35	Hodge et al 2019
Inh L2-5 VIP TOX2	CGE/LGE-derived lineage	GSX2	0	0	258	Hodge et al 2019
Inh L1 LAMP5 GGT8P	CGE/LGE-derived lineage	GSX2	0	0	54	Hodge et al 2019
Inh L1 LAMP5 NDNF	CGE/LGE-derived lineage	GSX2	0.133749	0.00284091	704	Hodge et al 2019
Inh L1-3 VIP ZNF322P1	CGE/LGE-derived lineage	GSX2	0.0959895	0.00902935	443	Hodge et al 2019
Inh L3 VIP CBLN1	CGE/LGE-derived lineage	GSX2	0	0	148	Hodge et al 2019
Inh L1-4 LAMP5 DUSP4	CGE/LGE-derived lineage	GSX2	0.0231686	0.00232558	860	Hodge et al 2019
Exc L2-3 LINC00507 RPL9P17	Excitatory lineage	GSX2	0.0487577	0.00122945	6507	Hodge et al 2019
Inh L1 SST CXCL14	CGE/LGE-derived lineage	GSX2	0	0	329	Hodge et al 2019
Inh L1 PAX6 GRIP2	CGE/LGE-derived lineage	GSX2	0	0	43	Hodge et al 2019
Inh L1-2 VIP PPAPDC1A	CGE/LGE-derived lineage	GSX2	0	0	34	Hodge et al 2019
Inh L1 PAX6 CA4	CGE/LGE-derived lineage	GSX2	0	0	197	Hodge et al 2019
Inh L1 ADARB2 ADAM33	CGE/LGE-derived lineage	GSX2	0	0	428	Hodge et al 2019
Inh L1-4 VIP CHRNA2	CGE/LGE-derived lineage	GSX2	0	0	113	Hodge et al 2019
Inh L2-6 VIP VIP	CGE/LGE-derived lineage	GSX2	0.00255571	0.00396825	252	Hodge et al 2019
Inh L1-6 LAMP5 CA13	CGE/LGE-derived lineage	GSX2	0.333508	0.00952381	315	Hodge et al 2019
Exc L5-6 THEMIS GPR21	Excitatory lineage	GSX2	0	0	497	Hodge et al 2019
Exc L5-6 FEZF2 MYBPHL	Excitatory lineage	GSX2	0.0991263	0.0102564	585	Hodge et al 2019
Exc L4-5 RORB RPL31P31	Excitatory lineage	GSX2	0	0	2023	Hodge et al 2019
Exc L4-5 RORB LCN15	Excitatory lineage	GSX2	0.000207166	0.000789266	1267	Hodge et al 2019
Inh L4-6 SST MTHFD2P6	MGE-derived lineage	GSX2	0.0237418	0.0013587	736	Hodge et al 2019
Exc L6 THEMIS LINC00343	Excitatory lineage	GSX2	0.000346973	0.00034965	2860	Hodge et al 2019
Exc L6 FEZF2 FAM95C	Excitatory lineage	GSX2	0	0	1091	Hodge et al 2019
Exc L4-5 RORB LINC01474	Excitatory lineage	GSX2	0.0365361	0.00265252	2262	Hodge et al 2019
Inh L5-6 PVALB FAM150B	MGE-derived lineage	GSX2	0.826305	0.0225989	177	Hodge et al 2019
Exc L6 FEZF2 KRT17	Excitatory lineage	GSX2	0	0	685	Hodge et al 2019
Inh L5 PVALB CNTNAP3P2	MGE-derived lineage	GSX2	0.183876	0.0069808	573	Hodge et al 2019
Inh L5-6 LAMP5 SFTA3	CGE/LGE-derived lineage	GSX2	0.120713	0.00704225	426	Hodge et al 2019
Exc L5 RORB SNHG7	Excitatory lineage	GSX2	0.00563968	0.00243902	410	Hodge et al 2019
Exc L3-4 RORB SEMA6D	Excitatory lineage	GSX2	0	0	433	Hodge et al 2019
Inh L1-5 VIP KCNJ2	CGE/LGE-derived lineage	GSX2	0.0479942	0.00584795	171	Hodge et al 2019
Inh L1-3 VIP SSTR1	CGE/LGE-derived lineage	GSX2	0	0	120	Hodge et al 2019
Inh L1-3 PVALB WFDC2	MGE-derived lineage	GSX2	0.0637228	0.00990099	202	Hodge et al 2019
Inh L1 VIP PRSS8	CGE/LGE-derived lineage	GSX2	0	0	130	Hodge et al 2019
Exc L3-4 RORB PRSS12	Excitatory lineage	GSX2	0.00174118	0.00111732	895	Hodge et al 2019
Inh L5-6 SST TH	MGE-derived lineage	GSX2	0	0	82	Hodge et al 2019
Inh L3-5 SST MAFB	MGE-derived lineage	GSX2	0.0456817	0.00295276	1016	Hodge et al 2019
Exc L5 RORB LINC01202	Excitatory lineage	GSX2	0	0	310	Hodge et al 2019
Inh L5-6 SST ISOC1	MGE-derived lineage	GSX2	0	0	191	Hodge et al 2019
Inh L5-6 SST KLHL14	MGE-derived lineage	GSX2	0	0	81	Hodge et al 2019
Exc L5-6 FEZF2 CYP26B1	Excitatory lineage	GSX2	0	0	103	Hodge et al 2019
Exc L3-5 RORB CMAHP	Excitatory lineage	GSX2	0	0	626	Hodge et al 2019
Exc L6 THEMIS C6orf48	Excitatory lineage	GSX2	0	0	99	Hodge et al 2019
Exc L5-6 THEMIS TMEM233	Excitatory lineage	GSX2	0	0	349	Hodge et al 2019
Exc L5-6 RORB LINC00320	Excitatory lineage	GSX2	0	0	269	Hodge et al 2019
Exc L3-4 RORB FOLH1B	Excitatory lineage	GSX2	0.0103593	0.00274725	364	Hodge et al 2019
Exc L6 FEZF2 TBC1D26	Excitatory lineage	GSX2	0	0	82	Hodge et al 2019
Exc L5 FEZF2 SCN7A	Excitatory lineage	GSX2	0	0	44	Hodge et al 2019
Exc L6 FEZF2 SLITRK6	Excitatory lineage	GSX2	0	0	129	Hodge et al 2019
Inh L1-2 PAX6 SCGN	CGE/LGE-derived lineage	GSX2	0	0	33	Hodge et al 2019
Exc L6 FEZF2 P4HA3	Excitatory lineage	GSX2	0	0	40	Hodge et al 2019
Exc L5-6 FEZF2 ANKRD20A1	Excitatory lineage	GSX2	0	0	273	Hodge et al 2019
Exc L4-5 RORB HNRNPA1P46	Excitatory lineage	GSX2	0	0	429	Hodge et al 2019
Inh L5-6 PVALB STON2	MGE-derived lineage	GSX2	0.278627	0.0184615	325	Hodge et al 2019
Inh L6 LAMP5 C1QL2	CGE/LGE-derived lineage	GSX2	0	0	69	Hodge et al 2019
Exc L6 FEZF2 CPZ	Excitatory lineage	GSX2	0	0	170	Hodge et al 2019
Inh L6 SST NPY	MGE-derived lineage	GSX2	0	0	35	Hodge et al 2019
Inh L1-3 VIP GGH	CGE/LGE-derived lineage	GSX2	1	0.015873	189	Hodge et al 2019
Inh L2-4 PVALB C8orf4	MGE-derived lineage	GSX2	0.208875	0.0102041	882	Hodge et al 2019
Exc L3 RORB CARTPT	Excitatory lineage	GSX2	0.0353574	0.00831025	361	Hodge et al 2019
Exc L6 FEZF2 ETV4	Excitatory lineage	GSX2	0	0	260	Hodge et al 2019
Exc L5-6 FEZF2 CABP7	Excitatory lineage	GSX2	0	0	27	Hodge et al 2019
Inh L6 LHX6 GLP1R	MGE-derived lineage	GSX2	0.0175974	0.0121951	82	Hodge et al 2019
Inh L1-6 PVALB SCUBE3	MGE-derived lineage	GSX2	0.686416	0.0215054	93	Hodge et al 2019
Inh L2-4 VIP DSEL	CGE/LGE-derived lineage	GSX2	0	0	100	Hodge et al 2019
Inh L1 VIP SOX11	CGE/LGE-derived lineage	GSX2	0	0	25	Hodge et al 2019
Inh L1 VIP PCDH20	CGE/LGE-derived lineage	GSX2	0	0	89	Hodge et al 2019
Inh L3-6 VIP KCTD13	CGE/LGE-derived lineage	GSX2	0.581984	0.0340909	88	Hodge et al 2019
Exc L5-6 THEMIS THTPA	Excitatory lineage	GSX2	0	0	69	Hodge et al 2019
Inh L2-4 SST AHR	MGE-derived lineage	GSX2	0.0935754	0.0145985	137	Hodge et al 2019
Inh L3-6 PVALB MFI2	MGE-derived lineage	GSX2	0.325581	0.030303	66	Hodge et al 2019
Inh L3-4 PVALB HOMER3	MGE-derived lineage	GSX2	0	0	379	Hodge et al 2019
Inh L2-4 VIP LGI2	CGE/LGE-derived lineage	GSX2	0.0351665	0.0117647	85	Hodge et al 2019
Exc L5-6 THEMIS OR1J1	Excitatory lineage	GSX2	0	0	88	Hodge et al 2019
Inh L1-2 VIP RPL41P3	CGE/LGE-derived lineage	GSX2	0	0	89	Hodge et al 2019
Inh L1-6 VIP RGS16	CGE/LGE-derived lineage	GSX2	0	0	163	Hodge et al 2019
Inh L1-3 VIP ACHE	CGE/LGE-derived lineage	GSX2	0	0	97	Hodge et al 2019
Inh L1 VIP TNFAIP8L3	CGE/LGE-derived lineage	GSX2	0	0	37	Hodge et al 2019
Exc L3-5 RORB HSPB3	Excitatory lineage	GSX2	0	0	211	Hodge et al 2019
Exc L3-5 THEMIS ELOF1	Excitatory lineage	GSX2	0.230218	0.0425532	94	Hodge et al 2019
Exc L2-4 RORB GRIK1	Excitatory lineage	GSX2	0.0337748	0.00321337	1556	Hodge et al 2019
Inh L1-6 VIP PENK	CGE/LGE-derived lineage	GSX2	0.81525	0.0175439	57	Hodge et al 2019
Inh L1-2 PVALB TAC1	MGE-derived lineage	GSX2	0	0	26	Hodge et al 2019
Inh L1-3 PAX6 NABP1	CGE/LGE-derived lineage	GSX2	0	0	52	Hodge et al 2019
Inh L1-3 VIP CCDC184	CGE/LGE-derived lineage	GSX2	0	0	25	Hodge et al 2019
Inh L1-6 VIP RCN1	CGE/LGE-derived lineage	GSX2	0	0	49	Hodge et al 2019
Exc L3-5 FEZF2 ONECUT1	Excitatory lineage	GSX2	0	0	20	Hodge et al 2019
Exc L6 FEZF2 TBCC	Excitatory lineage	GSX2	0	0	147	Hodge et al 2019
Exc L3-5 RORB CD24	Excitatory lineage	GSX2	0	0	101	Hodge et al 2019
Exc L5-6 THEMIS IL7R	Excitatory lineage	GSX2	0	0	390	Hodge et al 2019
Exc L4 RORB BHLHE22	Excitatory lineage	GSX2	0	0	1171	Hodge et al 2019
Exc L4 RORB CACNG5	Excitatory lineage	GSX2	0	0	428	Hodge et al 2019
Exc L4-5 RORB AIM2	Excitatory lineage	GSX2	0	0	78	Hodge et al 2019
Exc L4-6 RORB HPCA	Excitatory lineage	GSX2	0.126987	0.00416667	240	Hodge et al 2019
Exc L6 THEMIS EGR3	Excitatory lineage	GSX2	0	0	885	Hodge et al 2019
Exc L6 FEZF2 VWA2	Excitatory lineage	GSX2	0	0	768	Hodge et al 2019
Inh L4-5 PVALB TRIM67	MGE-derived lineage	GSX2	0	0	83	Hodge et al 2019
Exc L4-5 RORB ASCL1	Excitatory lineage	GSX2	0	0	138	Hodge et al 2019
Exc L5-6 FEZF2 RSAD2	Excitatory lineage	GSX2	0	0	68	Hodge et al 2019
Exc L3 LINC00507 PSRC1	Excitatory lineage	GSX2	0	0	360	Hodge et al 2019
Exc L3-4 RORB RPS3P6	Excitatory lineage	GSX2	0	0	98	Hodge et al 2019
Exc L5 FEZF2 MORN2	Excitatory lineage	GSX2	0	0	66	Hodge et al 2019
Exc L3-5 LINC00507 SLN	Excitatory lineage	GSX2	0	0	58	Hodge et al 2019
Exc L3-5 THEMIS UBE2F	Excitatory lineage	GSX2	0	0	130	Hodge et al 2019
Exc L3-5 FEZF2 DCN	Excitatory lineage	GSX2	0	0	28	Hodge et al 2019
Exc L4 RORB CCDC168	Excitatory lineage	GSX2	0	0	256	Hodge et al 2019
Exc L3 LINC00507 CTXN3	Excitatory lineage	GSX2	0.166911	0.0142349	281	Hodge et al 2019
Exc L3 THEMIS PLA2G7	Excitatory lineage	GSX2	0.0274668	0.0140845	71	Hodge et al 2019
Exc L5 FEZF2 DYRK2	Excitatory lineage	GSX2	0	0	35	Hodge et al 2019
Inh L2-5 VIP TOX2	CGE/LGE-derived lineage	NKX2-1	0	0	258	Hodge et al 2019
Inh L1 LAMP5 GGT8P	CGE/LGE-derived lineage	NKX2-1	0	0	54	Hodge et al 2019
Inh L1 LAMP5 NDNF	CGE/LGE-derived lineage	NKX2-1	0	0	704	Hodge et al 2019
Inh L1-3 VIP ZNF322P1	CGE/LGE-derived lineage	NKX2-1	7.08868e-05	0.00225734	443	Hodge et al 2019
Inh L3 VIP CBLN1	CGE/LGE-derived lineage	NKX2-1	0	0	148	Hodge et al 2019
Inh L1-4 LAMP5 DUSP4	CGE/LGE-derived lineage	NKX2-1	0.0391925	0.00232558	860	Hodge et al 2019
Exc L2-3 LINC00507 RPL9P17	Excitatory lineage	NKX2-1	3.07128e-05	0.000461042	6507	Hodge et al 2019
Inh L1 SST CXCL14	CGE/LGE-derived lineage	NKX2-1	0	0	329	Hodge et al 2019
Inh L1 PAX6 GRIP2	CGE/LGE-derived lineage	NKX2-1	0	0	43	Hodge et al 2019
Inh L1-2 VIP PPAPDC1A	CGE/LGE-derived lineage	NKX2-1	0	0	34	Hodge et al 2019
Inh L1 PAX6 CA4	CGE/LGE-derived lineage	NKX2-1	0	0	197	Hodge et al 2019
Inh L1 ADARB2 ADAM33	CGE/LGE-derived lineage	NKX2-1	5.39936e-05	0.00233645	428	Hodge et al 2019
Inh L1-4 VIP CHRNA2	CGE/LGE-derived lineage	NKX2-1	0	0	113	Hodge et al 2019
Inh L2-6 VIP VIP	CGE/LGE-derived lineage	NKX2-1	0	0	252	Hodge et al 2019
Inh L1-6 LAMP5 CA13	CGE/LGE-derived lineage	NKX2-1	0.668204	0.263492	315	Hodge et al 2019
Exc L5-6 THEMIS GPR21	Excitatory lineage	NKX2-1	7.97663e-05	0.00201207	497	Hodge et al 2019
Exc L5-6 FEZF2 MYBPHL	Excitatory lineage	NKX2-1	0	0	585	Hodge et al 2019
Exc L4-5 RORB RPL31P31	Excitatory lineage	NKX2-1	1.12589e-05	0.000494315	2023	Hodge et al 2019
Exc L4-5 RORB LCN15	Excitatory lineage	NKX2-1	0.000118807	0.000789266	1267	Hodge et al 2019
Inh L4-6 SST MTHFD2P6	MGE-derived lineage	NKX2-1	0.000913294	0.0013587	736	Hodge et al 2019
Exc L6 THEMIS LINC00343	Excitatory lineage	NKX2-1	3.81903e-05	0.000699301	2860	Hodge et al 2019
Exc L6 FEZF2 FAM95C	Excitatory lineage	NKX2-1	0	0	1091	Hodge et al 2019
Exc L4-5 RORB LINC01474	Excitatory lineage	NKX2-1	2.45736e-05	0.000442087	2262	Hodge et al 2019
Inh L5-6 PVALB FAM150B	MGE-derived lineage	NKX2-1	0	0	177	Hodge et al 2019
Exc L6 FEZF2 KRT17	Excitatory lineage	NKX2-1	0	0	685	Hodge et al 2019
Inh L5 PVALB CNTNAP3P2	MGE-derived lineage	NKX2-1	0.000757954	0.0017452	573	Hodge et al 2019
Inh L5-6 LAMP5 SFTA3	CGE/LGE-derived lineage	NKX2-1	1	0.328638	426	Hodge et al 2019
Exc L5 RORB SNHG7	Excitatory lineage	NKX2-1	0	0	410	Hodge et al 2019
Exc L3-4 RORB SEMA6D	Excitatory lineage	NKX2-1	0	0	433	Hodge et al 2019
Inh L1-5 VIP KCNJ2	CGE/LGE-derived lineage	NKX2-1	0.000236519	0.00584795	171	Hodge et al 2019
Inh L1-3 VIP SSTR1	CGE/LGE-derived lineage	NKX2-1	0	0	120	Hodge et al 2019
Inh L1-3 PVALB WFDC2	MGE-derived lineage	NKX2-1	0	0	202	Hodge et al 2019
Inh L1 VIP PRSS8	CGE/LGE-derived lineage	NKX2-1	0	0	130	Hodge et al 2019
Exc L3-4 RORB PRSS12	Excitatory lineage	NKX2-1	0	0	895	Hodge et al 2019
Inh L5-6 SST TH	MGE-derived lineage	NKX2-1	0	0	82	Hodge et al 2019
Inh L3-5 SST MAFB	MGE-derived lineage	NKX2-1	0.0112573	0.000984252	1016	Hodge et al 2019
Exc L5 RORB LINC01202	Excitatory lineage	NKX2-1	0	0	310	Hodge et al 2019
Inh L5-6 SST ISOC1	MGE-derived lineage	NKX2-1	0	0	191	Hodge et al 2019
Inh L5-6 SST KLHL14	MGE-derived lineage	NKX2-1	0	0	81	Hodge et al 2019
Exc L5-6 FEZF2 CYP26B1	Excitatory lineage	NKX2-1	0.000320199	0.00970874	103	Hodge et al 2019
Exc L3-5 RORB CMAHP	Excitatory lineage	NKX2-1	0	0	626	Hodge et al 2019
Exc L6 THEMIS C6orf48	Excitatory lineage	NKX2-1	0	0	99	Hodge et al 2019
Exc L5-6 THEMIS TMEM233	Excitatory lineage	NKX2-1	0	0	349	Hodge et al 2019
Exc L5-6 RORB LINC00320	Excitatory lineage	NKX2-1	0	0	269	Hodge et al 2019
Exc L3-4 RORB FOLH1B	Excitatory lineage	NKX2-1	0.000262203	0.00549451	364	Hodge et al 2019
Exc L6 FEZF2 TBC1D26	Excitatory lineage	NKX2-1	0.000456676	0.0121951	82	Hodge et al 2019
Exc L5 FEZF2 SCN7A	Excitatory lineage	NKX2-1	0	0	44	Hodge et al 2019
Exc L6 FEZF2 SLITRK6	Excitatory lineage	NKX2-1	0	0	129	Hodge et al 2019
Inh L1-2 PAX6 SCGN	CGE/LGE-derived lineage	NKX2-1	0	0	33	Hodge et al 2019
Exc L6 FEZF2 P4HA3	Excitatory lineage	NKX2-1	0	0	40	Hodge et al 2019
Exc L5-6 FEZF2 ANKRD20A1	Excitatory lineage	NKX2-1	0	0	273	Hodge et al 2019
Exc L4-5 RORB HNRNPA1P46	Excitatory lineage	NKX2-1	0	0	429	Hodge et al 2019
Inh L5-6 PVALB STON2	MGE-derived lineage	NKX2-1	0	0	325	Hodge et al 2019
Inh L6 LAMP5 C1QL2	CGE/LGE-derived lineage	NKX2-1	0	0	69	Hodge et al 2019
Exc L6 FEZF2 CPZ	Excitatory lineage	NKX2-1	0	0	170	Hodge et al 2019
Inh L6 SST NPY	MGE-derived lineage	NKX2-1	0	0	35	Hodge et al 2019
Inh L1-3 VIP GGH	CGE/LGE-derived lineage	NKX2-1	0.000204399	0.00529101	189	Hodge et al 2019
Inh L2-4 PVALB C8orf4	MGE-derived lineage	NKX2-1	5.10351e-05	0.00113379	882	Hodge et al 2019
Exc L3 RORB CARTPT	Excitatory lineage	NKX2-1	0	0	361	Hodge et al 2019
Exc L6 FEZF2 ETV4	Excitatory lineage	NKX2-1	0.00147238	0.00384615	260	Hodge et al 2019
Exc L5-6 FEZF2 CABP7	Excitatory lineage	NKX2-1	0	0	27	Hodge et al 2019
Inh L6 LHX6 GLP1R	MGE-derived lineage	NKX2-1	0	0	82	Hodge et al 2019
Inh L1-6 PVALB SCUBE3	MGE-derived lineage	NKX2-1	0.17114	0.129032	93	Hodge et al 2019
Inh L2-4 VIP DSEL	CGE/LGE-derived lineage	NKX2-1	0	0	100	Hodge et al 2019
Inh L1 VIP SOX11	CGE/LGE-derived lineage	NKX2-1	0	0	25	Hodge et al 2019
Inh L1 VIP PCDH20	CGE/LGE-derived lineage	NKX2-1	0	0	89	Hodge et al 2019
Inh L3-6 VIP KCTD13	CGE/LGE-derived lineage	NKX2-1	0	0	88	Hodge et al 2019
Exc L5-6 THEMIS THTPA	Excitatory lineage	NKX2-1	0	0	69	Hodge et al 2019
Inh L2-4 SST AHR	MGE-derived lineage	NKX2-1	0	0	137	Hodge et al 2019
Inh L3-6 PVALB MFI2	MGE-derived lineage	NKX2-1	0	0	66	Hodge et al 2019
Inh L3-4 PVALB HOMER3	MGE-derived lineage	NKX2-1	0	0	379	Hodge et al 2019
Inh L2-4 VIP LGI2	CGE/LGE-derived lineage	NKX2-1	0	0	85	Hodge et al 2019
Exc L5-6 THEMIS OR1J1	Excitatory lineage	NKX2-1	0	0	88	Hodge et al 2019
Inh L1-2 VIP RPL41P3	CGE/LGE-derived lineage	NKX2-1	0	0	89	Hodge et al 2019
Inh L1-6 VIP RGS16	CGE/LGE-derived lineage	NKX2-1	0	0	163	Hodge et al 2019
Inh L1-3 VIP ACHE	CGE/LGE-derived lineage	NKX2-1	0	0	97	Hodge et al 2019
Inh L1 VIP TNFAIP8L3	CGE/LGE-derived lineage	NKX2-1	0	0	37	Hodge et al 2019
Exc L3-5 RORB HSPB3	Excitatory lineage	NKX2-1	0	0	211	Hodge et al 2019
Exc L3-5 THEMIS ELOF1	Excitatory lineage	NKX2-1	0	0	94	Hodge et al 2019
Exc L2-4 RORB GRIK1	Excitatory lineage	NKX2-1	0	0	1556	Hodge et al 2019
Inh L1-6 VIP PENK	CGE/LGE-derived lineage	NKX2-1	0	0	57	Hodge et al 2019
Inh L1-2 PVALB TAC1	MGE-derived lineage	NKX2-1	0	0	26	Hodge et al 2019
Inh L1-3 PAX6 NABP1	CGE/LGE-derived lineage	NKX2-1	0	0	52	Hodge et al 2019
Inh L1-3 VIP CCDC184	CGE/LGE-derived lineage	NKX2-1	0	0	25	Hodge et al 2019
Inh L1-6 VIP RCN1	CGE/LGE-derived lineage	NKX2-1	0	0	49	Hodge et al 2019
Exc L3-5 FEZF2 ONECUT1	Excitatory lineage	NKX2-1	0	0	20	Hodge et al 2019
Exc L6 FEZF2 TBCC	Excitatory lineage	NKX2-1	0.000168123	0.00680272	147	Hodge et al 2019
Exc L3-5 RORB CD24	Excitatory lineage	NKX2-1	0	0	101	Hodge et al 2019
Exc L5-6 THEMIS IL7R	Excitatory lineage	NKX2-1	0	0	390	Hodge et al 2019
Exc L4 RORB BHLHE22	Excitatory lineage	NKX2-1	4.6097e-05	0.000853971	1171	Hodge et al 2019
Exc L4 RORB CACNG5	Excitatory lineage	NKX2-1	0	0	428	Hodge et al 2019
Exc L4-5 RORB AIM2	Excitatory lineage	NKX2-1	0	0	78	Hodge et al 2019
Exc L4-6 RORB HPCA	Excitatory lineage	NKX2-1	0	0	240	Hodge et al 2019
Exc L6 THEMIS EGR3	Excitatory lineage	NKX2-1	0.000735422	0.00112994	885	Hodge et al 2019
Exc L6 FEZF2 VWA2	Excitatory lineage	NKX2-1	0	0	768	Hodge et al 2019
Inh L4-5 PVALB TRIM67	MGE-derived lineage	NKX2-1	0	0	83	Hodge et al 2019
Exc L4-5 RORB ASCL1	Excitatory lineage	NKX2-1	0	0	138	Hodge et al 2019
Exc L5-6 FEZF2 RSAD2	Excitatory lineage	NKX2-1	0	0	68	Hodge et al 2019
Exc L3 LINC00507 PSRC1	Excitatory lineage	NKX2-1	0	0	360	Hodge et al 2019
Exc L3-4 RORB RPS3P6	Excitatory lineage	NKX2-1	0	0	98	Hodge et al 2019
Exc L5 FEZF2 MORN2	Excitatory lineage	NKX2-1	0	0	66	Hodge et al 2019
Exc L3-5 LINC00507 SLN	Excitatory lineage	NKX2-1	0	0	58	Hodge et al 2019
Exc L3-5 THEMIS UBE2F	Excitatory lineage	NKX2-1	0	0	130	Hodge et al 2019
Exc L3-5 FEZF2 DCN	Excitatory lineage	NKX2-1	0	0	28	Hodge et al 2019
Exc L4 RORB CCDC168	Excitatory lineage	NKX2-1	0	0	256	Hodge et al 2019
Exc L3 LINC00507 CTXN3	Excitatory lineage	NKX2-1	0	0	281	Hodge et al 2019
Exc L3 THEMIS PLA2G7	Excitatory lineage	NKX2-1	0	0	71	Hodge et al 2019
Exc L5 FEZF2 DYRK2	Excitatory lineage	NKX2-1	0	0	35	Hodge et al 2019
Inh L2-5 VIP TOX2	CGE/LGE-derived lineage	LHX6	0.000703245	0.00775194	258	Hodge et al 2019
Inh L1 LAMP5 GGT8P	CGE/LGE-derived lineage	LHX6	0	0	54	Hodge et al 2019
Inh L1 LAMP5 NDNF	CGE/LGE-derived lineage	LHX6	3.60811e-05	0.00568182	704	Hodge et al 2019
Inh L1-3 VIP ZNF322P1	CGE/LGE-derived lineage	LHX6	0.000893488	0.00902935	443	Hodge et al 2019
Inh L3 VIP CBLN1	CGE/LGE-derived lineage	LHX6	0.000458424	0.00675676	148	Hodge et al 2019
Inh L1-4 LAMP5 DUSP4	CGE/LGE-derived lineage	LHX6	0.000599355	0.00813953	860	Hodge et al 2019
Exc L2-3 LINC00507 RPL9P17	Excitatory lineage	LHX6	0.00123901	0.0129092	6507	Hodge et al 2019
Inh L1 SST CXCL14	CGE/LGE-derived lineage	LHX6	8.77642e-05	0.00303951	329	Hodge et al 2019
Inh L1 PAX6 GRIP2	CGE/LGE-derived lineage	LHX6	0	0	43	Hodge et al 2019
Inh L1-2 VIP PPAPDC1A	CGE/LGE-derived lineage	LHX6	0	0	34	Hodge et al 2019
Inh L1 PAX6 CA4	CGE/LGE-derived lineage	LHX6	3.418e-05	0.00507614	197	Hodge et al 2019
Inh L1 ADARB2 ADAM33	CGE/LGE-derived lineage	LHX6	5.11538e-05	0.00700935	428	Hodge et al 2019
Inh L1-4 VIP CHRNA2	CGE/LGE-derived lineage	LHX6	7.34108e-05	0.0176991	113	Hodge et al 2019
Inh L2-6 VIP VIP	CGE/LGE-derived lineage	LHX6	0.00188372	0.0119048	252	Hodge et al 2019
Inh L1-6 LAMP5 CA13	CGE/LGE-derived lineage	LHX6	0.605389	0.726984	315	Hodge et al 2019
Exc L5-6 THEMIS GPR21	Excitatory lineage	LHX6	0.000555658	0.00402414	497	Hodge et al 2019
Exc L5-6 FEZF2 MYBPHL	Excitatory lineage	LHX6	0.00020612	0.0017094	585	Hodge et al 2019
Exc L4-5 RORB RPL31P31	Excitatory lineage	LHX6	0.000234658	0.00494315	2023	Hodge et al 2019
Exc L4-5 RORB LCN15	Excitatory lineage	LHX6	0.00148753	0.0102605	1267	Hodge et al 2019
Inh L4-6 SST MTHFD2P6	MGE-derived lineage	LHX6	0.810012	0.706522	736	Hodge et al 2019
Exc L6 THEMIS LINC00343	Excitatory lineage	LHX6	0.00101803	0.0132867	2860	Hodge et al 2019
Exc L6 FEZF2 FAM95C	Excitatory lineage	LHX6	0.0003322	0.0100825	1091	Hodge et al 2019
Exc L4-5 RORB LINC01474	Excitatory lineage	LHX6	0.000836725	0.0110522	2262	Hodge et al 2019
Inh L5-6 PVALB FAM150B	MGE-derived lineage	LHX6	0.753965	0.779661	177	Hodge et al 2019
Exc L6 FEZF2 KRT17	Excitatory lineage	LHX6	0.00108386	0.0160584	685	Hodge et al 2019
Inh L5 PVALB CNTNAP3P2	MGE-derived lineage	LHX6	0.719416	0.736475	573	Hodge et al 2019
Inh L5-6 LAMP5 SFTA3	CGE/LGE-derived lineage	LHX6	0.428698	0.586854	426	Hodge et al 2019
Exc L5 RORB SNHG7	Excitatory lineage	LHX6	0.000758608	0.0219512	410	Hodge et al 2019
Exc L3-4 RORB SEMA6D	Excitatory lineage	LHX6	4.34782e-05	0.00692841	433	Hodge et al 2019
Inh L1-5 VIP KCNJ2	CGE/LGE-derived lineage	LHX6	0.00334009	0.0116959	171	Hodge et al 2019
Inh L1-3 VIP SSTR1	CGE/LGE-derived lineage	LHX6	0	0	120	Hodge et al 2019
Inh L1-3 PVALB WFDC2	MGE-derived lineage	LHX6	0.610012	0.732673	202	Hodge et al 2019
Inh L1 VIP PRSS8	CGE/LGE-derived lineage	LHX6	7.05233e-05	0.0153846	130	Hodge et al 2019
Exc L3-4 RORB PRSS12	Excitatory lineage	LHX6	0.000375054	0.0100559	895	Hodge et al 2019
Inh L5-6 SST TH	MGE-derived lineage	LHX6	0.863611	0.841463	82	Hodge et al 2019
Inh L3-5 SST MAFB	MGE-derived lineage	LHX6	0.604435	0.53248	1016	Hodge et al 2019
Exc L5 RORB LINC01202	Excitatory lineage	LHX6	0.000590733	0.00645161	310	Hodge et al 2019
Inh L5-6 SST ISOC1	MGE-derived lineage	LHX6	0.685826	0.717277	191	Hodge et al 2019
Inh L5-6 SST KLHL14	MGE-derived lineage	LHX6	0.724864	0.839506	81	Hodge et al 2019
Exc L5-6 FEZF2 CYP26B1	Excitatory lineage	LHX6	0	0	103	Hodge et al 2019
Exc L3-5 RORB CMAHP	Excitatory lineage	LHX6	0.00267527	0.00958466	626	Hodge et al 2019
Exc L6 THEMIS C6orf48	Excitatory lineage	LHX6	0	0	99	Hodge et al 2019
Exc L5-6 THEMIS TMEM233	Excitatory lineage	LHX6	0.00183344	0.0114613	349	Hodge et al 2019
Exc L5-6 RORB LINC00320	Excitatory lineage	LHX6	0.000142971	0.0111524	269	Hodge et al 2019
Exc L3-4 RORB FOLH1B	Excitatory lineage	LHX6	0.000906905	0.021978	364	Hodge et al 2019
Exc L6 FEZF2 TBC1D26	Excitatory lineage	LHX6	6.45726e-05	0.0121951	82	Hodge et al 2019
Exc L5 FEZF2 SCN7A	Excitatory lineage	LHX6	0	0	44	Hodge et al 2019
Exc L6 FEZF2 SLITRK6	Excitatory lineage	LHX6	0.00261803	0.0232558	129	Hodge et al 2019
Inh L1-2 PAX6 SCGN	CGE/LGE-derived lineage	LHX6	0.000228011	0.030303	33	Hodge et al 2019
Exc L6 FEZF2 P4HA3	Excitatory lineage	LHX6	0	0	40	Hodge et al 2019
Exc L5-6 FEZF2 ANKRD20A1	Excitatory lineage	LHX6	0.00317171	0.00732601	273	Hodge et al 2019
Exc L4-5 RORB HNRNPA1P46	Excitatory lineage	LHX6	0.00100935	0.00699301	429	Hodge et al 2019
Inh L5-6 PVALB STON2	MGE-derived lineage	LHX6	0.725155	0.84	325	Hodge et al 2019
Inh L6 LAMP5 C1QL2	CGE/LGE-derived lineage	LHX6	0.000153467	0.0144928	69	Hodge et al 2019
Exc L6 FEZF2 CPZ	Excitatory lineage	LHX6	3.38787e-05	0.00588235	170	Hodge et al 2019
Inh L6 SST NPY	MGE-derived lineage	LHX6	0.355206	0.771429	35	Hodge et al 2019
Inh L1-3 VIP GGH	CGE/LGE-derived lineage	LHX6	0.00279874	0.00529101	189	Hodge et al 2019
Inh L2-4 PVALB C8orf4	MGE-derived lineage	LHX6	0.530517	0.722222	882	Hodge et al 2019
Exc L3 RORB CARTPT	Excitatory lineage	LHX6	0.000365968	0.00831025	361	Hodge et al 2019
Exc L6 FEZF2 ETV4	Excitatory lineage	LHX6	0.00154158	0.0153846	260	Hodge et al 2019
Exc L5-6 FEZF2 CABP7	Excitatory lineage	LHX6	0	0	27	Hodge et al 2019
Inh L6 LHX6 GLP1R	MGE-derived lineage	LHX6	0.665032	0.743902	82	Hodge et al 2019
Inh L1-6 PVALB SCUBE3	MGE-derived lineage	LHX6	1	0.774194	93	Hodge et al 2019
Inh L2-4 VIP DSEL	CGE/LGE-derived lineage	LHX6	0	0	100	Hodge et al 2019
Inh L1 VIP SOX11	CGE/LGE-derived lineage	LHX6	0	0	25	Hodge et al 2019
Inh L1 VIP PCDH20	CGE/LGE-derived lineage	LHX6	0	0	89	Hodge et al 2019
Inh L3-6 VIP KCTD13	CGE/LGE-derived lineage	LHX6	3.70108e-05	0.0113636	88	Hodge et al 2019
Exc L5-6 THEMIS THTPA	Excitatory lineage	LHX6	0	0	69	Hodge et al 2019
Inh L2-4 SST AHR	MGE-derived lineage	LHX6	0.703206	0.678832	137	Hodge et al 2019
Inh L3-6 PVALB MFI2	MGE-derived lineage	LHX6	0.767829	0.712121	66	Hodge et al 2019
Inh L3-4 PVALB HOMER3	MGE-derived lineage	LHX6	0.408583	0.622691	379	Hodge et al 2019
Inh L2-4 VIP LGI2	CGE/LGE-derived lineage	LHX6	7.6484e-05	0.0117647	85	Hodge et al 2019
Exc L5-6 THEMIS OR1J1	Excitatory lineage	LHX6	6.59526e-05	0.0227273	88	Hodge et al 2019
Inh L1-2 VIP RPL41P3	CGE/LGE-derived lineage	LHX6	3.52077e-05	0.011236	89	Hodge et al 2019
Inh L1-6 VIP RGS16	CGE/LGE-derived lineage	LHX6	0	0	163	Hodge et al 2019
Inh L1-3 VIP ACHE	CGE/LGE-derived lineage	LHX6	0.000621845	0.0309278	97	Hodge et al 2019
Inh L1 VIP TNFAIP8L3	CGE/LGE-derived lineage	LHX6	0.000187276	0.027027	37	Hodge et al 2019
Exc L3-5 RORB HSPB3	Excitatory lineage	LHX6	0.000133978	0.00473934	211	Hodge et al 2019
Exc L3-5 THEMIS ELOF1	Excitatory lineage	LHX6	0	0	94	Hodge et al 2019
Exc L2-4 RORB GRIK1	Excitatory lineage	LHX6	0.000279194	0.00899743	1556	Hodge et al 2019
Inh L1-6 VIP PENK	CGE/LGE-derived lineage	LHX6	0.00162869	0.0175439	57	Hodge et al 2019
Inh L1-2 PVALB TAC1	MGE-derived lineage	LHX6	0.522156	0.653846	26	Hodge et al 2019
Inh L1-3 PAX6 NABP1	CGE/LGE-derived lineage	LHX6	8.0303e-05	0.0192308	52	Hodge et al 2019
Inh L1-3 VIP CCDC184	CGE/LGE-derived lineage	LHX6	0	0	25	Hodge et al 2019
Inh L1-6 VIP RCN1	CGE/LGE-derived lineage	LHX6	0	0	49	Hodge et al 2019
Exc L3-5 FEZF2 ONECUT1	Excitatory lineage	LHX6	0.00299607	0.05	20	Hodge et al 2019
Exc L6 FEZF2 TBCC	Excitatory lineage	LHX6	0	0	147	Hodge et al 2019
Exc L3-5 RORB CD24	Excitatory lineage	LHX6	0	0	101	Hodge et al 2019
Exc L5-6 THEMIS IL7R	Excitatory lineage	LHX6	0.000357209	0.00512821	390	Hodge et al 2019
Exc L4 RORB BHLHE22	Excitatory lineage	LHX6	0.000498424	0.0111016	1171	Hodge et al 2019
Exc L4 RORB CACNG5	Excitatory lineage	LHX6	0.000464296	0.00934579	428	Hodge et al 2019
Exc L4-5 RORB AIM2	Excitatory lineage	LHX6	0	0	78	Hodge et al 2019
Exc L4-6 RORB HPCA	Excitatory lineage	LHX6	0.000717733	0.00416667	240	Hodge et al 2019
Exc L6 THEMIS EGR3	Excitatory lineage	LHX6	0.000687591	0.00677966	885	Hodge et al 2019
Exc L6 FEZF2 VWA2	Excitatory lineage	LHX6	0.000411916	0.00651042	768	Hodge et al 2019
Inh L4-5 PVALB TRIM67	MGE-derived lineage	LHX6	0.778494	0.493976	83	Hodge et al 2019
Exc L4-5 RORB ASCL1	Excitatory lineage	LHX6	0	0	138	Hodge et al 2019
Exc L5-6 FEZF2 RSAD2	Excitatory lineage	LHX6	0	0	68	Hodge et al 2019
Exc L3 LINC00507 PSRC1	Excitatory lineage	LHX6	0.00063343	0.0194444	360	Hodge et al 2019
Exc L3-4 RORB RPS3P6	Excitatory lineage	LHX6	0	0	98	Hodge et al 2019
Exc L5 FEZF2 MORN2	Excitatory lineage	LHX6	0	0	66	Hodge et al 2019
Exc L3-5 LINC00507 SLN	Excitatory lineage	LHX6	0.00190326	0.0172414	58	Hodge et al 2019
Exc L3-5 THEMIS UBE2F	Excitatory lineage	LHX6	5.49283e-05	0.00769231	130	Hodge et al 2019
Exc L3-5 FEZF2 DCN	Excitatory lineage	LHX6	0	0	28	Hodge et al 2019
Exc L4 RORB CCDC168	Excitatory lineage	LHX6	7.55569e-05	0.00390625	256	Hodge et al 2019
Exc L3 LINC00507 CTXN3	Excitatory lineage	LHX6	3.47714e-05	0.00355872	281	Hodge et al 2019
Exc L3 THEMIS PLA2G7	Excitatory lineage	LHX6	0.000145953	0.0140845	71	Hodge et al 2019
Exc L5 FEZF2 DYRK2	Excitatory lineage	LHX6	0	0	35	Hodge et al 2019
Inh L2-5 VIP TOX2	CGE/LGE-derived lineage	DLX1	0.710028	0.709302	258	Hodge et al 2019
Inh L1 LAMP5 GGT8P	CGE/LGE-derived lineage	DLX1	0.351406	0.425926	54	Hodge et al 2019
Inh L1 LAMP5 NDNF	CGE/LGE-derived lineage	DLX1	0.494156	0.642045	704	Hodge et al 2019
Inh L1-3 VIP ZNF322P1	CGE/LGE-derived lineage	DLX1	0.377608	0.501129	443	Hodge et al 2019
Inh L3 VIP CBLN1	CGE/LGE-derived lineage	DLX1	0.488418	0.594595	148	Hodge et al 2019
Inh L1-4 LAMP5 DUSP4	CGE/LGE-derived lineage	DLX1	0.229388	0.453488	860	Hodge et al 2019
Exc L2-3 LINC00507 RPL9P17	Excitatory lineage	DLX1	0.000736399	0.00829876	6507	Hodge et al 2019
Inh L1 SST CXCL14	CGE/LGE-derived lineage	DLX1	0.371224	0.422492	329	Hodge et al 2019
Inh L1 PAX6 GRIP2	CGE/LGE-derived lineage	DLX1	0.338969	0.55814	43	Hodge et al 2019
Inh L1-2 VIP PPAPDC1A	CGE/LGE-derived lineage	DLX1	0.738002	0.794118	34	Hodge et al 2019
Inh L1 PAX6 CA4	CGE/LGE-derived lineage	DLX1	0.299885	0.527919	197	Hodge et al 2019
Inh L1 ADARB2 ADAM33	CGE/LGE-derived lineage	DLX1	0.329368	0.411215	428	Hodge et al 2019
Inh L1-4 VIP CHRNA2	CGE/LGE-derived lineage	DLX1	0.694959	0.637168	113	Hodge et al 2019
Inh L2-6 VIP VIP	CGE/LGE-derived lineage	DLX1	0.81429	0.777778	252	Hodge et al 2019
Inh L1-6 LAMP5 CA13	CGE/LGE-derived lineage	DLX1	0.192022	0.425397	315	Hodge et al 2019
Exc L5-6 THEMIS GPR21	Excitatory lineage	DLX1	3.88519e-05	0.00804829	497	Hodge et al 2019
Exc L5-6 FEZF2 MYBPHL	Excitatory lineage	DLX1	0.000532788	0.0017094	585	Hodge et al 2019
Exc L4-5 RORB RPL31P31	Excitatory lineage	DLX1	0.00064525	0.00840336	2023	Hodge et al 2019
Exc L4-5 RORB LCN15	Excitatory lineage	DLX1	0.000120683	0.00868193	1267	Hodge et al 2019
Inh L4-6 SST MTHFD2P6	MGE-derived lineage	DLX1	0.520272	0.57337	736	Hodge et al 2019
Exc L6 THEMIS LINC00343	Excitatory lineage	DLX1	6.08555e-05	0.00734266	2860	Hodge et al 2019
Exc L6 FEZF2 FAM95C	Excitatory lineage	DLX1	0.000102486	0.00641613	1091	Hodge et al 2019
Exc L4-5 RORB LINC01474	Excitatory lineage	DLX1	0.000276488	0.00972591	2262	Hodge et al 2019
Inh L5-6 PVALB FAM150B	MGE-derived lineage	DLX1	0.149646	0.288136	177	Hodge et al 2019
Exc L6 FEZF2 KRT17	Excitatory lineage	DLX1	0.000691702	0.00583942	685	Hodge et al 2019
Inh L5 PVALB CNTNAP3P2	MGE-derived lineage	DLX1	0.143864	0.326353	573	Hodge et al 2019
Inh L5-6 LAMP5 SFTA3	CGE/LGE-derived lineage	DLX1	0.163855	0.403756	426	Hodge et al 2019
Exc L5 RORB SNHG7	Excitatory lineage	DLX1	5.36014e-05	0.0097561	410	Hodge et al 2019
Exc L3-4 RORB SEMA6D	Excitatory lineage	DLX1	0.000795522	0.00692841	433	Hodge et al 2019
Inh L1-5 VIP KCNJ2	CGE/LGE-derived lineage	DLX1	0.83821	0.807018	171	Hodge et al 2019
Inh L1-3 VIP SSTR1	CGE/LGE-derived lineage	DLX1	0.309232	0.516667	120	Hodge et al 2019
Inh L1-3 PVALB WFDC2	MGE-derived lineage	DLX1	0.181522	0.435644	202	Hodge et al 2019
Inh L1 VIP PRSS8	CGE/LGE-derived lineage	DLX1	0.364889	0.530769	130	Hodge et al 2019
Exc L3-4 RORB PRSS12	Excitatory lineage	DLX1	5.30818e-05	0.00558659	895	Hodge et al 2019
Inh L5-6 SST TH	MGE-derived lineage	DLX1	0.18925	0.47561	82	Hodge et al 2019
Inh L3-5 SST MAFB	MGE-derived lineage	DLX1	0.433584	0.481299	1016	Hodge et al 2019
Exc L5 RORB LINC01202	Excitatory lineage	DLX1	1.96471e-05	0.00322581	310	Hodge et al 2019
Inh L5-6 SST ISOC1	MGE-derived lineage	DLX1	0.434962	0.575916	191	Hodge et al 2019
Inh L5-6 SST KLHL14	MGE-derived lineage	DLX1	0.25579	0.555556	81	Hodge et al 2019
Exc L5-6 FEZF2 CYP26B1	Excitatory lineage	DLX1	4.11916e-05	0.00970874	103	Hodge et al 2019
Exc L3-5 RORB CMAHP	Excitatory lineage	DLX1	8.5417e-05	0.00798722	626	Hodge et al 2019
Exc L6 THEMIS C6orf48	Excitatory lineage	DLX1	0	0	99	Hodge et al 2019
Exc L5-6 THEMIS TMEM233	Excitatory lineage	DLX1	1.00925e-05	0.00286533	349	Hodge et al 2019
Exc L5-6 RORB LINC00320	Excitatory lineage	DLX1	0.00164829	0.00371747	269	Hodge et al 2019
Exc L3-4 RORB FOLH1B	Excitatory lineage	DLX1	0.00082449	0.0192308	364	Hodge et al 2019
Exc L6 FEZF2 TBC1D26	Excitatory lineage	DLX1	0	0	82	Hodge et al 2019
Exc L5 FEZF2 SCN7A	Excitatory lineage	DLX1	0	0	44	Hodge et al 2019
Exc L6 FEZF2 SLITRK6	Excitatory lineage	DLX1	0	0	129	Hodge et al 2019
Inh L1-2 PAX6 SCGN	CGE/LGE-derived lineage	DLX1	0.329925	0.636364	33	Hodge et al 2019
Exc L6 FEZF2 P4HA3	Excitatory lineage	DLX1	0	0	40	Hodge et al 2019
Exc L5-6 FEZF2 ANKRD20A1	Excitatory lineage	DLX1	2.11614e-05	0.003663	273	Hodge et al 2019
Exc L4-5 RORB HNRNPA1P46	Excitatory lineage	DLX1	0.00597073	0.004662	429	Hodge et al 2019
Inh L5-6 PVALB STON2	MGE-derived lineage	DLX1	0.206818	0.526154	325	Hodge et al 2019
Inh L6 LAMP5 C1QL2	CGE/LGE-derived lineage	DLX1	0.357305	0.550725	69	Hodge et al 2019
Exc L6 FEZF2 CPZ	Excitatory lineage	DLX1	0	0	170	Hodge et al 2019
Inh L6 SST NPY	MGE-derived lineage	DLX1	0.271323	0.628571	35	Hodge et al 2019
Inh L1-3 VIP GGH	CGE/LGE-derived lineage	DLX1	0.55559	0.613757	189	Hodge et al 2019
Inh L2-4 PVALB C8orf4	MGE-derived lineage	DLX1	0.128011	0.399093	882	Hodge et al 2019
Exc L3 RORB CARTPT	Excitatory lineage	DLX1	6.91175e-05	0.0110803	361	Hodge et al 2019
Exc L6 FEZF2 ETV4	Excitatory lineage	DLX1	1.47948e-05	0.00384615	260	Hodge et al 2019
Exc L5-6 FEZF2 CABP7	Excitatory lineage	DLX1	0	0	27	Hodge et al 2019
Inh L6 LHX6 GLP1R	MGE-derived lineage	DLX1	0.129699	0.317073	82	Hodge et al 2019
Inh L1-6 PVALB SCUBE3	MGE-derived lineage	DLX1	0.135304	0.376344	93	Hodge et al 2019
Inh L2-4 VIP DSEL	CGE/LGE-derived lineage	DLX1	0.417512	0.51	100	Hodge et al 2019
Inh L1 VIP SOX11	CGE/LGE-derived lineage	DLX1	0.670463	0.84	25	Hodge et al 2019
Inh L1 VIP PCDH20	CGE/LGE-derived lineage	DLX1	0.777952	0.764045	89	Hodge et al 2019
Inh L3-6 VIP KCTD13	CGE/LGE-derived lineage	DLX1	0.691297	0.693182	88	Hodge et al 2019
Exc L5-6 THEMIS THTPA	Excitatory lineage	DLX1	0.00911564	0.0144928	69	Hodge et al 2019
Inh L2-4 SST AHR	MGE-derived lineage	DLX1	0.184464	0.364964	137	Hodge et al 2019
Inh L3-6 PVALB MFI2	MGE-derived lineage	DLX1	0.103892	0.318182	66	Hodge et al 2019
Inh L3-4 PVALB HOMER3	MGE-derived lineage	DLX1	0.188605	0.44591	379	Hodge et al 2019
Inh L2-4 VIP LGI2	CGE/LGE-derived lineage	DLX1	0.525231	0.623529	85	Hodge et al 2019
Exc L5-6 THEMIS OR1J1	Excitatory lineage	DLX1	0	0	88	Hodge et al 2019
Inh L1-2 VIP RPL41P3	CGE/LGE-derived lineage	DLX1	0.432861	0.617978	89	Hodge et al 2019
Inh L1-6 VIP RGS16	CGE/LGE-derived lineage	DLX1	1	0.828221	163	Hodge et al 2019
Inh L1-3 VIP ACHE	CGE/LGE-derived lineage	DLX1	0.477684	0.597938	97	Hodge et al 2019
Inh L1 VIP TNFAIP8L3	CGE/LGE-derived lineage	DLX1	0.398074	0.594595	37	Hodge et al 2019
Exc L3-5 RORB HSPB3	Excitatory lineage	DLX1	0.000649466	0.0236967	211	Hodge et al 2019
Exc L3-5 THEMIS ELOF1	Excitatory lineage	DLX1	0	0	94	Hodge et al 2019
Exc L2-4 RORB GRIK1	Excitatory lineage	DLX1	0.00107617	0.00514139	1556	Hodge et al 2019
Inh L1-6 VIP PENK	CGE/LGE-derived lineage	DLX1	0.805219	0.807018	57	Hodge et al 2019
Inh L1-2 PVALB TAC1	MGE-derived lineage	DLX1	0.121339	0.346154	26	Hodge et al 2019
Inh L1-3 PAX6 NABP1	CGE/LGE-derived lineage	DLX1	0.13298	0.519231	52	Hodge et al 2019
Inh L1-3 VIP CCDC184	CGE/LGE-derived lineage	DLX1	0.591687	0.68	25	Hodge et al 2019
Inh L1-6 VIP RCN1	CGE/LGE-derived lineage	DLX1	0.494078	0.714286	49	Hodge et al 2019
Exc L3-5 FEZF2 ONECUT1	Excitatory lineage	DLX1	0	0	20	Hodge et al 2019
Exc L6 FEZF2 TBCC	Excitatory lineage	DLX1	0	0	147	Hodge et al 2019
Exc L3-5 RORB CD24	Excitatory lineage	DLX1	9.42529e-05	0.019802	101	Hodge et al 2019
Exc L5-6 THEMIS IL7R	Excitatory lineage	DLX1	0.00122441	0.00769231	390	Hodge et al 2019
Exc L4 RORB BHLHE22	Excitatory lineage	DLX1	0.00205415	0.00853971	1171	Hodge et al 2019
Exc L4 RORB CACNG5	Excitatory lineage	DLX1	0.00192965	0.0140187	428	Hodge et al 2019
Exc L4-5 RORB AIM2	Excitatory lineage	DLX1	4.38589e-05	0.0128205	78	Hodge et al 2019
Exc L4-6 RORB HPCA	Excitatory lineage	DLX1	1.51429e-05	0.00416667	240	Hodge et al 2019
Exc L6 THEMIS EGR3	Excitatory lineage	DLX1	9.64339e-06	0.00225989	885	Hodge et al 2019
Exc L6 FEZF2 VWA2	Excitatory lineage	DLX1	6.9249e-05	0.00390625	768	Hodge et al 2019
Inh L4-5 PVALB TRIM67	MGE-derived lineage	DLX1	0.366573	0.518072	83	Hodge et al 2019
Exc L4-5 RORB ASCL1	Excitatory lineage	DLX1	0	0	138	Hodge et al 2019
Exc L5-6 FEZF2 RSAD2	Excitatory lineage	DLX1	0	0	68	Hodge et al 2019
Exc L3 LINC00507 PSRC1	Excitatory lineage	DLX1	3.66807e-05	0.00555556	360	Hodge et al 2019
Exc L3-4 RORB RPS3P6	Excitatory lineage	DLX1	0	0	98	Hodge et al 2019
Exc L5 FEZF2 MORN2	Excitatory lineage	DLX1	0	0	66	Hodge et al 2019
Exc L3-5 LINC00507 SLN	Excitatory lineage	DLX1	0.000151908	0.0172414	58	Hodge et al 2019
Exc L3-5 THEMIS UBE2F	Excitatory lineage	DLX1	0	0	130	Hodge et al 2019
Exc L3-5 FEZF2 DCN	Excitatory lineage	DLX1	0	0	28	Hodge et al 2019
Exc L4 RORB CCDC168	Excitatory lineage	DLX1	0	0	256	Hodge et al 2019
Exc L3 LINC00507 CTXN3	Excitatory lineage	DLX1	0.000618181	0.00355872	281	Hodge et al 2019
Exc L3 THEMIS PLA2G7	Excitatory lineage	DLX1	0	0	71	Hodge et al 2019
Exc L5 FEZF2 DYRK2	Excitatory lineage	DLX1	0	0	35	Hodge et al 2019
Inh L2-5 VIP TOX2	CGE/LGE-derived lineage	DLX2	0.284755	0.224806	258	Hodge et al 2019
Inh L1 LAMP5 GGT8P	CGE/LGE-derived lineage	DLX2	0.056478	0.166667	54	Hodge et al 2019
Inh L1 LAMP5 NDNF	CGE/LGE-derived lineage	DLX2	0.238619	0.190341	704	Hodge et al 2019
Inh L1-3 VIP ZNF322P1	CGE/LGE-derived lineage	DLX2	0.228937	0.194131	443	Hodge et al 2019
Inh L3 VIP CBLN1	CGE/LGE-derived lineage	DLX2	0.457237	0.22973	148	Hodge et al 2019
Inh L1-4 LAMP5 DUSP4	CGE/LGE-derived lineage	DLX2	0.199647	0.110465	860	Hodge et al 2019
Exc L2-3 LINC00507 RPL9P17	Excitatory lineage	DLX2	6.43805e-05	0.000922084	6507	Hodge et al 2019
Inh L1 SST CXCL14	CGE/LGE-derived lineage	DLX2	0.40171	0.179331	329	Hodge et al 2019
Inh L1 PAX6 GRIP2	CGE/LGE-derived lineage	DLX2	0.308294	0.232558	43	Hodge et al 2019
Inh L1-2 VIP PPAPDC1A	CGE/LGE-derived lineage	DLX2	0.386613	0.235294	34	Hodge et al 2019
Inh L1 PAX6 CA4	CGE/LGE-derived lineage	DLX2	0.14293	0.121827	197	Hodge et al 2019
Inh L1 ADARB2 ADAM33	CGE/LGE-derived lineage	DLX2	0.196708	0.107477	428	Hodge et al 2019
Inh L1-4 VIP CHRNA2	CGE/LGE-derived lineage	DLX2	0.44784	0.274336	113	Hodge et al 2019
Inh L2-6 VIP VIP	CGE/LGE-derived lineage	DLX2	0.471097	0.265873	252	Hodge et al 2019
Inh L1-6 LAMP5 CA13	CGE/LGE-derived lineage	DLX2	0.193219	0.130159	315	Hodge et al 2019
Exc L5-6 THEMIS GPR21	Excitatory lineage	DLX2	9.41325e-05	0.00402414	497	Hodge et al 2019
Exc L5-6 FEZF2 MYBPHL	Excitatory lineage	DLX2	3.11476e-05	0.0017094	585	Hodge et al 2019
Exc L4-5 RORB RPL31P31	Excitatory lineage	DLX2	0.000416838	0.000988631	2023	Hodge et al 2019
Exc L4-5 RORB LCN15	Excitatory lineage	DLX2	3.78573e-05	0.000789266	1267	Hodge et al 2019
Inh L4-6 SST MTHFD2P6	MGE-derived lineage	DLX2	0.278127	0.163043	736	Hodge et al 2019
Exc L6 THEMIS LINC00343	Excitatory lineage	DLX2	7.51084e-06	0.00034965	2860	Hodge et al 2019
Exc L6 FEZF2 FAM95C	Excitatory lineage	DLX2	0	0	1091	Hodge et al 2019
Exc L4-5 RORB LINC01474	Excitatory lineage	DLX2	0.000236349	0.00221043	2262	Hodge et al 2019
Inh L5-6 PVALB FAM150B	MGE-derived lineage	DLX2	0.187667	0.135593	177	Hodge et al 2019
Exc L6 FEZF2 KRT17	Excitatory lineage	DLX2	0.000300634	0.00145985	685	Hodge et al 2019
Inh L5 PVALB CNTNAP3P2	MGE-derived lineage	DLX2	0.111774	0.108202	573	Hodge et al 2019
Inh L5-6 LAMP5 SFTA3	CGE/LGE-derived lineage	DLX2	0.174606	0.119718	426	Hodge et al 2019
Exc L5 RORB SNHG7	Excitatory lineage	DLX2	0	0	410	Hodge et al 2019
Exc L3-4 RORB SEMA6D	Excitatory lineage	DLX2	0	0	433	Hodge et al 2019
Inh L1-5 VIP KCNJ2	CGE/LGE-derived lineage	DLX2	0.442574	0.274854	171	Hodge et al 2019
Inh L1-3 VIP SSTR1	CGE/LGE-derived lineage	DLX2	0.156031	0.2	120	Hodge et al 2019
Inh L1-3 PVALB WFDC2	MGE-derived lineage	DLX2	0.106801	0.118812	202	Hodge et al 2019
Inh L1 VIP PRSS8	CGE/LGE-derived lineage	DLX2	0.203797	0.169231	130	Hodge et al 2019
Exc L3-4 RORB PRSS12	Excitatory lineage	DLX2	0.000120326	0.00335196	895	Hodge et al 2019
Inh L5-6 SST TH	MGE-derived lineage	DLX2	0.209646	0.207317	82	Hodge et al 2019
Inh L3-5 SST MAFB	MGE-derived lineage	DLX2	0.321835	0.152559	1016	Hodge et al 2019
Exc L5 RORB LINC01202	Excitatory lineage	DLX2	0	0	310	Hodge et al 2019
Inh L5-6 SST ISOC1	MGE-derived lineage	DLX2	0.396247	0.204188	191	Hodge et al 2019
Inh L5-6 SST KLHL14	MGE-derived lineage	DLX2	0.248981	0.209877	81	Hodge et al 2019
Exc L5-6 FEZF2 CYP26B1	Excitatory lineage	DLX2	0	0	103	Hodge et al 2019
Exc L3-5 RORB CMAHP	Excitatory lineage	DLX2	0	0	626	Hodge et al 2019
Exc L6 THEMIS C6orf48	Excitatory lineage	DLX2	0	0	99	Hodge et al 2019
Exc L5-6 THEMIS TMEM233	Excitatory lineage	DLX2	0	0	349	Hodge et al 2019
Exc L5-6 RORB LINC00320	Excitatory lineage	DLX2	0	0	269	Hodge et al 2019
Exc L3-4 RORB FOLH1B	Excitatory lineage	DLX2	0	0	364	Hodge et al 2019
Exc L6 FEZF2 TBC1D26	Excitatory lineage	DLX2	0.00075503	0.0121951	82	Hodge et al 2019
Exc L5 FEZF2 SCN7A	Excitatory lineage	DLX2	0	0	44	Hodge et al 2019
Exc L6 FEZF2 SLITRK6	Excitatory lineage	DLX2	0	0	129	Hodge et al 2019
Inh L1-2 PAX6 SCGN	CGE/LGE-derived lineage	DLX2	0.0765321	0.151515	33	Hodge et al 2019
Exc L6 FEZF2 P4HA3	Excitatory lineage	DLX2	0	0	40	Hodge et al 2019
Exc L5-6 FEZF2 ANKRD20A1	Excitatory lineage	DLX2	0	0	273	Hodge et al 2019
Exc L4-5 RORB HNRNPA1P46	Excitatory lineage	DLX2	0	0	429	Hodge et al 2019
Inh L5-6 PVALB STON2	MGE-derived lineage	DLX2	0.193478	0.187692	325	Hodge et al 2019
Inh L6 LAMP5 C1QL2	CGE/LGE-derived lineage	DLX2	0.136216	0.173913	69	Hodge et al 2019
Exc L6 FEZF2 CPZ	Excitatory lineage	DLX2	0	0	170	Hodge et al 2019
Inh L6 SST NPY	MGE-derived lineage	DLX2	0.228594	0.228571	35	Hodge et al 2019
Inh L1-3 VIP GGH	CGE/LGE-derived lineage	DLX2	0.41001	0.216931	189	Hodge et al 2019
Inh L2-4 PVALB C8orf4	MGE-derived lineage	DLX2	0.172129	0.156463	882	Hodge et al 2019
Exc L3 RORB CARTPT	Excitatory lineage	DLX2	5.78282e-05	0.00277008	361	Hodge et al 2019
Exc L6 FEZF2 ETV4	Excitatory lineage	DLX2	0	0	260	Hodge et al 2019
Exc L5-6 FEZF2 CABP7	Excitatory lineage	DLX2	0	0	27	Hodge et al 2019
Inh L6 LHX6 GLP1R	MGE-derived lineage	DLX2	0.180684	0.158537	82	Hodge et al 2019
Inh L1-6 PVALB SCUBE3	MGE-derived lineage	DLX2	0.16458	0.182796	93	Hodge et al 2019
Inh L2-4 VIP DSEL	CGE/LGE-derived lineage	DLX2	0.35931	0.18	100	Hodge et al 2019
Inh L1 VIP SOX11	CGE/LGE-derived lineage	DLX2	0.183428	0.24	25	Hodge et al 2019
Inh L1 VIP PCDH20	CGE/LGE-derived lineage	DLX2	0.22396	0.179775	89	Hodge et al 2019
Inh L3-6 VIP KCTD13	CGE/LGE-derived lineage	DLX2	0.510602	0.375	88	Hodge et al 2019
Exc L5-6 THEMIS THTPA	Excitatory lineage	DLX2	0	0	69	Hodge et al 2019
Inh L2-4 SST AHR	MGE-derived lineage	DLX2	0.310077	0.153285	137	Hodge et al 2019
Inh L3-6 PVALB MFI2	MGE-derived lineage	DLX2	0.24806	0.151515	66	Hodge et al 2019
Inh L3-4 PVALB HOMER3	MGE-derived lineage	DLX2	0.196328	0.166227	379	Hodge et al 2019
Inh L2-4 VIP LGI2	CGE/LGE-derived lineage	DLX2	0.323149	0.2	85	Hodge et al 2019
Exc L5-6 THEMIS OR1J1	Excitatory lineage	DLX2	0	0	88	Hodge et al 2019
Inh L1-2 VIP RPL41P3	CGE/LGE-derived lineage	DLX2	0.385553	0.370787	89	Hodge et al 2019
Inh L1-6 VIP RGS16	CGE/LGE-derived lineage	DLX2	0.636865	0.355828	163	Hodge et al 2019
Inh L1-3 VIP ACHE	CGE/LGE-derived lineage	DLX2	0.196122	0.216495	97	Hodge et al 2019
Inh L1 VIP TNFAIP8L3	CGE/LGE-derived lineage	DLX2	0.569165	0.405405	37	Hodge et al 2019
Exc L3-5 RORB HSPB3	Excitatory lineage	DLX2	0	0	211	Hodge et al 2019
Exc L3-5 THEMIS ELOF1	Excitatory lineage	DLX2	0	0	94	Hodge et al 2019
Exc L2-4 RORB GRIK1	Excitatory lineage	DLX2	1.34955e-05	0.000642674	1556	Hodge et al 2019
Inh L1-6 VIP PENK	CGE/LGE-derived lineage	DLX2	0.349748	0.333333	57	Hodge et al 2019
Inh L1-2 PVALB TAC1	MGE-derived lineage	DLX2	0.456715	0.153846	26	Hodge et al 2019
Inh L1-3 PAX6 NABP1	CGE/LGE-derived lineage	DLX2	0.242707	0.288462	52	Hodge et al 2019
Inh L1-3 VIP CCDC184	CGE/LGE-derived lineage	DLX2	0.283341	0.2	25	Hodge et al 2019
Inh L1-6 VIP RCN1	CGE/LGE-derived lineage	DLX2	0.27985	0.22449	49	Hodge et al 2019
Exc L3-5 FEZF2 ONECUT1	Excitatory lineage	DLX2	0	0	20	Hodge et al 2019
Exc L6 FEZF2 TBCC	Excitatory lineage	DLX2	0	0	147	Hodge et al 2019
Exc L3-5 RORB CD24	Excitatory lineage	DLX2	0	0	101	Hodge et al 2019
Exc L5-6 THEMIS IL7R	Excitatory lineage	DLX2	0	0	390	Hodge et al 2019
Exc L4 RORB BHLHE22	Excitatory lineage	DLX2	4.15668e-05	0.00170794	1171	Hodge et al 2019
Exc L4 RORB CACNG5	Excitatory lineage	DLX2	0.000121866	0.00233645	428	Hodge et al 2019
Exc L4-5 RORB AIM2	Excitatory lineage	DLX2	0	0	78	Hodge et al 2019
Exc L4-6 RORB HPCA	Excitatory lineage	DLX2	0	0	240	Hodge et al 2019
Exc L6 THEMIS EGR3	Excitatory lineage	DLX2	0	0	885	Hodge et al 2019
Exc L6 FEZF2 VWA2	Excitatory lineage	DLX2	0	0	768	Hodge et al 2019
Inh L4-5 PVALB TRIM67	MGE-derived lineage	DLX2	0.228129	0.144578	83	Hodge et al 2019
Exc L4-5 RORB ASCL1	Excitatory lineage	DLX2	0	0	138	Hodge et al 2019
Exc L5-6 FEZF2 RSAD2	Excitatory lineage	DLX2	0	0	68	Hodge et al 2019
Exc L3 LINC00507 PSRC1	Excitatory lineage	DLX2	7.57834e-05	0.00277778	360	Hodge et al 2019
Exc L3-4 RORB RPS3P6	Excitatory lineage	DLX2	0	0	98	Hodge et al 2019
Exc L5 FEZF2 MORN2	Excitatory lineage	DLX2	0	0	66	Hodge et al 2019
Exc L3-5 LINC00507 SLN	Excitatory lineage	DLX2	0	0	58	Hodge et al 2019
Exc L3-5 THEMIS UBE2F	Excitatory lineage	DLX2	0	0	130	Hodge et al 2019
Exc L3-5 FEZF2 DCN	Excitatory lineage	DLX2	0	0	28	Hodge et al 2019
Exc L4 RORB CCDC168	Excitatory lineage	DLX2	0	0	256	Hodge et al 2019
Exc L3 LINC00507 CTXN3	Excitatory lineage	DLX2	0	0	281	Hodge et al 2019
Exc L3 THEMIS PLA2G7	Excitatory lineage	DLX2	0	0	71	Hodge et al 2019
Exc L5 FEZF2 DYRK2	Excitatory lineage	DLX2	0	0	35	Hodge et al 2019
Inh L2-5 VIP TOX2	CGE/LGE-derived lineage	DLX5	0.373598	0.131783	258	Hodge et al 2019
Inh L1 LAMP5 GGT8P	CGE/LGE-derived lineage	DLX5	0.533313	0.259259	54	Hodge et al 2019
Inh L1 LAMP5 NDNF	CGE/LGE-derived lineage	DLX5	0.519324	0.244318	704	Hodge et al 2019
Inh L1-3 VIP ZNF322P1	CGE/LGE-derived lineage	DLX5	0.42629	0.167043	443	Hodge et al 2019
Inh L3 VIP CBLN1	CGE/LGE-derived lineage	DLX5	0.474249	0.168919	148	Hodge et al 2019
Inh L1-4 LAMP5 DUSP4	CGE/LGE-derived lineage	DLX5	0.600452	0.266279	860	Hodge et al 2019
Exc L2-3 LINC00507 RPL9P17	Excitatory lineage	DLX5	0.00107058	0.00338097	6507	Hodge et al 2019
Inh L1 SST CXCL14	CGE/LGE-derived lineage	DLX5	0.521213	0.158055	329	Hodge et al 2019
Inh L1 PAX6 GRIP2	CGE/LGE-derived lineage	DLX5	0.243542	0.162791	43	Hodge et al 2019
Inh L1-2 VIP PPAPDC1A	CGE/LGE-derived lineage	DLX5	0.545428	0.235294	34	Hodge et al 2019
Inh L1 PAX6 CA4	CGE/LGE-derived lineage	DLX5	0.12929	0.101523	197	Hodge et al 2019
Inh L1 ADARB2 ADAM33	CGE/LGE-derived lineage	DLX5	0.443022	0.161215	428	Hodge et al 2019
Inh L1-4 VIP CHRNA2	CGE/LGE-derived lineage	DLX5	0.368803	0.159292	113	Hodge et al 2019
Inh L2-6 VIP VIP	CGE/LGE-derived lineage	DLX5	0.481018	0.214286	252	Hodge et al 2019
Inh L1-6 LAMP5 CA13	CGE/LGE-derived lineage	DLX5	0.443187	0.203175	315	Hodge et al 2019
Exc L5-6 THEMIS GPR21	Excitatory lineage	DLX5	0	0	497	Hodge et al 2019
Exc L5-6 FEZF2 MYBPHL	Excitatory lineage	DLX5	0.00215815	0.0034188	585	Hodge et al 2019
Exc L4-5 RORB RPL31P31	Excitatory lineage	DLX5	0.00162237	0.00543747	2023	Hodge et al 2019
Exc L4-5 RORB LCN15	Excitatory lineage	DLX5	6.00146e-05	0.0023678	1267	Hodge et al 2019
Inh L4-6 SST MTHFD2P6	MGE-derived lineage	DLX5	0.359209	0.158967	736	Hodge et al 2019
Exc L6 THEMIS LINC00343	Excitatory lineage	DLX5	0.000194832	0.0027972	2860	Hodge et al 2019
Exc L6 FEZF2 FAM95C	Excitatory lineage	DLX5	3.60289e-05	0.00274977	1091	Hodge et al 2019
Exc L4-5 RORB LINC01474	Excitatory lineage	DLX5	0.00184676	0.00397878	2262	Hodge et al 2019
Inh L5-6 PVALB FAM150B	MGE-derived lineage	DLX5	0.351248	0.163842	177	Hodge et al 2019
Exc L6 FEZF2 KRT17	Excitatory lineage	DLX5	0	0	685	Hodge et al 2019
Inh L5 PVALB CNTNAP3P2	MGE-derived lineage	DLX5	0.299697	0.188482	573	Hodge et al 2019
Inh L5-6 LAMP5 SFTA3	CGE/LGE-derived lineage	DLX5	0.255035	0.169014	426	Hodge et al 2019
Exc L5 RORB SNHG7	Excitatory lineage	DLX5	0	0	410	Hodge et al 2019
Exc L3-4 RORB SEMA6D	Excitatory lineage	DLX5	0.000692141	0.00230947	433	Hodge et al 2019
Inh L1-5 VIP KCNJ2	CGE/LGE-derived lineage	DLX5	0.649517	0.309942	171	Hodge et al 2019
Inh L1-3 VIP SSTR1	CGE/LGE-derived lineage	DLX5	0.406247	0.216667	120	Hodge et al 2019
Inh L1-3 PVALB WFDC2	MGE-derived lineage	DLX5	0.178585	0.138614	202	Hodge et al 2019
Inh L1 VIP PRSS8	CGE/LGE-derived lineage	DLX5	0.346691	0.146154	130	Hodge et al 2019
Exc L3-4 RORB PRSS12	Excitatory lineage	DLX5	4.30939e-05	0.00223464	895	Hodge et al 2019
Inh L5-6 SST TH	MGE-derived lineage	DLX5	0.14559	0.109756	82	Hodge et al 2019
Inh L3-5 SST MAFB	MGE-derived lineage	DLX5	0.498009	0.16437	1016	Hodge et al 2019
Exc L5 RORB LINC01202	Excitatory lineage	DLX5	0	0	310	Hodge et al 2019
Inh L5-6 SST ISOC1	MGE-derived lineage	DLX5	0.27092	0.151832	191	Hodge et al 2019
Inh L5-6 SST KLHL14	MGE-derived lineage	DLX5	0.384898	0.17284	81	Hodge et al 2019
Exc L5-6 FEZF2 CYP26B1	Excitatory lineage	DLX5	0	0	103	Hodge et al 2019
Exc L3-5 RORB CMAHP	Excitatory lineage	DLX5	0.00281684	0.00159744	626	Hodge et al 2019
Exc L6 THEMIS C6orf48	Excitatory lineage	DLX5	0	0	99	Hodge et al 2019
Exc L5-6 THEMIS TMEM233	Excitatory lineage	DLX5	6.70872e-05	0.00286533	349	Hodge et al 2019
Exc L5-6 RORB LINC00320	Excitatory lineage	DLX5	0.00620783	0.00743494	269	Hodge et al 2019
Exc L3-4 RORB FOLH1B	Excitatory lineage	DLX5	0.00104524	0.00824176	364	Hodge et al 2019
Exc L6 FEZF2 TBC1D26	Excitatory lineage	DLX5	0	0	82	Hodge et al 2019
Exc L5 FEZF2 SCN7A	Excitatory lineage	DLX5	0	0	44	Hodge et al 2019
Exc L6 FEZF2 SLITRK6	Excitatory lineage	DLX5	0	0	129	Hodge et al 2019
Inh L1-2 PAX6 SCGN	CGE/LGE-derived lineage	DLX5	0.146283	0.0909091	33	Hodge et al 2019
Exc L6 FEZF2 P4HA3	Excitatory lineage	DLX5	0	0	40	Hodge et al 2019
Exc L5-6 FEZF2 ANKRD20A1	Excitatory lineage	DLX5	0.000408313	0.003663	273	Hodge et al 2019
Exc L4-5 RORB HNRNPA1P46	Excitatory lineage	DLX5	0	0	429	Hodge et al 2019
Inh L5-6 PVALB STON2	MGE-derived lineage	DLX5	0.293049	0.178462	325	Hodge et al 2019
Inh L6 LAMP5 C1QL2	CGE/LGE-derived lineage	DLX5	0.384358	0.231884	69	Hodge et al 2019
Exc L6 FEZF2 CPZ	Excitatory lineage	DLX5	0	0	170	Hodge et al 2019
[truncated: 2,722 more rows]
