# Supplementary material for: FOXR2 Targets LHX6+/DLX+ Neural Lineages to Drive Central Nervous System Neuroblastoma
Source: Cancer Res. 2024 Nov 4;85(2):231–50. doi: 10.1158/0008-5472.CAN-24-2248 (PMC11733536; doi:10.1158/0008-5472.CAN-24-2248)
Supplement: Supplementary Table 9 — Cell type specific gene signatures derived from reference datasets, used for enrichment scoring. [file can-24-2248_supplementary_table_9_suppst9.xlsx]

## Sheet: Sheet1
Supplementary Table 9: Cell type specific gene signatures derived from reference datasets, used for enrichment scoring.
Sample	Age	Cell_type	Cluster	Dataset	Species	Class	Signature_sym	Signature_ENS	Included
Human fetal cortex/MGE	Human fetal	Astrocyte	HF Astrocyte	Nowakowski et al 2017	Human	Astrocytes	FGF1,AQP4,SPARCL1,AGT,GPR37L1,LGR6,KCNJ16,MT3,NPNT,ALDH1L1,AC007682.1,CSPG5,DIO2,GRAMD3,CXCL14,CD9,ALDOC,CST3,HAPLN1,GFAP,OLIG1,EDNRB,S100B,SIRPA,SIRPA,SIRPA,SIRPA,SIRPA,SIRPA,S100A16,LRRC4C,ATP13A4,RGS20,SLCO1C1,LGI1,GJA1,LUZP2,C2orf72,CLDN10,BCAN,TGFB2,B3GALTL,HOPX,IL17RB,EGFR,F3,DTNA,SLC6A11,C8orf46,RAB31,ZCCHC24,SLC4A4,GNG7,DPF3,WSCD1,SUCLG2,ATP1A2,SLC1A2,MTMR10,SPATA6,ITPR2,LRIG1,HEPACAM,ATP…	ENSG00000113578,ENSG00000171885,ENSG00000152583,ENSG00000135744,ENSG00000170075,ENSG00000133067,ENSG00000153822,ENSG00000087250,ENSG00000168743,ENSG00000144908,ENSG00000231918,ENSG00000114646,ENSG00000211448,ENSG00000155324,ENSG00000145824,ENSG00000010278,ENSG00000109107,ENSG00000101439,ENSG00000145681,ENSG00000131095,ENSG00000184221,ENSG00000136160,ENSG00000160307,ENSG00000198053,ENSG00000198053…	Y
Human fetal cortex/MGE	Human fetal	CGE/LGE-derived inhibitory neurons	HF IN-CTX-CGE1	Nowakowski et al 2017	Human	GE/Inhibitory neurons	SP8,THRB,SCGN,PDZRN3,PRKCA,DLX5,DLX1,ST8SIA5,SDK2,GAS2L3,PCDH9,KITLG,GAD2,FAM65B,LRRC1,PROX1,ERBB4,DLX2,TCEAL8,PPP1R12B,CSMD3,DLX6,SLAIN1,NR2F2,ZNF704,SLIT1,CCDC88A,MTSS1,INA,CSTB,RND3,POU2F1,FRY,FAM214A,NRXN3,ZNF516,SLC6A1,ARX,EEA1,RBP1,IBTK,MINOS1,ELOVL6,RBM17,ARID1B,PDE4DIP,NGRN,SUDS3,GAD1,LRCH2,DCLK1,MYCBP2,CLINT1,LPGAT1,MAGI1,C19orf43,TFAM,CCDC93,BTBD9,PLCG1,PFN2,KLF7,BTG1,BTG1,BTG1,VPS72,CD…	ENSG00000164651,ENSG00000151090,ENSG00000079689,ENSG00000121440,ENSG00000154229,ENSG00000105880,ENSG00000144355,ENSG00000101638,ENSG00000069188,ENSG00000139354,ENSG00000184226,ENSG00000049130,ENSG00000136750,ENSG00000111913,ENSG00000137269,ENSG00000117707,ENSG00000178568,ENSG00000115844,ENSG00000180964,ENSG00000077157,ENSG00000164796,ENSG00000006377,ENSG00000139737,ENSG00000185551,ENSG00000164684…	Y
Human fetal cortex/MGE	Human fetal	CGE/LGE-derived inhibitory neurons	HF IN-CTX-CGE2	Nowakowski et al 2017	Human	GE/Inhibitory neurons	SORCS3,PROX1,CALB2,SCGN,VSTM2A,NR2F2,NRIP3,WNT5A,THRB,KCNJ3,KCNJ2,SP8,PRKCA,SHISA9,ST8SIA5,PDZRN3,ERBB4,SLC6A1,FAM65B,GRIK2,GLRA2,FGF9,FGF12,SLIT1,TMTC4,PCDH9,CNR1,LRRC1,CSMD3,NETO2,AP1S2,CELF4,CPLX2,CDH10,KLHL35,WWP1,SLCO5A1,NPAS3,KITLG,REV1,PLS3,UNC79,NRXN3,SDK2,SLAIN1,ZNF536,DLX1,RIMS2,METAP1D,ATP8A1,CRIM1,ERC2,NLN,CCDC88A,RAB3IP,TMOD2,SPPL2A,APOPT1,CHL1,ANKS1B,ELOVL6,MAGI1,UBXN7,MTSS1,EEA1,GA…	ENSG00000156395,ENSG00000117707,ENSG00000172137,ENSG00000079689,ENSG00000170419,ENSG00000185551,ENSG00000175352,ENSG00000114251,ENSG00000151090,ENSG00000162989,ENSG00000123700,ENSG00000164651,ENSG00000154229,ENSG00000237515,ENSG00000101638,ENSG00000121440,ENSG00000178568,ENSG00000157103,ENSG00000111913,ENSG00000164418,ENSG00000101958,ENSG00000102678,ENSG00000114279,ENSG00000187122,ENSG00000125247…	Y
Human fetal cortex/MGE	Human fetal	Choroid	HF Choroid	Nowakowski et al 2017	Human	Ependymal	TTR,CDC20B,FOLR1,HTR2C,TPPP3,ZMYND10,ZNF474,SPAG6,F5,ARMC3,CLIC6,ADGB,CLDN1,FANK1,TCTEX1D1,TTC18,PIFO,DAW1,SLC39A12,SPAG17,GALNT5,WDR63,MDH1B,WDR65,C11orf88,WDR16,TRPM3,SULF1,RSPH1,AKAP14,FAM183A,CCDC11,DRC1,FAM47E,STPG1,DMKN,MAP3K19,TTC40,TAF4B,RPE65,CLDN5,WDR96,DNAI1,AK7,SPATA18,SOSTDC1,TBC1D8B,EFCAB12,C5orf49,C2orf73,MORN5,FBXW9,SPA17,KATNAL2,PCP4,OTX2,AQP1,CA2,RIBC1,TEX26,ROPN1L,SLC2A12,CCDC8…	ENSG00000118271,ENSG00000164287,ENSG00000110195,ENSG00000147246,ENSG00000159713,ENSG00000004838,ENSG00000164185,ENSG00000077327,ENSG00000198734,ENSG00000165309,ENSG00000159212,ENSG00000118492,ENSG00000163347,ENSG00000203780,ENSG00000152760,ENSG00000156042,ENSG00000173947,ENSG00000123977,ENSG00000148482,ENSG00000155761,ENSG00000136542,ENSG00000162643,ENSG00000138400,ENSG00000243710,ENSG00000183644…	Y
Human fetal cortex/MGE	Human fetal	Dividing Intermediate Progenitor Cells RG-like	HF IPC-div1	Nowakowski et al 2017	Human	Proliferating progenitors	CCNB1,CCNB2,KIF20A,CDCA8,TTK,UBE2C,KIF4A,FAM72D,ECT2,AURKA,PLK1,NEIL3,PIF1,INCENP,GTSE1,CDC20,NEK2,FAM64A,ASPM,TPX2,CENPF,CEP55,KIF2C,TROAP,NUF2,HMMR,BIRC5,HJURP,ARHGAP19,CKAP2L,BUB1,SGOL2,SGOL2,BUB1B,SPAG5,NEUROD4,PARPBP,TOP2A,MKI67,CENPE,FOXN4,CHEK2,CCNF,CDCA2,CDKN3,RTKN2,SGOL1,ARHGAP11A,KIF11,PENK,PTTG1,FOXM1,CDC25C,ARHGEF39,NUSAP1,PRR11,TRAIP,PRC1,CDK1,FAM83D,AURKB,CASC5,KIF23,KIF14,PPP1R17,E…	ENSG00000134057,ENSG00000157456,ENSG00000112984,ENSG00000134690,ENSG00000112742,ENSG00000175063,ENSG00000090889,ENSG00000215784,ENSG00000114346,ENSG00000087586,ENSG00000166851,ENSG00000109674,ENSG00000140451,ENSG00000149503,ENSG00000075218,ENSG00000117399,ENSG00000117650,ENSG00000129195,ENSG00000066279,ENSG00000088325,ENSG00000117724,ENSG00000138180,ENSG00000142945,ENSG00000135451,ENSG00000143228…	Y
Human fetal cortex/MGE	Human fetal	dividing MGE Progenitors	HF MGE-div	Nowakowski et al 2017	Human	Proliferating progenitors	CDC6,SKA3,EXO1,MYBL2,CCNE2,E2F2,DTL,CENPU,CLSPN,SHCBP1,FOXM1,NCAPH,FANCI,POLQ,MCM10,PCNA,PCNA,E2F7,LRR1,ESCO2,RAD54L,E2F8,DHFR,NDC80,XRCC2,HIST1H1B,HIST1H1B,LMO1,BLM,CDK2,FANCA,TIMELESS,DSN1,RAD51AP1,CDK6,SPAG5,MYBL1,BEST3,RRM2,NCAPG,MCM3,SPC24,NUSAP1,ZWINT,ORC1,ERI2,GINS2,NEDD4,HIST1H4C,GMNN,KIAA0101,RBBP8,ASF1B,ZNF90,BRIP1,MNS1,MGME1,BRCA2,FGD3,PLP2,PLP2,HELLS,FANCD2,MKI67,BRCA1,CASC5,GEN1,RCC1…	ENSG00000094804,ENSG00000165480,ENSG00000174371,ENSG00000101057,ENSG00000175305,ENSG00000007968,ENSG00000143476,ENSG00000151725,ENSG00000092853,ENSG00000171241,ENSG00000111206,ENSG00000121152,ENSG00000140525,ENSG00000051341,ENSG00000065328,ENSG00000132646,ENSG00000132646,ENSG00000165891,ENSG00000165501,ENSG00000171320,ENSG00000085999,ENSG00000129173,ENSG00000228716,ENSG00000080986,ENSG00000196584…	Y
Human fetal cortex/MGE	Human fetal	Dividing Radial Glia (G2/M-phase)	HF RG-div1	Nowakowski et al 2017	Human	Proliferating progenitors	ESPL1,KIF18B,BUB1B,KIF23,ASF1B,E2F8,TACC3,KIF15,AURKA,ECT2,CDK1,KIF4A,CDC25C,NDC80,IQGAP3,ESCO2,NCAPH,ARHGAP19,HJURP,CDCA5,KIF24,TOP2A,TPX2,ITGA2,SAMD4A,DIAPH3,CENPI,AURKB,KIF20A,NUF2,KIF11,SGOL1,BUB1,CENPE,KIF2C,SHCBP1,PLK1,MELK,SGOL2,SGOL2,GTSE1,CENPN,PBK,LRIG3,FAM83D,TROAP,NUSAP1,DEPDC1,CKAP2L,RRM2,C5orf34,PHF19,PRR11,CENPF,CDCA2,SKA1,SPC25,CCNB2,PRC1,CCNB1,MKI67,BRCA2,CKS2,TAGLN2,TTK,PARPBP,H…	ENSG00000135476,ENSG00000186185,ENSG00000156970,ENSG00000137807,ENSG00000105011,ENSG00000129173,ENSG00000013810,ENSG00000163808,ENSG00000087586,ENSG00000114346,ENSG00000170312,ENSG00000090889,ENSG00000158402,ENSG00000080986,ENSG00000183856,ENSG00000171320,ENSG00000121152,ENSG00000213390,ENSG00000123485,ENSG00000146670,ENSG00000186638,ENSG00000131747,ENSG00000088325,ENSG00000164171,ENSG00000020577…	Y
Human fetal cortex/MGE	Human fetal	Dividing Radial Glia (S-phase)	HF RG-div2	Nowakowski et al 2017	Human	Proliferating progenitors	LPAR4,ZIC5,FAM107A,FOLH1,HTR2A,LAMA3,TKTL1,LRP4,STOM,S1PR1,FGFR3,FZD8,CENPQ,GPX3,MEGF10,MOXD1,SLC1A3,TMEM132B,HOPX,GLI3,MCM5,RHOJ,COL4A6,EMP2,VAT1L,C8orf4,XRCC2,BOC,PPAP2B,ETV5,TPM2,TFAP2C,LTBP1,PREX2,ADHFE1,SCARA3,LIG1,LIFR,SALL3,ARHGEF6,ITGA2,GLI2,CENPM,BRCA1,SLCO1C1,DNMBP,PHF19,F3,CTNNAL1,CA12,NOG,PARD3B,LRRC3B,TK1,CHST10,MCM4,PSAT1,AIF1L,BRIP1,GINS2,HMGA2,WSCD1,LGALS3BP,KIAA1217,DACH1,CYR61,M…	ENSG00000147145,ENSG00000139800,ENSG00000168309,ENSG00000086205,ENSG00000102468,ENSG00000053747,ENSG00000007350,ENSG00000134569,ENSG00000148175,ENSG00000170989,ENSG00000068078,ENSG00000177283,ENSG00000031691,ENSG00000211445,ENSG00000145794,ENSG00000079931,ENSG00000079215,ENSG00000139364,ENSG00000171476,ENSG00000106571,ENSG00000100297,ENSG00000126785,ENSG00000197565,ENSG00000213853,ENSG00000171724…	Y
Human fetal cortex/MGE	Human fetal	Early and Late Born Excitatory Neuron PFC	HF EN-PFC2	Nowakowski et al 2017	Human	Proliferating progenitors	CPNE8,CBLN2,STK32B,RSPO3,KCNV1,HSPA12A,PCDH11Y,CALN1,VSTM2L,PEX5L,KCNJ6,KCNQ5,SEMA3E,KRT31,KRT31,KRT31,KRT31,CCDC144A,C8orf34,ELMOD1,SCG2,FGF14,CCBE1,GRM5,PCDH10,LDB2,CNTN3,ITPR1,ADCY2,SLCO3A1,MPPED1,SYNDIG1,SLITRK5,SLC35F2,LMO4,RALYL,NKAIN2,SLC8A1,MB21D2,KIAA1045,CSRP2,HS6ST3,GNAL,FGF12,GAREM,PPP1R14C,PRSS23,NEUROG2,HIVEP2,SYT4,RCAN1,ARPP21,TSHZ3,SPOCK1,GABRA3,CXXC4,CSMD1,RIMBP2,CNTN4,FAT4,RPRM,…	ENSG00000139117,ENSG00000141668,ENSG00000152953,ENSG00000146374,ENSG00000164794,ENSG00000165868,ENSG00000099715,ENSG00000183166,ENSG00000132821,ENSG00000114757,ENSG00000157542,ENSG00000185760,ENSG00000170381,ENSG00000094796,ENSG00000094796,ENSG00000094796,ENSG00000094796,ENSG00000170160,ENSG00000165084,ENSG00000110675,ENSG00000171951,ENSG00000102466,ENSG00000183287,ENSG00000168959,ENSG00000138650…	Y
Human fetal cortex/MGE	Human fetal	Early and Late Born Excitatory Neuron PFC	HF EN-PFC3	Nowakowski et al 2017	Human	Proliferating progenitors	GRM7,GNAL,ATP8A2,ITPR1,LNX1,KCNK2,GLRA2,NKAIN2,KIAA1456,VSTM2L,PPP1R14C,MPPED1,SRM,MSL3,MSL3,NT5DC3,LIMCH1,ADRA2A,SPOCK1,DISP2,KCNJ6,WNT3,OSBPL10,FLRT2,L1CAM,APBA1,HS6ST3,GPR12,PRKG2,SATB2,RRAS2,CPNE8,SLA,RBFOX1,CLMP,RNF150,MB21D2,HOMER1,GAP43,MEIS2,SLC35F2,LMO4,PID1,TRAPPC6B,PALMD,PTPRO,GPR85,RNF152,NPRL2,USP31,POU3F2,HECW2,IGSF3,LMO3,FRMD4B,ACTL6B,CLVS1,DNAH10,SLC44A5,GAREM,DUSP4,KLHL29,PRDM8,K…	ENSG00000196277,ENSG00000141404,ENSG00000132932,ENSG00000150995,ENSG00000072201,ENSG00000082482,ENSG00000101958,ENSG00000188580,ENSG00000250305,ENSG00000132821,ENSG00000198729,ENSG00000186732,ENSG00000116649,ENSG00000005302,ENSG00000005302,ENSG00000111696,ENSG00000064042,ENSG00000150594,ENSG00000152377,ENSG00000140323,ENSG00000157542,ENSG00000108379,ENSG00000144645,ENSG00000185070,ENSG00000198910…	Y
Human fetal cortex/MGE	Human fetal	Early and Late Born Excitatory Neuron V1	HF EN-V1-2	Nowakowski et al 2017	Human	Excitatory neurons	SATB2,NEFM,KIAA0319,TMOD1,DOK5,FAM19A1,SYT4,KCNK2,GPR85,MCTP1,NKAIN2,KIAA1244,KIF26B,RNF182,LINGO1,TDRD7,GLRA2,GABRB2,AKAP7,CAMK2B,MEF2C,MCUR1,DAB1,LIMCH1,BHLHE22,ABLIM1,MSRA,GPR27,NCALD,SLCO3A1,LPL,NDST3,ADRA2A,MYO5B,DLG2,SOBP,CHD5,ARPP21,VLDLR,KIAA1377,FAM124A,FAT3,SLC44A5,SH3GL3,PRSS12,SHISA9,SERPINE2,FLRT2,NEUROD2,RIMBP2,MPP6,TENM2,WWC1,ADCY1,GUCY1A2,LPPR5,KHDRBS2,CNRIP1,NCDN,EPS8,CAMKV,FAM49…	ENSG00000119042,ENSG00000104722,ENSG00000137261,ENSG00000136842,ENSG00000101134,ENSG00000183662,ENSG00000132872,ENSG00000082482,ENSG00000164604,ENSG00000175471,ENSG00000188580,ENSG00000112379,ENSG00000162849,ENSG00000180537,ENSG00000169783,ENSG00000196116,ENSG00000101958,ENSG00000145864,ENSG00000118507,ENSG00000058404,ENSG00000081189,ENSG00000050393,ENSG00000173406,ENSG00000064042,ENSG00000180828…	Y
Human fetal cortex/MGE	Human fetal	Early Born Deep Layer/subplate Excitatory Neuron PFC	HF EN-PFC1	Nowakowski et al 2017	Human	Proliferating progenitors	HCRTR2,CYP26A1,COL19A1,SORCS1,COL25A1,HS3ST4,CARD10,MLIP,CLSTN2,NPR3,CBLN4,C8orf34,SLC26A4,GABRG3,KLHL1,ST18,SUSD4,PAPPA,CRYM,VSNL1,MACROD2,NHLH2,LMO3,LRP1B,ASTN2,TMEM178A,CDH18,DPP10,CNTNAP3,SLIT3,GAS7,NR4A2,CACNG3,LINGO2,GPR37,C1orf95,GRIK2,GRM5,OLFM3,HSPA12A,GABRA5,CDH6,KHDRBS3,PCSK2,IGSF21,SOCS2,SOCS2,GRIN2B,SLC5A8,PCSK5,PRICKLE2,PDZD2,LMO7,IQCA1,KCNMA1,KCNG1,PAPPA2,SYN3,GPRIN3,SPOCK3,ARHGAP2…	ENSG00000137252,ENSG00000095596,ENSG00000082293,ENSG00000108018,ENSG00000188517,ENSG00000182601,ENSG00000100065,ENSG00000146147,ENSG00000158258,ENSG00000113389,ENSG00000054803,ENSG00000165084,ENSG00000091137,ENSG00000182256,ENSG00000150361,ENSG00000147488,ENSG00000143502,ENSG00000182752,ENSG00000103316,ENSG00000163032,ENSG00000172264,ENSG00000177551,ENSG00000048540,ENSG00000168702,ENSG00000148219…	Y
Human fetal cortex/MGE	Human fetal	Early Born Deep Layer/subplate Excitatory Neuron V1	HF EN-V1-1	Nowakowski et al 2017	Human	Excitatory neurons	CRYM,FEZF2,ZFPM2,RGS6,PEX5L,TSHZ3,VSNL1,HS3ST4,KLHL1,SEMA3E,SERPINI1,NPR3,CLSTN2,TRPM3,GPR37,GPRIN3,B3GNT2,OPCML,KCTD12,CHST15,SLC35F2,ELMOD1,LMO7,NHLH2,SYT6,GABRA3,SORCS1,KHDRBS3,B3GAT1,MYO5B,LPL,GRM5,KIAA1644,DPP10,GLB1L2,LRRTM4,CPNE5,MGLL,SOX5,IGFBP5,PDZD2,PAPPA2,SYT16,ST18,NPAS2,EPB41L4A,WASF1,AGAP1,GAS7,NTRK2,CDH6,ST3GAL1,DAB1,KLHL5,PDE1A,GAREM,GPR12,KCNMA1,SH3GL2,KIT,GABBR2,SCN2A,PCSK5,NPTX…	ENSG00000103316,ENSG00000153266,ENSG00000169946,ENSG00000182732,ENSG00000114757,ENSG00000121297,ENSG00000163032,ENSG00000182601,ENSG00000150361,ENSG00000170381,ENSG00000163536,ENSG00000113389,ENSG00000158258,ENSG00000083067,ENSG00000170775,ENSG00000185477,ENSG00000170340,ENSG00000183715,ENSG00000178695,ENSG00000182022,ENSG00000110660,ENSG00000110675,ENSG00000136153,ENSG00000177551,ENSG00000134207…	Y
Human fetal cortex/MGE	Human fetal	earlyRG	HF RG-early	Nowakowski et al 2017	Human	Radial glia	LIX1,CMBL,HMGA2,CDC25C,AJUBA,ADAMTS9,MCAM,OTX1,ZNF844,KIAA0101,PTTG1,GLI2,AFMID,VEGFA,MND1,CDCA3,FGFR3,HEY1,SERTAD4,MFAP2,ZNF217,HIST1H1C,CKS2,LEF1,TSPAN6,POLR2L,POLR2L,HIST1H2BK,TYMS,TCF7L1,DARS,VIM,UBE2C,PRC1,GMNN,TRIAP1,EIF1AD,TTK,CENPW,NSUN4,HMGB2,CCDC25,CASP3,FAM64A,HSPE1,RRM2,FAM162A,CENPE,MASP1,TAF9,CKS1B,CKS1B,HIST1H1E,NCAPG,MDM1,TFAP2C,CDKN3,NFYB,TNFRSF19,EEF1D,ZIC5,PPM1D,TMEM97,NR2E1,SN…	ENSG00000145721,ENSG00000164237,ENSG00000149948,ENSG00000158402,ENSG00000129474,ENSG00000163638,ENSG00000076706,ENSG00000115507,ENSG00000223547,ENSG00000166803,ENSG00000164611,ENSG00000074047,ENSG00000183077,ENSG00000112715,ENSG00000121211,ENSG00000111665,ENSG00000068078,ENSG00000164683,ENSG00000082497,ENSG00000117122,ENSG00000171940,ENSG00000187837,ENSG00000123975,ENSG00000138795,ENSG00000000003…	Y
Human fetal cortex/MGE	Human fetal	Endothelial	HF Endothelial	Nowakowski et al 2017	Human	Mural	SELE,APLNR,SDPR,GIMAP7,VWF,ITM2A,CDH5,MYCT1,EMCN,GPR116,FLT1,CD34,ABCG2,ABCG2,SLCO1A2,SLCO1A2,SLCO1A2,SLCO1A2,SLCO1A2,SLCO1A2,TM4SF1,GIMAP4,ABCB1,ABCB1,EDN1,ESAM,GBP4,GBP4,SERPINE1,ENG,BCL6B,CD93,ICAM2,KDR,PROCR,SHE,FOXF1,ELTD1,TEK,GIMAP6,SLC38A5,MMRN1,TNFSF10,CAV1,EPAS1,ERG,FUT1,ROBO4,MMRN2,TGFBR2,IFI27,IFI27,APOLD1,PRKCH,FAM129A,XAF1,EFNA1,DPEP1,IGFBP7,GNG11,ECSCR,CXorf36,SOX7,IL1R1,ARHGAP29,CA…	ENSG00000007908,ENSG00000134817,ENSG00000168497,ENSG00000179144,ENSG00000110799,ENSG00000078596,ENSG00000179776,ENSG00000120279,ENSG00000164035,ENSG00000069122,ENSG00000102755,ENSG00000174059,ENSG00000118777,ENSG00000118777,ENSG00000084453,ENSG00000084453,ENSG00000084453,ENSG00000084453,ENSG00000084453,ENSG00000084453,ENSG00000169908,ENSG00000133574,ENSG00000085563,ENSG00000085563,ENSG00000078401…	Y
Human fetal cortex/MGE	Human fetal	Excitatory Neuron V1 - late born	HF EN-V1-3	Nowakowski et al 2017	Human	Excitatory neurons	UNC5C,FAM19A1,MET,ADAMTSL3,KCNH5,CDH13,ACTN2,SYBU,LPL,PTK2B,ADCY1,CAMK2B,MEF2C,TRIM67,RAP1GAP,SYNGR3,SLITRK5,RYR2,ABLIM1,ITPR1,FRMPD4,NEFM,CALN1,INHBA,PPP1R14C,CNTN4,CSMD1,RSPO3,DLGAP2,STX3,C1orf115,LRRC4C,PCSK2,GFRA2,PALM2,PRKCB,TMOD1,KLHL4,FAM81A,KIAA0319,PTPN2,ARPP21,FADS3,JAKMIP1,SCG2,KIAA1045,CCBE1,NCALD,CDH8,DYNC1I1,KLHL32,FAM49A,NTRK2,MYO16,PIK3R1,UACA,DOCK9,PTCHD1,CDH12,GNAZ,ELMOD1,NEBL,N…	ENSG00000182168,ENSG00000183662,ENSG00000105976,ENSG00000156218,ENSG00000140015,ENSG00000140945,ENSG00000077522,ENSG00000147642,ENSG00000175445,ENSG00000120899,ENSG00000164742,ENSG00000058404,ENSG00000081189,ENSG00000119283,ENSG00000076864,ENSG00000127561,ENSG00000165300,ENSG00000198626,ENSG00000099204,ENSG00000150995,ENSG00000169933,ENSG00000104722,ENSG00000183166,ENSG00000122641,ENSG00000198729…	Y
Human fetal cortex/MGE	Human fetal	Glycolysis	HF Glyc	Nowakowski et al 2017	Human	Other	PKIB,PPP2R2C,FUT11,DDIT4,PDK1,CDKN1A,BNIP3,STX1A,VWA5A,VWA5A,PRKCB,NR6A1,DHCR7,HK2,PTPRN,SEC61A1,FSIP2,ATP1A3,FAM162A,DACT3,CLEC4A,CLEC4A,CLEC4A,CLEC4A,CLEC4A,CLEC4A,C22orf39,VEGFA,NEBL,FABP3,FABP3,MAML3,NIPAL3,SCG2,CARS,RAB3A,ZMAT3,CREB3,ZFYVE1,CYP51A1,ADAT1,ACTR1B,ALDOA,ALDOA,ALDOA,SLC3A1,SDHC,DONSON,PFKP,SRPR,ENO1,ENO1,FUBP3,INSIG2,PGK1,PGK1,NRP2,HK1,DEAF1,GPI,GPI,ZRSR2,ZRSR2,RAB3B,ANO10,EBP,P…	ENSG00000135549,ENSG00000074211,ENSG00000196968,ENSG00000168209,ENSG00000152256,ENSG00000124762,ENSG00000176171,ENSG00000106089,ENSG00000110002,ENSG00000110002,ENSG00000166501,ENSG00000148200,ENSG00000172893,ENSG00000159399,ENSG00000054356,ENSG00000058262,ENSG00000188738,ENSG00000105409,ENSG00000114023,ENSG00000197380,ENSG00000111729,ENSG00000111729,ENSG00000111729,ENSG00000111729,ENSG00000111729…	Y
Human fetal cortex/MGE	Human fetal	Intermediate Progenitor Cells EN-like 1	HF IPC-nEN1	Nowakowski et al 2017	Human	Excitatory neurons	NEUROD4,EOMES,NHLH1,TTYH2,PPP1R17,SSTR2,CA12,SMOC1,FOXP4,GPRC5B,TMEM158,CPEB2,PENK,SLC39A11,PREX1,RASGRP1,SCRT2,NRN1,RBFOX3,SLC17A6,ZNF423,NFIC,SEZ6,ZXDC,C6orf203,KCNN3,CHRDL1,ILKAP,AGO1,PIP5K1A,NKAIN3,KIF26B,CDK2AP1,CDK2AP1,DUOX1,CNR1,LRP8,ZNF804A,EPHB1,CDK9,CORO1C,TENM4,PTCHD2,CCDC88C,HES6,SIK2,CACNA2D1,MYT1,HDAC9,NEUROD1,KLF13,LDLRAD4,MARCH1,CUL1,ELAVL2,FAM60A,NUDT4,SYNRG,IRAK1BP1,EMX2,PLCB4,D…	ENSG00000123307,ENSG00000163508,ENSG00000171786,ENSG00000141540,ENSG00000106341,ENSG00000180616,ENSG00000074410,ENSG00000198732,ENSG00000137166,ENSG00000167191,ENSG00000249992,ENSG00000137449,ENSG00000181195,ENSG00000133195,ENSG00000124126,ENSG00000172575,ENSG00000215397,ENSG00000124785,ENSG00000167281,ENSG00000091664,ENSG00000102935,ENSG00000141905,ENSG00000063015,ENSG00000070476,ENSG00000130349…	Y
Human fetal cortex/MGE	Human fetal	Intermediate Progenitor Cells EN-like 2	HF IPC-nEN2	Nowakowski et al 2017	Human	Excitatory neurons	PPP1R17,NHLH1,SSTR2,FHDC1,EOMES,SLC17A6,NRN1,KCNN3,EML6,TMEM158,PDE1C,CLVS1,KCNQ3,SETD7,PTPRK,SEZ6,GNG4,RFX7,SORBS2,NEUROD1,LRP8,PENK,UNC5D,SLC22A23,CHRDL1,TBR1,MYT1,RASGEF1B,LZTS1,PRDX1,ITPR2,RCOR2,PPP4R1,ANK3,GRAMD1B,CORO1C,ROBO2,FOXJ3,PDHA1,NEUROD6,PPFIA2,CORO2B,MLLT3,PHC2,CTR9,RYBP,CCDC88C,ELMO1,HES6,TENM4,PLXNA2,NTM,ST8SIA1,KIF3C,THSD7A,SMARCD3,TLK2,DOK6,CLMP,SRRM4,ENC1,CNTNAP2,PRKX,NFIA,ZNF…	ENSG00000106341,ENSG00000171786,ENSG00000180616,ENSG00000137460,ENSG00000163508,ENSG00000091664,ENSG00000124785,ENSG00000143603,ENSG00000214595,ENSG00000249992,ENSG00000154678,ENSG00000177182,ENSG00000184156,ENSG00000145391,ENSG00000152894,ENSG00000063015,ENSG00000168243,ENSG00000181827,ENSG00000154556,ENSG00000162992,ENSG00000157193,ENSG00000181195,ENSG00000156687,ENSG00000137266,ENSG00000101938…	Y
Human fetal cortex/MGE	Human fetal	Intermediate Progenitor Cells EN-like 3	HF IPC-nEN3	Nowakowski et al 2017	Human	Excitatory neurons	DNM2,CRHR2,EOMES,MFNG,CDHR1,SMOC1,NEUROD4,NHLH1,PPP1R17,IGFBPL1,MYCL,NEUROG1,HEG1,KIF26B,TARS2,FLNB,RRP8,SSTR2,RASGRP1,INHBB,HES6,INSM1,AKNA,TMEM158,NKAIN3,CHN2,SNCAIP,TEX9,MLC1,CDON,SEZ6L,PENK,LPPR4,TFAP2C,MFAP4,GPRC5B,LIMD1,LZTS1,MFAP2,SDC2,FRMD4A,TGIF2,TGIF2,CA12,BTG2,PRDX1,TEAD2,PEX19,SYNRG,DLL1,COL4A5,MAGI1,GPC2,PTTG1IP,ZHX3,FAM60A,SCRN1,MYO10,FOXN2,ZEB1,NFIX,DENND1B,DUSP12,TMTC2,TTYH2,SEC11…	ENSG00000079805,ENSG00000106113,ENSG00000163508,ENSG00000100060,ENSG00000148600,ENSG00000198732,ENSG00000123307,ENSG00000171786,ENSG00000106341,ENSG00000137142,ENSG00000116990,ENSG00000181965,ENSG00000173706,ENSG00000162849,ENSG00000143374,ENSG00000136068,ENSG00000132275,ENSG00000180616,ENSG00000172575,ENSG00000163083,ENSG00000144485,ENSG00000173404,ENSG00000106948,ENSG00000249992,ENSG00000185942…	Y
Human fetal cortex/MGE	Human fetal	Intermediate Progenitor Cells RG-like 4	HF IPC-div2	Nowakowski et al 2017	Human	Proliferating progenitors	NEUROD4,ORC1,RAD51AP1,RWDD4,MYBL2,HIST1H1B,HIST1H1B,DIAPH3,KIAA0101,RRM2,PTBP1,EOMES,CDCA5,CHAF1B,NEUROG1,DTL,CDC45,SPC24,STXBP6,ZWINT,MELK,DHFR,MCM10,EXO1,SPC25,KIF24,MCM2,CLSPN,HIST1H2BF,MCM8,NUF2,WDR5,CPLX2,CENPM,DNAJC9,PCNA,PCNA,WSCD1,KIF15,BRIP1,ZNF726,BLM,PPP1R17,HIST1H4C,RNASEH2A,CELSR1,CENPN,MASTL,FAM111A,HIST1H1A,HEG1,C21orf58,PLK4,CENPK,ZW10,E2F2,ESCO2,MND1,CCNF,ACRV1,DDX11,DSN1,POLQ,TI…	ENSG00000123307,ENSG00000085840,ENSG00000111247,ENSG00000182552,ENSG00000101057,ENSG00000184357,ENSG00000184357,ENSG00000139734,ENSG00000166803,ENSG00000171848,ENSG00000011304,ENSG00000163508,ENSG00000146670,ENSG00000159259,ENSG00000181965,ENSG00000143476,ENSG00000093009,ENSG00000161888,ENSG00000168952,ENSG00000122952,ENSG00000165304,ENSG00000228716,ENSG00000065328,ENSG00000174371,ENSG00000152253…	Y
Human fetal cortex/MGE	Human fetal	MGE newborn neurons 1	HF nIN1	Nowakowski et al 2017	Human	GE/Inhibitory neurons	SP9,BEST3,DACH2,LHX6,FNDC5,SIAH3,TIAM1,GRIA4,PLS3,DGKB,MOB3B,ARX,GAD1,TMEM123,ZNF536,DLX6,SOX6,KLHL13,CCNE2,STXBP5L,SACS,NRXN3,PDZRN4,DOCK11,ANTXR1,RIC8B,KIAA1958,CRB1,ADAMTS5,PLXNA4,RBP1,SOX1,PFN2,TOX,ELF2,LRRC40,ST8SIA4,ZFHX2,ARL4D,DLX1,DIMT1,DLX5,TUBB3,ZSWIM5,ST8SIA5,FAM65B,EFNA5,ELAVL2,POU3F4,PHF21B,SENP7,PDGFD,KCNH8,TMEM2,ABCA1,MAP9,DLX2,SLAIN1,CADPS,LSAMP,RAB18,METAP1D,EPHA4,DAPK1,FAM107B,D…	ENSG00000217236,ENSG00000127325,ENSG00000126733,ENSG00000106852,ENSG00000160097,ENSG00000215475,ENSG00000156299,ENSG00000152578,ENSG00000102024,ENSG00000136267,ENSG00000120162,ENSG00000004848,ENSG00000128683,ENSG00000152558,ENSG00000198597,ENSG00000006377,ENSG00000110693,ENSG00000003096,ENSG00000175305,ENSG00000145087,ENSG00000151835,ENSG00000021645,ENSG00000165966,ENSG00000147251,ENSG00000169604…	Y
Human fetal cortex/MGE	Human fetal	MGE newborn neurons 2	HF nIN2	Nowakowski et al 2017	Human	GE/Inhibitory neurons	ADAMTS5,HIST1H4J,CITED2,POU3F4,PDZRN4,PLS3,TMEM123,GAD2,TIAM1,GAD1,SP9,NRXN3,INA,DCLK2,DLX2,SOX6,GRIA4,MOB1B,LHX6,SOX1,TCTN2,PCDH17,ZNF536,DLX5,TACC2,PRKAR2B,STXBP5L,HIST1H2BD,TMEM2,CADPS,SLAIN1,CMIP,ZSWIM5,DLX6,DNMT3A,SH3BGRL3,PFN2,TRAPPC6B,BTG3,BTG3,OLA1,ST8SIA5,PDCL,THOC1,SMARCA5,FAM65B,RBP1,HNRNPA1L2,UQCRB,ARX,KIAA1549,MAP4,TIMM8B,LSAMP,RND3,TRIM24,WDR26,RAB30,INTS10,ABAT,ITGB1BP1,UPF2,HDAC2,…	ENSG00000154736,ENSG00000197238,ENSG00000164442,ENSG00000196767,ENSG00000165966,ENSG00000102024,ENSG00000152558,ENSG00000136750,ENSG00000156299,ENSG00000128683,ENSG00000217236,ENSG00000021645,ENSG00000148798,ENSG00000170390,ENSG00000115844,ENSG00000110693,ENSG00000152578,ENSG00000173542,ENSG00000106852,ENSG00000182968,ENSG00000168778,ENSG00000118946,ENSG00000198597,ENSG00000105880,ENSG00000138162…	Y
Human fetal cortex/MGE	Human fetal	MGE newborn neurons 3	HF nIN3	Nowakowski et al 2017	Human	GE/Inhibitory neurons	LHX6,STXBP5L,FGD3,SP9,WDR44,DLX6,BRINP2,GRIA4,SOX6,DNAJB1,PLS3,PLXNA4,UTP23,GAD1,DLL1,IGF2BP1,PDZRN4,ZSWIM5,KLHL13,ADAMTS5,TET2,TMEM123,ARL4D,DLX2,SKIDA1,DUSP10,PNRC1,PPP4R2,MXD1,TMEM2,TIAM1,ZNF536,FBXW7,FAM65B,SOX1,SACS,PFN2,CITED2,RND3,PDZRN3,DIMT1,ST8SIA5,BMPR2,DACH2,IGDCC3,SIAH3,KIAA1328,FAM193B,DCLK2,AMFR,CHORDC1,FIGN,TPGS2,SATB1,INA,ARX,LRRC37A,LRRC37A,ASAP1,RAB30,H1F0,RAP2B,KIAA0922,FNDC5,…	ENSG00000106852,ENSG00000145087,ENSG00000127084,ENSG00000217236,ENSG00000131725,ENSG00000006377,ENSG00000198797,ENSG00000152578,ENSG00000110693,ENSG00000132002,ENSG00000102024,ENSG00000221866,ENSG00000147679,ENSG00000128683,ENSG00000198719,ENSG00000159217,ENSG00000165966,ENSG00000162415,ENSG00000003096,ENSG00000154736,ENSG00000168769,ENSG00000152558,ENSG00000175906,ENSG00000115844,ENSG00000180592…	Y
Human fetal cortex/MGE	Human fetal	MGE newborn neurons 4	HF nIN4	Nowakowski et al 2017	Human	GE/Inhibitory neurons	TAC3,TOX3,BEST3,DACH2,SOX6,GLCCI1,TIAM1,GAD2,ZSWIM5,SACS,PDZRN4,TMEM123,OAZ2,MYO1B,DLX6,PCDH17,ARX,FGD3,RND3,BIRC2,SP9,DLX1,WLS,PFN2,DLX2,RAB13,NFE2L2,H1F0,PLS3,LHX6,EFNA5,TMEM2,NUP43,EXOC1,FAM92A1,MOB3B,NRXN3,HIPK2,DCLK2,KIAA1715,MFN1,EPHA4,DLX5,SOX1,PLXNA4,GAD1,FRG1,KIAA0922,CORO1C,SUV420H1,SOX4,FBXW7,ASAP1,TRAM1,PGM3,GFPT1,RAB8A,SH3BGRL3,WDR48,SP3,COPS8,RCOR3,TMEM41B,ANKRD11,CHD7,JUND,TMEM245,…	ENSG00000166863,ENSG00000103460,ENSG00000127325,ENSG00000126733,ENSG00000110693,ENSG00000106415,ENSG00000156299,ENSG00000136750,ENSG00000162415,ENSG00000151835,ENSG00000165966,ENSG00000152558,ENSG00000180304,ENSG00000128641,ENSG00000006377,ENSG00000118946,ENSG00000004848,ENSG00000127084,ENSG00000115963,ENSG00000110330,ENSG00000217236,ENSG00000144355,ENSG00000116729,ENSG00000070087,ENSG00000115844…	Y
Human fetal cortex/MGE	Human fetal	MGE newborn neurons 5	HF nIN5	Nowakowski et al 2017	Human	GE/Inhibitory neurons	ANGPT2,BEST3,ZSWIM5,LHX6,FNDC5,PLXNA4,KITLG,GAD2,KCND3,PLS3,SACS,ZNF536,MOB3B,ETV1,PIP5K1B,RBP1,STXBP4,GAD1,FAM65B,DCLK2,SOX6,DLX5,CRB1,LANCL1,EFNA5,PFN2,ABCA1,GLCCI1,IER2,ST8SIA4,TIAM1,ASAP1,ARL4D,DOCK11,USP9Y,TMEM123,BLOC1S1,CORO2B,STXBP5L,PDZRN4,KLF4,NRXN3,DLX6,DLX1,SGPL1,COPG2,KIF21B,ABAT,GRIA4,IPO9,DDR1,NDUFS1,DLX2,RDH11,LSAMP,RND3,ARNT,KIAA1715,CHD7,SYNRG,DAPK1,CCDC23,GTF3C6,NMT1,GLTP,KIF3C…	ENSG00000091879,ENSG00000127325,ENSG00000162415,ENSG00000106852,ENSG00000160097,ENSG00000221866,ENSG00000049130,ENSG00000136750,ENSG00000171385,ENSG00000102024,ENSG00000151835,ENSG00000198597,ENSG00000120162,ENSG00000006468,ENSG00000107242,ENSG00000114115,ENSG00000166263,ENSG00000128683,ENSG00000111913,ENSG00000170390,ENSG00000110693,ENSG00000105880,ENSG00000134376,ENSG00000115365,ENSG00000184349…	Y
Human fetal cortex/MGE	Human fetal	MGE Progenitors 6	HF MGE-IPC1	Nowakowski et al 2017	Human	GE/Inhibitory neurons	TROAP,CCNA1,PIF1,NEK2,CDC20,PLK1,HJURP,CCNB1,BUB1,KIF20A,ASPM,UBE2C,CENPA,CDKN3,CCNB2,CDCA8,KIF23,NMU,CENPF,TPX2,KIF14,TOP2A,FAM83D,ARHGEF39,KPNA2,PTTG1,CENPE,ARHGAP11A,TTK,KIF2C,CKAP2L,KIF11,SGOL2,SGOL2,AURKA,CDC25B,DEPDC1,CCNA2,MKI67,CDCA2,GTSE1,DEPDC1B,CCNF,NUF2,BIRC5,PRC1,AURKB,C5orf34,NUSAP1,KIF18A,CDCA3,HMMR,ECT2,MAD2L1,KIF18B,BORA,KIF4A,DLGAP5,SPAG5,PARPBP,PBK,KNSTRN,CASC5,CDC25C,CDK1,FAM6…	ENSG00000135451,ENSG00000133101,ENSG00000140451,ENSG00000117650,ENSG00000117399,ENSG00000166851,ENSG00000123485,ENSG00000134057,ENSG00000169679,ENSG00000112984,ENSG00000066279,ENSG00000175063,ENSG00000115163,ENSG00000100526,ENSG00000157456,ENSG00000134690,ENSG00000137807,ENSG00000109255,ENSG00000117724,ENSG00000088325,ENSG00000118193,ENSG00000131747,ENSG00000101447,ENSG00000137135,ENSG00000182481…	Y
Human fetal cortex/MGE	Human fetal	MGE Progenitors 7	HF MGE-IPC2	Nowakowski et al 2017	Human	GE/Inhibitory neurons	E2F8,E2F2,BRCA1,MCM10,NCAPH,CASC5,EXO1,KIF15,STIL,NCAPG2,SPAG5,TYMS,FBXO5,SPC25,RRM2,CKAP2L,CDCA2,PBK,KIAA1524,ESCO2,NCAPG,ATAD2,TTF2,MKI67,GTSE1,HIST1H4C,KIFC1,KIFC1,POLQ,KIF18B,CENPN,ARHGAP11A,NUF2,CLSPN,FOXM1,TOP2A,KIF11,BUB1B,MIS18BP1,NCAPD3,SGOL1,MYBL1,CCNE2,PLK4,FAM111A,HIST1H2BL,CDCA5,NUSAP1,RTKN2,DEPDC1,BRIP1,CDC25C,KIF14,WDR76,MCM8,FIGN,E2F7,FRMD5,SKA1,HIST1H1A,CENPM,DTL,MAD2L1,HMGB2,SMC…	ENSG00000129173,ENSG00000007968,ENSG00000012048,ENSG00000065328,ENSG00000121152,ENSG00000137812,ENSG00000174371,ENSG00000163808,ENSG00000123473,ENSG00000146918,ENSG00000076382,ENSG00000176890,ENSG00000112029,ENSG00000152253,ENSG00000171848,ENSG00000169607,ENSG00000184661,ENSG00000168078,ENSG00000163507,ENSG00000171320,ENSG00000109805,ENSG00000156802,ENSG00000116830,ENSG00000148773,ENSG00000075218…	Y
Human fetal cortex/MGE	Human fetal	MGE Progenitors 8	HF MGE-IPC3	Nowakowski et al 2017	Human	GE/Inhibitory neurons	BEST3,MYO1B,ST18,GRIK3,LMO1,E2F2,TOX3,MTAP,ZC3H12C,CDK6,WDR70,GAD2,DLX1,DLX2,SF3B4,KLHL13,DLL3,PPCS,PTPRN2,DLL1,METAP1D,PBX3,DLX5,RAB3IP,GLCCI1,ZSWIM5,CLSPN,SACS,HAT1,RNASEH2B,INSM1,MAP1A,RGS16,PFN2,BAZ1A,CDCA7,TEAD1,DAPK1,RND3,HMGN2,GINS2,CCND2,SLMO2,OLA1,TCF3,MCM2,CITED2,HES6,H1FX,PSMB2,RBL1,NUDT1,EPHA4,SP9,CCNE2,MOB3B,SH3BGRL,TUBA1B,FAM60A,H1F0,SOX6,USP1,ILDR2,NRF1,SREBF2,DLX6,CRB1,MTMR4,XPO6,…	ENSG00000127325,ENSG00000128641,ENSG00000147488,ENSG00000163873,ENSG00000166407,ENSG00000007968,ENSG00000103460,ENSG00000099810,ENSG00000149289,ENSG00000105810,ENSG00000082068,ENSG00000136750,ENSG00000144355,ENSG00000115844,ENSG00000143368,ENSG00000003096,ENSG00000090932,ENSG00000127125,ENSG00000155093,ENSG00000198719,ENSG00000172878,ENSG00000167081,ENSG00000105880,ENSG00000127328,ENSG00000106415…	Y
Human fetal cortex/MGE	Human fetal	MGE Radial Glia 1	HF MGE-RG1	Nowakowski et al 2017	Human	Radial glia	IL33,GHR,DNAH7,DNAH7,SLC7A11,ANGPT1,LRP2,BAG2,TC2N,VEPH1,BRINP3,ABI3BP,NES,AJUBA,FBLN5,PTPN14,TRIM9,PDGFRB,ADHFE1,ADAMTSL1,SEPP1,SGK3,WWTR1,TENM1,BTN3A2,PPARGC1A,LIX1,WLS,LIPG,C2orf72,FGFR2,GPR98,SAMD4A,ILDR2,IGSF11,PCGF5,MGST1,ATP1A2,ZFP36L2,NTN1,AFF2,AMMECR1,HYDIN,RP2,YBX3,NEK6,MGAT4C,DIAPH2,C9orf3,FZD5,PLCH1,GPC1,PDLIM5,LRP2BP,FGGY,BCHE,TMEM67,PDGFD,YAP1,OBSL1,CREB5,LIMD1,SPECC1,TCTN3,PPAP2B,T…	ENSG00000137033,ENSG00000112964,ENSG00000118997,ENSG00000118997,ENSG00000151012,ENSG00000154188,ENSG00000081479,ENSG00000112208,ENSG00000165929,ENSG00000197415,ENSG00000162670,ENSG00000154175,ENSG00000132688,ENSG00000129474,ENSG00000140092,ENSG00000152104,ENSG00000100505,ENSG00000113721,ENSG00000147576,ENSG00000178031,ENSG00000250722,ENSG00000104205,ENSG00000018408,ENSG00000009694,ENSG00000186470…	Y
Human fetal cortex/MGE	Human fetal	MGE Radial Glia 2	HF MGE-RG2	Nowakowski et al 2017	Human	Radial glia	LRP2,VEPH1,ILDR2,MCM4,FZD5,MCM3,LMO1,LIMD1,LRR1,CDK6,MGST1,MCM5,WWTR1,PROM1,PRKCE,NTN4,TYMS,PDPN,IL33,MNS1,DTL,BRCA2,FRMD5,PRMT5,DHRS3,AK4,AFF2,BRIP1,GINS2,TFDP2,AIF1L,PDLIM5,LRP2BP,VWA9,EMP2,CDC7,LIPG,FAT1,NES,RORB,STK39,MRE11A,TCF7L1,DHFR,GAB1,RIC3,CDK2,KNTC1,BRCA1,EGFR,NOTCH1,RFC3,WDHD1,RAD51AP1,CCND2,ZHX2,TOX3,MCM10,MCM9,CENPU,C5orf30,CLGN,WRN,LIN54,E2F7,FEN1,RAD18,TRIM9,DAXX,PDLIM3,HELLS,CHE…	ENSG00000081479,ENSG00000197415,ENSG00000143195,ENSG00000104738,ENSG00000163251,ENSG00000112118,ENSG00000166407,ENSG00000144791,ENSG00000165501,ENSG00000105810,ENSG00000008394,ENSG00000100297,ENSG00000018408,ENSG00000007062,ENSG00000171132,ENSG00000074527,ENSG00000176890,ENSG00000162493,ENSG00000137033,ENSG00000138587,ENSG00000143476,ENSG00000139618,ENSG00000171877,ENSG00000100462,ENSG00000162496…	Y
Human fetal cortex/MGE	Human fetal	MGE-derived Ctx inhibitory neuron, Cortical Plate-enriched	HF IN-CTX-MGE2	Nowakowski et al 2017	Human	GE/Inhibitory neurons	ACKR3,NXPH1,FAM135B,PTPRT,MAF,SST,AKAP5,CNTNAP4,RPH3A,ERBB4,RBMS3,NELL1,BMP3,LHX6,TENM2,VSTM2A,TRERF1,KCNA3,ARID5B,ATRNL1,TENM1,MAGI2,PARP8,NRXN3,XKR4,CADPS,BRINP2,GAD1,NPAS3,SIAH3,SLAIN1,GRIA4,GABRA2,CDK14,PDZRN4,CXCR4,GAD2,MTUS1,GNB5,GRIA1,SLC6A1,TMEM2,ST8SIA5,ZNF536,RIMS1,CUX2,ERO1LB,SPATS2L,SP9,PDE4DIP,SEMA6A,CUX1,METAP1D,MAPK10,RUNX1T1,SLIT2,ST8SIA4,LINC00599,SOX1,CRB1,PRKD1,ARX,PAM,AGPAT4,F…	ENSG00000144476,ENSG00000122584,ENSG00000147724,ENSG00000196090,ENSG00000178573,ENSG00000157005,ENSG00000179841,ENSG00000152910,ENSG00000089169,ENSG00000178568,ENSG00000144642,ENSG00000165973,ENSG00000152785,ENSG00000106852,ENSG00000145934,ENSG00000170419,ENSG00000124496,ENSG00000177272,ENSG00000150347,ENSG00000107518,ENSG00000009694,ENSG00000187391,ENSG00000151883,ENSG00000021645,ENSG00000206579…	Y
Human fetal cortex/MGE	Human fetal	MGE-derived Ctx inhibitory neuron, Germinal Zone Enriched	HF IN-CTX-MGE1	Nowakowski et al 2017	Human	GE/Inhibitory neurons	SST,BEND4,MAF,NXPH1,FAM135B,PXDC1,PDZRN4,ERBB4,BRINP2,PTPRT,SIAH3,ACKR3,AKAP5,LHX6,CXCR4,ZNF536,DSCAML1,ARX,GAD1,PCDH19,GRIA4,CDK14,PAM,PLS3,DLX5,NELL1,NRXN3,BMP3,TMEM2,DLX2,RIMS1,ST8SIA5,MOB3B,ATRNL1,DLX6,SOX1,SP9,SLITRK1,PDE4DIP,NTN4,IFI44,FAM65B,CADPS,CUX1,CCSER1,RBP1,TMEM181,TMEM181,TMEM181,KIAA0586,RUNX1T1,NCOA2,ARL4D,CELF4,MAGI2,KIF2A,MTSS1,ST8SIA4,GAD2,METAP1D,ELMO1,LRRC8B,SLAIN1,CHL1,NMNA…	ENSG00000157005,ENSG00000188848,ENSG00000178573,ENSG00000122584,ENSG00000147724,ENSG00000168994,ENSG00000165966,ENSG00000178568,ENSG00000198797,ENSG00000196090,ENSG00000215475,ENSG00000144476,ENSG00000179841,ENSG00000106852,ENSG00000121966,ENSG00000198597,ENSG00000177103,ENSG00000004848,ENSG00000128683,ENSG00000165194,ENSG00000152578,ENSG00000058091,ENSG00000145730,ENSG00000102024,ENSG00000105880…	Y
Human fetal cortex/MGE	Human fetal	Microglia	HF Microglia	Nowakowski et al 2017	Human	Immune	RGS1,CCL4,C3,CCL3,PLEK,FOLR2,ITGAX,SPP1,CSF3R,BIN2,DHRS9,CD74,CD69,IL1B,CX3CR1,OLR1,CH25H,FCGR2A,FCGR2A,ADORA3,LAPTM5,P2RY12,IRF8,CD84,CLEC7A,CSF1R,TMEM52B,CD36,HMOX1,SAMSN1,TLR4,C1QB,CSF2RA,CD53,VSIG4,BHLHE41,C3AR1,LCP2,TREM2,LY86,CD83,ATP8B4,FYB,IL6R,TAGAP,TAGAP,TAGAP,TAGAP,PTAFR,MS4A7,CYTH4,ADAP2,ADAM28,TYROBP,ITGB2,ITGB2,FCER1G,MSR1,APBB1IP,C5AR1,HAVCR2,C1QC,RGS10,FCGR1A,BLNK,RHBDF2,SELPLG,LC…	ENSG00000090104,ENSG00000129277,ENSG00000125730,ENSG00000006075,ENSG00000115956,ENSG00000165457,ENSG00000140678,ENSG00000118785,ENSG00000119535,ENSG00000110934,ENSG00000073737,ENSG00000019582,ENSG00000110848,ENSG00000125538,ENSG00000168329,ENSG00000173391,ENSG00000138135,ENSG00000143226,ENSG00000143226,ENSG00000121933,ENSG00000162511,ENSG00000169313,ENSG00000140968,ENSG00000066294,ENSG00000172243…	Y
Human fetal cortex/MGE	Human fetal	Mural/Pericyte	HF Mural	Nowakowski et al 2017	Human	Mural	RGS5,ITIH5,HIGD1B,COL4A1,ABCC9,ITGA1,SLC6A12,SLC38A11,TBX18,OLFML2A,FZD10,FOXF2,ABCA9,CD248,EDNRA,ENPEP,COL4A2,CYSLTR2,BGN,LAMC3,KCNJ8,KCNE4,CSPG4,FN1,PRELP,AVPR1A,NDUFA4L2,SULT1E1,RASL12,PDGFRB,HEYL,CCDC3,KCNK3,ADCY4,MRVI1,IFITM1,IFITM1,IFITM1,IFITM1,IFITM1,IFITM1,IFITM1,LRRC32,NID1,ETS1,CFH,CFH,CFH,CFH,CFH,ANPEP,AFAP1L2,VAMP5,LAMA4,UNC5B,ADAMTS4,PDE7B,LAMA2,CDH6,COLEC12,NODAL,ITGA4,GGT1,NOTCH3,…	ENSG00000143248,ENSG00000123243,ENSG00000131097,ENSG00000187498,ENSG00000069431,ENSG00000213949,ENSG00000111181,ENSG00000169507,ENSG00000112837,ENSG00000185585,ENSG00000111432,ENSG00000137273,ENSG00000154258,ENSG00000174807,ENSG00000151617,ENSG00000138792,ENSG00000134871,ENSG00000152207,ENSG00000182492,ENSG00000050555,ENSG00000121361,ENSG00000152049,ENSG00000173546,ENSG00000115414,ENSG00000188783…	Y
Human fetal cortex/MGE	Human fetal	Newborn Excitatory Neuron - early born 2	HF nEN-early2	Nowakowski et al 2017	Human	Excitatory neurons	KIAA1324,HS3ST1,NRP1,EML6,PRSS12,ADRA2A,SLA,DPY19L1,SLC17A6,UNC5D,CNTN2,SEMA3C,PALMD,RBFOX1,KCNQ3,SCRT2,SYP,TTC28,RBFOX3,CLMP,SORBS2,ST8SIA1,EPHB6,PDE1C,PPP2R2B,NEUROD2,PRDM8,WWC1,RNF182,MLLT3,SORL1,DOPEY2,NKAIN1,TENM4,NEUROD6,CDH4,NFASC,RASGEF1B,EPHA3,ST6GAL2,RAB12,TSPAN13,SMARCD3,SEZ6,SRGAP1,PLXNA2,LRP8,PTCHD2,SORBS1,ISLR2,TBR1,SH3BGRL2,HUNK,SPIRE1,ROBO2,FAM126A,CNR1,ST3GAL6,ENC1,MN1,NTM,MTMR12…	ENSG00000116299,ENSG00000002587,ENSG00000099250,ENSG00000214595,ENSG00000164099,ENSG00000150594,ENSG00000155926,ENSG00000173852,ENSG00000091664,ENSG00000156687,ENSG00000184144,ENSG00000075223,ENSG00000099260,ENSG00000078328,ENSG00000184156,ENSG00000215397,ENSG00000102003,ENSG00000100154,ENSG00000167281,ENSG00000166250,ENSG00000154556,ENSG00000111728,ENSG00000106123,ENSG00000154678,ENSG00000156475…	Y
Human fetal cortex/MGE	Human fetal	Newborn Excitatory Neuron - early born 1	HF nEN-early1	Nowakowski et al 2017	Human	Excitatory neurons	NDST4,CNTNAP2,SLC24A2,ANTXR2,NEUROD1,RCAN3,SHB,NHLH2,PRDM8,CFTR,GLB1L2,ALPK1,NEUROD6,PPP1R17,NRN1,SOX5,FSTL5,PDE1A,NAB2,SLMO1,SHISA2,RASGEF1B,OSBPL10,THSD7A,WNK2,ISLR2,PRKX,DCC,EPHA7,PGBD5,ZFPM2,HECW1,SEZ6,HEBP2,SLC44A5,KCND3,PDGFC,TMEM189,TSPAN18,B3GAT1,STK17B,C1orf115,ABRACL,PPP2R2B,SYT4,CREB3,KIT,NFIA,ABHD6,ACMSD,TET3,SLC4A10,NPTX1,BCL11B,MYT1,NKAIN1,PTPRK,ATXN7L1,ADARB1,CACNB1,SLC17A7,MESDC1,…	ENSG00000138653,ENSG00000174469,ENSG00000155886,ENSG00000163297,ENSG00000162992,ENSG00000117602,ENSG00000107338,ENSG00000177551,ENSG00000152784,ENSG00000001626,ENSG00000149328,ENSG00000073331,ENSG00000164600,ENSG00000106341,ENSG00000124785,ENSG00000134532,ENSG00000168843,ENSG00000115252,ENSG00000166886,ENSG00000141391,ENSG00000180730,ENSG00000138670,ENSG00000144645,ENSG00000005108,ENSG00000165238…	Y
Human fetal cortex/MGE	Human fetal	Newborn Excitatory Neuron - late born	HF nEN-late	Nowakowski et al 2017	Human	Excitatory neurons	NRP1,PALMD,SLC24A2,SETD7,PRSS12,SLC17A6,SEMA3C,PTCHD2,DPY19L1,LRP8,NEUROD1,HS3ST1,UNC5D,FAM126A,APP,PPP2R2B,CNR1,RASGEF1B,RAB12,ST8SIA1,MLLT3,PSMG4,ENC1,SSTR2,GRIA2,BHLHE22,DOK6,KCNQ3,POU3F2,EPHA3,SORL1,EPB41L3,SLA,GNAI1,KIAA1324,FUT9,CLMP,LPPR4,KCNN3,NTM,GNG3,GOLGA8A,OCIAD2,GRIA3,MEIS2,SORBS2,CNKSR2,PRKACB,NFASC,PLCB1,FMNL2,NEUROD2,SEMA4D,SEZ6,TTC28,ST6GAL2,CELSR2,PDE7A,B3GALT1,ZNF302,PAG1,NDUFB…	ENSG00000099250,ENSG00000099260,ENSG00000155886,ENSG00000145391,ENSG00000164099,ENSG00000091664,ENSG00000075223,ENSG00000204624,ENSG00000173852,ENSG00000157193,ENSG00000162992,ENSG00000002587,ENSG00000156687,ENSG00000122591,ENSG00000142192,ENSG00000156475,ENSG00000118432,ENSG00000138670,ENSG00000206418,ENSG00000111728,ENSG00000171843,ENSG00000180822,ENSG00000171617,ENSG00000180616,ENSG00000120251…	Y
Human fetal cortex/MGE	Human fetal	Oligodendrocyte progenitor cell	HF OPC	Nowakowski et al 2017	Human	Oligodendrocyte precursors	BCAS1,LIMS2,PCDH15,CLDN11,MBP,TF,TF,APOD,GPR17,PDGFRA,ERBB3,UGT8,PMP2,S100B,B3GNT7,DOCK10,LUZP2,KANK1,CA10,AFAP1L2,LRRK2,OLIG1,P2RX7,TNR,PLP1,IL1RAP,BCHE,CSGALNACT1,SIRT2,EDNRB,NT5E,NTNG1,NETO1,OLIG2,SPRY4,TNS3,ZCCHC24,SERPINE2,APCDD1,SH3D19,CNTN1,BCAN,ARHGAP42,CHRM3,SCN1A,CADM2,BMP8B,BMP8B,CALCRL,C8orf46,LRRC4C,RAB31,STRN,OMG,LRRTM3,SMOC1,NLGN3,PDE7B,SULF2,LPPR1,LIMA1,SGCD,GRAMD3,SNX22,CNP,PLAT,…	ENSG00000064787,ENSG00000072163,ENSG00000150275,ENSG00000013297,ENSG00000197971,ENSG00000091513,ENSG00000091513,ENSG00000189058,ENSG00000144230,ENSG00000134853,ENSG00000065361,ENSG00000174607,ENSG00000147588,ENSG00000160307,ENSG00000156966,ENSG00000135905,ENSG00000187398,ENSG00000107104,ENSG00000154975,ENSG00000169129,ENSG00000188906,ENSG00000184221,ENSG00000089041,ENSG00000116147,ENSG00000123560…	N
Human fetal cortex/MGE	Human fetal	Outer Radial Glia	HF oRG	Nowakowski et al 2017	Human	Radial glia	GPX3,CD38,SLCO1C1,SLC15A2,TNC,HERC6,HTR2A,HOPX,CLU,ATP10B,CD82,AQP4,PIR,RHOJ,LPAR1,DIO2,FAM107A,CHST3,ACSBG1,ITGB5,ALDOC,FOLH1,FAM189A2,ANKRD9,RANBP3L,GFAP,LYN,SLC25A18,EEPD1,F3,HGF,PEA15,C8orf4,LRRC3B,EDNRB,MOXD1,GRAMD1C,VEPH1,HAPLN1,TKTL1,PTN,ATP13A4,SLC7A11,STK3,GABRB1,BCAN,FBN2,IL33,TMEM132B,PMP2,ARAP2,ID4,KCNJ10,ATP1A2,MT3,ANKFN1,BMP7,LRRC10B,GALNT16,SLC1A3,ATP1B2,HNMT,FGGY,NUDT7,PMP22,TRIM5…	ENSG00000211445,ENSG00000004468,ENSG00000139155,ENSG00000163406,ENSG00000041982,ENSG00000138642,ENSG00000102468,ENSG00000171476,ENSG00000120885,ENSG00000118322,ENSG00000085117,ENSG00000171885,ENSG00000087842,ENSG00000126785,ENSG00000198121,ENSG00000211448,ENSG00000168309,ENSG00000122863,ENSG00000103740,ENSG00000082781,ENSG00000109107,ENSG00000086205,ENSG00000135063,ENSG00000156381,ENSG00000164188…	Y
Human fetal cortex/MGE	Human fetal	Striatal neurons	HF IN-STR	Nowakowski et al 2017	Human	Striatal neurons	SIX3,PLEKHH2,SYNPR,GUCY1A3,FOXP1,ZNF521,PLP1,ZFHX3,FAM84A,DCC,PBX3,PDE5A,LHFP,FRY,SP9,NELL1,BCL11B,ZFHX4,TLE4,FOXP2,AC004158.3,GAS2L3,RYR2,CXXC4,MEIS2,MAML3,FOXJ3,LRRC16A,APC2,ELMO1,MEIS3,NNAT,MEIS1,ZBTB20,RIC3,RUNX1T1,WBP4,KLF12,ARPP21,NBAS,ODF2L,CDK17,PHACTR4,SCG5,SLC8A1,MPC2,LRRC40,EPHA4,TNRC6C,VCAN,GPIHBP1,SSH2,MPC1,DLX6,NDUFC1,ATP8A1,RBMXL1,BCL11A,MED28,KIAA0226,LRRC58,EXOSC8,CTNNA2,JKAMP,JK…	ENSG00000138083,ENSG00000152527,ENSG00000163630,ENSG00000164116,ENSG00000114861,ENSG00000198795,ENSG00000123560,ENSG00000140836,ENSG00000162981,ENSG00000187323,ENSG00000167081,ENSG00000138735,ENSG00000183722,ENSG00000073910,ENSG00000217236,ENSG00000165973,ENSG00000127152,ENSG00000091656,ENSG00000106829,ENSG00000128573,ENSG00000260664,ENSG00000139354,ENSG00000198626,ENSG00000168772,ENSG00000134138…	Y
Human fetal cortex/MGE	Human fetal	Truncated Radial Glia	HF tRG	Nowakowski et al 2017	Human	Radial glia	CRYAB,ENPP2,FBXO32,ITGA2,CTGF,LRP4,SAMD4A,STOX1,NFATC2,ST5,EGR2,C8orf4,GLI3,ANGPTL1,ADHFE1,TAGLN2,CYR61,VAT1L,ANKFN1,FAM84B,GRIN2A,TFAP2C,EGFR,LTBP1,GPX3,LIPG,TKTL1,PPARGC1A,HES1,MEGF10,GFAP,S1PR3,MCAM,CLU,PLCH1,BOC,CSRP1,LPAR4,FZD8,ITGB8,ADAM33,PCGF5,COL4A6,HEATR5A,PARD3B,PAWR,EGR1,CREB5,EVA1C,LRP10,LRRC3B,ARC,MAFF,MAST4,SHROOM3,LRIG3,HTR2A,MOXD1,DNMBP,GPR98,GULP1,AJUBA,THBS2,LGALS3BP,PAX6,PDLIM…	ENSG00000109846,ENSG00000136960,ENSG00000156804,ENSG00000164171,ENSG00000118523,ENSG00000134569,ENSG00000020577,ENSG00000165730,ENSG00000101096,ENSG00000166444,ENSG00000122877,ENSG00000176907,ENSG00000106571,ENSG00000116194,ENSG00000147576,ENSG00000158710,ENSG00000142871,ENSG00000171724,ENSG00000153930,ENSG00000168672,ENSG00000183454,ENSG00000087510,ENSG00000146648,ENSG00000049323,ENSG00000211445…	Y
Human fetal cortex/MGE	Human fetal	Unknown1	HF U1	Nowakowski et al 2017	Human	Other	COL1A1,ASPN,EGFL6,COL3A1,COL1A2,COL6A3,LUM,PDGFRL,FMOD,C1S,C1S,RUNX2,DCN,ISLR,COL5A2,MGP,COL12A1,COL14A1,BNC2,PCOLCE,COL5A1,SMOC2,OGN,IGF2,KERA,PRRX1,COL8A2,SRPX,MFAP4,KDELR3,PRDM6,THBS2,SPARC,HMCN1,DAB2,DKK2,TGFBI,OLFML1,PRSS35,ABCA8,SRPX2,PPIC,MMP2,CORIN,FMO1,FIBIN,MME,CCDC80,GXYLT2,TBX15,SGCD,GLT8D2,CYP1B1,CYBRD1,OLFML3,ASS1,ASS1,FAM46A,DDR2,EMP1,GDF10,SFRP2,BICC1,ANXA1,FBLN2,AHNAK,ADAMTS2,CTS…	ENSG00000108821,ENSG00000106819,ENSG00000198759,ENSG00000168542,ENSG00000164692,ENSG00000163359,ENSG00000139329,ENSG00000104213,ENSG00000122176,ENSG00000182326,ENSG00000182326,ENSG00000124813,ENSG00000011465,ENSG00000129009,ENSG00000204262,ENSG00000111341,ENSG00000111799,ENSG00000187955,ENSG00000173068,ENSG00000106333,ENSG00000130635,ENSG00000112562,ENSG00000106809,ENSG00000167244,ENSG00000139330…	Y
Human fetal cortex/MGE	Human fetal	Unknown2	HF U2	Nowakowski et al 2017	Human	Other	COL2A1,KERA,CORIN,MME,SIX4,FMOD,COL14A1,LUM,ACAN,COL3A1,CD109,FAP,COL5A2,BNC2,PRSS35,COL1A1,COL12A1,DKK2,COL1A2,GPNMB,DCN,GPX8,PDGFRL,MPZL2,SVEP1,FAM46C,ASB9,ABCA8,PCOLCE,TBX15,FOXC1,SEMA3D,ITGA10,ROR1,LGALS1,SRPX,EGFL6,TGFBI,ITGA4,ISLR,CPED1,CYTL1,RBMS1,COL6A3,TCEA3,PRRX1,LPAR1,SLIT3,SMOC2,SPARC,POSTN,SFRP2,ZIC4,GPC3,GXYLT2,CTHRC1,HMCN1,PCSK9,ANXA1,OGN,CYBRD1,ALCAM,RUNX2,FRZB,HAPLN1,MSX2,SGCD,PP…	ENSG00000139219,ENSG00000139330,ENSG00000145244,ENSG00000196549,ENSG00000100625,ENSG00000122176,ENSG00000187955,ENSG00000139329,ENSG00000157766,ENSG00000168542,ENSG00000156535,ENSG00000078098,ENSG00000204262,ENSG00000173068,ENSG00000146250,ENSG00000108821,ENSG00000111799,ENSG00000155011,ENSG00000164692,ENSG00000136235,ENSG00000011465,ENSG00000164294,ENSG00000104213,ENSG00000149573,ENSG00000165124…	Y
Human fetal cortex/MGE	Human fetal	Unknown3	HF U3	Nowakowski et al 2017	Human	Other	DPPA4,DPPA4,PEAR1,TWIST1,B3GNT7,TRIP6,NR6A1,AHSA1,HEPH,SDC1,COPRS,S1PR2,ZIC2,SLC35F6,MSX1,AAED1,EEF2K,AVPI1,CTGF,DOCK5,RASSF3,PAQR7,TWSG1,LIAS,INPP5B,MED7,RBMS3,PIGL,GSTM5,GSTM5,GSTM5,GSTM5,GSTM5,GSTM5,GSTM5,GSTM5,EMC10,MTFMT,NFIL3,TMTC2,EYA3,EFNA5,KCNAB3,SLC25A33,PMPCA,LIX1,FBLIM1,RORA,GEM,KIAA1217,TGFBI,ATF7IP2,PRR3,RIT1,CLK2,ELF1,ZNF426,CHP1,ZBTB8OS,ADRM1,ADRM1,PON2,MTRR,HMGN5,SPC24,ANP32B,ANP…	ENSG00000121570,ENSG00000121570,ENSG00000187800,ENSG00000122691,ENSG00000156966,ENSG00000087077,ENSG00000148200,ENSG00000100591,ENSG00000089472,ENSG00000115884,ENSG00000172301,ENSG00000267534,ENSG00000043355,ENSG00000213699,ENSG00000163132,ENSG00000158122,ENSG00000103319,ENSG00000119986,ENSG00000118523,ENSG00000147459,ENSG00000153179,ENSG00000182749,ENSG00000128791,ENSG00000121897,ENSG00000204084…	Y
Human fetal cortex/MGE	Human fetal	Unknown4	HF U4	Nowakowski et al 2017	Human	Other	CTSD,UBE2I,OR6C75,DHRS3,PPP1R18,TNFRSF11B,PAPSS2,CTU2,GPATCH3,ABCD4,TRUB2,RRH,UTS2B,CPSF4L,TMEM19,SNX32,EXOSC3,TTC21A,SFRP4,SNRPD3,IKZF3,CCDC102A,CCDC108,TTLL9,DRP2,THBS1,PPAPDC1A,NAGLU,TAB1,TPCN1,CHAC1,SAMD15,CSNK2A2,KANK1,TP53,PPM1F,BMP2,LHPP,CERS4,EMC8,MARS2,MROH1,ATP2A3,BTBD11,USP20,TRIM59,FBLIM1,RIBC1,TOMM7,GLB1L,BMPER,PLD1,BABAM1,RMI2,PCDH15,FHAD1,SCN1A,CHDH,TOR2A,MAT2A,PIGO,TPRG1L,OLIG2,PT…	ENSG00000117984,ENSG00000103275,ENSG00000187857,ENSG00000162496,ENSG00000146112,ENSG00000164761,ENSG00000198682,ENSG00000174177,ENSG00000198746,ENSG00000119688,ENSG00000167112,ENSG00000180245,ENSG00000188958,ENSG00000187959,ENSG00000139291,ENSG00000172803,ENSG00000107371,ENSG00000168026,ENSG00000106483,ENSG00000100028,ENSG00000161405,ENSG00000135736,ENSG00000181378,ENSG00000131044,ENSG00000102385…	Y
Human fetal cortex/MGE	Human fetal	Ventricular Radial Glia	HF vRG	Nowakowski et al 2017	Human	Radial glia	ACTN1,CCDC175,LIPG,TKTL1,MOXD1,EEPD1,COL4A5,SLCO1C1,GPX3,FGFBP3,COL4A6,LPCAT1,NRG1,GFAP,FAM107A,NOTCH2,TNC,PTN,COL27A1,PARD3B,BMP7,SLC1A3,STOX1,HOPX,AIF1L,GPC4,LRRC3B,SFRP1,LGALS3,MMAB,LRP4,GLI3,MEGF10,ZIC5,NOTCH1,HES1,F3,ANGPTL1,MT2A,TFAP2C,RHOJ,PPAP2B,NOG,TMEM65,PSAT1,SHROOM3,LIFR,C8orf4,PREX2,MLC1,ARAP2,IQGAP2,SALL3,KIAA1161,LAMA1,ATP1B2,DACH1,SOX9,GRB14,VEPH1,FABP5,TMEM132B,GULP1,PTPRM,CLU,IT…	ENSG00000072110,ENSG00000151838,ENSG00000101670,ENSG00000007350,ENSG00000079931,ENSG00000122547,ENSG00000188153,ENSG00000139155,ENSG00000211445,ENSG00000174721,ENSG00000197565,ENSG00000153395,ENSG00000157168,ENSG00000131095,ENSG00000168309,ENSG00000134250,ENSG00000041982,ENSG00000105894,ENSG00000196739,ENSG00000116117,ENSG00000101144,ENSG00000079215,ENSG00000165730,ENSG00000171476,ENSG00000126878…	Y
Human ped/adult cortex	Human ped/adult	Fibrous astrocytes	HP AST-FB	Velmeshev et al 2019	Human	Astrocytes	SLC1A2,ADGRV1,GPC5,CTNNA2,SLC1A3,DTNA,LSAMP,RNF219-AS1,GPM6A,PITPNC1,NRG3,NTM,NPAS3,MACF1,SLC4A4,MSI2,DPP10,RORA,SORBS1,DCLK2,CTNND2,COL5A3,PRKG1,FMN2,CLU,RYR3,PTGDS,SFXN5,TNIK,MIR99AHG,APOE,C1orf61,NCAN,GFAP,NRXN1,NDRG2,MMD2,FGFR3,ABLIM1,AHCYL2,GLIS3,GABRB1,PRODH,NEBL,CST3,ARHGEF4,LRRC16A,AQP4,NKAIN3,DST,SPARCL1,CACNB2,CAMK2G,CADM1,NTRK2,RFX4,RP11-384F7.2,NAT8L,MT3,ATP1A2,ADCY2,PARD3B,BMPR1B,MT2…	ENSG00000110436,ENSG00000164199,ENSG00000179399,ENSG00000066032,ENSG00000079215,ENSG00000134769,ENSG00000185565,ENSG00000234377,ENSG00000150625,ENSG00000154217,ENSG00000185737,ENSG00000182667,ENSG00000151322,ENSG00000127603,ENSG00000080493,ENSG00000153944,ENSG00000175497,ENSG00000069667,ENSG00000095637,ENSG00000170390,ENSG00000169862,ENSG00000080573,ENSG00000185532,ENSG00000155816,ENSG00000120885…	N
Human ped/adult cortex	Human ped/adult	Protoplasmic astrocytes	HP AST-PP	Velmeshev et al 2019	Human	Proliferating progenitors	ATP1A2,PREX2,CTNNA2,RORA,SLC1A3,LRRC16A,SLC4A4,COL5A3,GLIS3,SLC1A2,PARD3B,MACF1,DTNA,NHSL1,GLUL,BMPR1B,SLCO1C1,SFXN5,GPM6A,NPAS3,GJA1,MSI2,PITPNC1,TNIK,ADGRV1,CACNB2,CTNND2,AQP4,HPSE2,GPC5,NRXN1,NTM,CADM1,PRKG1,LSAMP,NKAIN3,ZNF98,RYR3,MIR99AHG,RNF219-AS1,RP11-384F7.2,NEAT1,FBXL7,SLC7A11,RANBP3L,ARHGAP24,GABRB1,ZBTB20,C1orf61,FGFR3,RFX4,AHCYL2,CLU,NDRG2,RP11-436D23.1,NFIA,NRG3,LINC00299,F3,LRRC3B,…	ENSG00000018625,ENSG00000046889,ENSG00000066032,ENSG00000069667,ENSG00000079215,ENSG00000079691,ENSG00000080493,ENSG00000080573,ENSG00000107249,ENSG00000110436,ENSG00000116117,ENSG00000127603,ENSG00000134769,ENSG00000135540,ENSG00000135821,ENSG00000138696,ENSG00000139155,ENSG00000144040,ENSG00000150625,ENSG00000151322,ENSG00000152661,ENSG00000153944,ENSG00000154217,ENSG00000154310,ENSG00000164199…	Y
Human ped/adult cortex	Human ped/adult	Endothelial	HP Endothelial	Velmeshev et al 2019	Human	Mural	PRKCH,SYNE2,ITM2A,COBLL1,MECOM,ABCB1,FLT1,SLC7A5,FN1,EPAS1,ABCG2,ITIH5,GPCPD1,ID1,PODXL,ARHGAP29,LEF1,IFITM3,RGS5,RBMS3,PTPRG,UTRN,IGFBP7,EBF1,DLC1,IFI27,B2M,A2M,CLDN5,HLA-E,ATP10A,ITGA1,ESYT2,NEAT1,ADGRF5,LHFP,CGNL1,NDUFA4L2,THSD4,BSG,ST8SIA6,ENG,FLI1,ID3,ADGRL4,SLC38A5,VWF,SLC2A1,SLC7A1,HLA-C,RP11-649A16.1,HERC2P3,VIM,NOTCH3,EMCN,GNG11,CALD1,XAF1,RBPMS,ERG,ELOVL7,LAMA2,PTPRB,ETS1,COLEC12,ANO2,M…	ENSG00000027075,ENSG00000054654,ENSG00000078596,ENSG00000082438,ENSG00000085276,ENSG00000085563,ENSG00000102755,ENSG00000103257,ENSG00000115414,ENSG00000116016,ENSG00000118777,ENSG00000123243,ENSG00000125772,ENSG00000125968,ENSG00000128567,ENSG00000137962,ENSG00000138795,ENSG00000142089,ENSG00000143248,ENSG00000144642,ENSG00000144724,ENSG00000152818,ENSG00000163453,ENSG00000164330,ENSG00000164741…	Y
Human ped/adult cortex	Human ped/adult	Parvalbumin interneurons	HP IN-PV	Velmeshev et al 2019	Human	Proliferating progenitors	TAC1,ANK1,MYO16,CNTNAP3,SOX6,FGF12,NXPH1,GAD1,SLIT2,BTBD11,ZNF385D,GRIP1,KCNC2,KCNAB1,ZNF804A,DLGAP1,CNTNAP2,DPP10,ERBB4,TMEM132C,VWC2,ZNF536,RP11-123O10.4,SNHG14,PTCHD4,KIAA1217,GAD2,PTPRM,CNTNAP3B,NHS,AC010127.3,TENM1,SPOCK3,SNRPN,SDK1,ALK,PLCXD3,PAM,TRPC4,SLC6A1,DLX6-AS1,SAMD5,RP11-444D3.1,RBMS3,ADAMTS17,SLC9A9,FAM19A2,KLHL5,KLF12,TIAM1,ELAVL2,ASTN2,RP11-307P5.1,RASGRF2,CNTN5,HCN1,ADCY8,ANO4,P…	ENSG00000006128,ENSG00000029534,ENSG00000041515,ENSG00000106714,ENSG00000110693,ENSG00000114279,ENSG00000122584,ENSG00000128683,ENSG00000145147,ENSG00000151136,ENSG00000151789,ENSG00000155974,ENSG00000166006,ENSG00000169282,ENSG00000170396,ENSG00000170579,ENSG00000174469,ENSG00000175497,ENSG00000178568,ENSG00000181234,ENSG00000188730,ENSG00000198597,ENSG00000256248,ENSG00000224078,ENSG00000244694…	Y
Human ped/adult cortex	Human ped/adult	Somatostatin interneurons	HP IN-SST	Velmeshev et al 2019	Human	GE/Inhibitory neurons	NRXN3,RBFOX1,SOX6,KIAA1217,NXPH1,GRIP1,SST,SYNPR,GRIK2,ROBO1,GRIK1,CNTNAP2,ROBO2,COL25A1,SPOCK3,GRIN3A,XKR4,SNHG14,RP11-123O10.4,CDH9,SHISA6,DLGAP1,WLS,GAD1,ELAVL2,PLCH1,KIF26B,GRIK3,RUNX1T1,TIAM1,STXBP6,GRID2,ZNF385D,BACH1,RAB3B,TENM3,PCDH11X,RBMS3,PTPRM,OXR1,TENM1,MAF,SNRPN,LHFPL3,PCDH15,SLC24A3,SATB1-AS1,TENM2,PCLO,CADPS,TRHDE,CHRM3,MGAT4C,ADGRL2,NETO1,NETO2,RASGRF2,LINC00693,TMTC1,KCNC2,GRIA1…	ENSG00000021645,ENSG00000078328,ENSG00000110693,ENSG00000120549,ENSG00000122584,ENSG00000155974,ENSG00000157005,ENSG00000163630,ENSG00000164418,ENSG00000169855,ENSG00000171189,ENSG00000174469,ENSG00000185008,ENSG00000188517,ENSG00000196104,ENSG00000198785,ENSG00000206579,ENSG00000224078,ENSG00000256248,ENSG00000113100,ENSG00000188803,ENSG00000170579,ENSG00000116729,ENSG00000128683,ENSG00000107105…	Y
Human ped/adult cortex	Human ped/adult	SV2C interneurons	HP IN-SV2C	Velmeshev et al 2019	Human	GE/Inhibitory neurons	MYO16,FGF14,KIAA1211,EYA4,SV2C,NXPH1,BCL11B,GAD1,FGF13,GAD2,TRPC3,NXPH2,RBMS3,EGFR,GRIP1,SLC6A1,KIT,FREM1,KCNC2,FSTL5,KCNAB1,ALK,GRIK1,PTPRM,ERBB4,MGAT4C,GRIN2A,FBXL7,SGCZ,ADARB2,PRELID2,DNER,KAZN,PTPRT,ZNF536,GRIN3A,DLX6-AS1,SOX2-OT,PTCHD4,RP11-123O10.4,LAMP5,TOX2,GRIA4,MTUS2,UNC13C,NFIB,PKP2,UBASH3B,CNTNAP4,ANKRD55,KCNIP1,PDGFD,RAB3C,MACROD2,AP1S2,CTC-806A22.1,SPHKAP,PIP5K1B,DOCK10,SGK1,NYAP2,G…	ENSG00000041515,ENSG00000102466,ENSG00000109265,ENSG00000112319,ENSG00000122012,ENSG00000122584,ENSG00000127152,ENSG00000128683,ENSG00000129682,ENSG00000136750,ENSG00000138741,ENSG00000144227,ENSG00000144642,ENSG00000146648,ENSG00000155974,ENSG00000157103,ENSG00000157404,ENSG00000164946,ENSG00000166006,ENSG00000168843,ENSG00000169282,ENSG00000171094,ENSG00000171189,ENSG00000173482,ENSG00000178568…	Y
Human ped/adult cortex	Human ped/adult	VIP interneurons	HP IN-VIP	Velmeshev et al 2019	Human	GE/Inhibitory neurons	PROX1,VIP,RGS12,SYNPR,CNTNAP2,GALNTL6,ERBB4,PLD5,ADARB2,SNHG14,DLX6-AS1,NR2F2-AS1,CXCL14,THSD7A,GAD1,ZNF536,CALB2,CNR1,SLC24A3,INPP4B,GRIK2,ARL4C,NRXN3,ROBO1,ROBO2,ZNF385D,IGF1,BTBD11,MIR325HG,EGFR,RP11-123O10.4,PDE3A,SCG2,AP1S2,PWRN1,NHS,C8orf34,SDK1,KCNT2,KIAA1211,DAB1,CNTN5,VWC2L,GRIP1,L3MBTL4,VWC2,ZNF804A,THSD7B,SNRPN,CHRM3,SNTG1,SPOCK3,RELN,DNER,CNTNAP4,DOCK10,KAZN,FSTL5,ANO4,LINGO2,NR3C2,CN…	ENSG00000117707,ENSG00000146469,ENSG00000159788,ENSG00000163630,ENSG00000174469,ENSG00000174473,ENSG00000178568,ENSG00000180287,ENSG00000185736,ENSG00000224078,ENSG00000231764,ENSG00000247809,ENSG00000145824,ENSG00000005108,ENSG00000128683,ENSG00000198597,ENSG00000172137,ENSG00000118432,ENSG00000185052,ENSG00000109452,ENSG00000164418,ENSG00000188042,ENSG00000021645,ENSG00000169855,ENSG00000185008…	Y
Human ped/adult cortex	Human ped/adult	Microglia	HP Microglia	Velmeshev et al 2019	Human	Immune	NAV3,MEF2A,ST6GAL1,APBB1IP,MEF2C,FYB,DOCK8,PLXDC2,ITPR2,DOCK4,ARHGAP24,C10orf11,FRMD4A,P2RY12,HS3ST4,KCNQ3,SRGAP2B,SFMBT2,SRGAP2,SORL1,ADAM28,C3,MAML3,DIAPH2,LDLRAD4,CYFIP1,RUNX1,SRGAP2C,SYNDIG1,SLC9A9,TBXAS1,AOAH,ATP8B4,RASGEF1C,INPP5D,RP11-624C23.1,AKAP13,LPAR6,EPB41L2,ANKRD44,ABR,ARHGAP22,CSF1R,CSF2RA,ST6GALNAC3,ARHGAP26,PTPRJ,SLCO2B1,MBNL1,BNC2,CD74,SAMSN1,TBC1D22A,LY86,SLC8A1,RP11-556E13.1,A…	ENSG00000067798,ENSG00000068305,ENSG00000073849,ENSG00000077420,ENSG00000081189,ENSG00000082074,ENSG00000107099,ENSG00000120594,ENSG00000123104,ENSG00000128512,ENSG00000138639,ENSG00000148655,ENSG00000151474,ENSG00000169313,ENSG00000182601,ENSG00000184156,ENSG00000196369,ENSG00000198879,ENSG00000266028,ENSG00000137642,ENSG00000042980,ENSG00000125730,ENSG00000196782,ENSG00000147202,ENSG00000168675…	Y
Human ped/adult cortex	Human ped/adult	NRGN-expressing neurons 1	HP Neu-NRGN-I	Velmeshev et al 2019	Human	Other neurons	TMSB10,PKM,SYT1,HSP90AA1,HSP90AB1,SYP,STMN2,RAB3A,TMEM59L,GAPDH,RTN4,STMN1,TUBA1B,YWHAH,CHN1,ARPP19,OLFM1,MAP1B,SNAP25,BEX1,RTN3,SARAF,TUBB2A,RTN1,ATP1B1,ALDOA,THY1,NRGN,UCHL1,CALM3,VSNL1,NGFRAP1,YWHAG,CLSTN1,ENC1,PRNP,SEPW1,CALM1,NEFL,TSPAN7,SCG5,SNCA,ATP1A1,EIF4A2,PCSK1N,ENO2,SLC17A7,CKB,SERINC1,PSAP,CREG2,FAIM2,ATP6AP2,RGS4,LINC00657,NEFM,DYNLL1,STXBP1,SERPINI1,PGM2L1,BEX2,PGAM1,CAMK2A,LMO4,TM…	ENSG00000034510,ENSG00000067225,ENSG00000067715,ENSG00000080824,ENSG00000096384,ENSG00000102003,ENSG00000104435,ENSG00000105649,ENSG00000105696,ENSG00000111640,ENSG00000115310,ENSG00000117632,ENSG00000123416,ENSG00000128245,ENSG00000128656,ENSG00000128989,ENSG00000130558,ENSG00000131711,ENSG00000132639,ENSG00000133169,ENSG00000133318,ENSG00000133872,ENSG00000137267,ENSG00000139970,ENSG00000143153…	N
Human ped/adult cortex	Human ped/adult	NRGN-expressing neurons 2	HP Neu-NRGN-II	Velmeshev et al 2019	Human	Other neurons	SYT1,SYP,RTN4,YWHAH,CHN1,ARPP19,MAP1B,SNAP25,BEX1,RTN3,RTN1,THY1,CALM3,ENC1,CALM1,HSP90AB1,TUBA1B,ATP1B1,CLSTN1,STMN1,TMEM59L,VSNL1,NRGN,UCHL1,OLFM1,ALDOA,NGFRAP1,STMN2,HSP90AA1,TUBB2A,GAPDH,ATP1A1,PKM,SARAF,TSPAN7,ATP2B1,SERPINI1,CCK,PLD3,PRNP,STXBP1,SERINC1,SCG5,FAIM2,TMSB10,EIF4A2,RAB3A,SEPW1,YWHAG,NDFIP1,PREPL,CAMK2A,TMSB4X,ATP1A3,DYNLL1,ENO2,DNM1,NEFL,APP,PSAP,IDS,ATP2A2,PGM2L1,CREG2,PCSK1N,…	ENSG00000067715,ENSG00000102003,ENSG00000115310,ENSG00000128245,ENSG00000128656,ENSG00000128989,ENSG00000131711,ENSG00000132639,ENSG00000133169,ENSG00000133318,ENSG00000139970,ENSG00000154096,ENSG00000160014,ENSG00000171617,ENSG00000198668,ENSG00000096384,ENSG00000123416,ENSG00000143153,ENSG00000171603,ENSG00000117632,ENSG00000105696,ENSG00000163032,ENSG00000154146,ENSG00000154277,ENSG00000130558…	N
Human ped/adult cortex	Human ped/adult	Maturing neurons	HP Neu-mat	Velmeshev et al 2019	Human	Other neurons	KCNIP4,MEG3,AC011288.2,IQCJ-SCHIP1,RALYL,PHACTR1,RBFOX1,KCNQ5,CSMD1,CELF2,AGBL4,CCSER1,STXBP5L,LRRTM4,LINGO2,LDB2,R3HDM1,ROBO2,DGKB,FAM19A1,KALRN,DLGAP1,HS6ST3,ASIC2,KHDRBS2,PTPRD,CHRM3,ERICH1-AS1,SNHG14,ARPP21,ADGRL2,NRG3,TENM2,RGS7,SYT1,CBLN2,SLIT3,CNTNAP2,EPHA6,ERC2,CACNA1B,GRIA4,NRXN3,RYR2,CDH18,DCLK1,GALNTL6,PDE4D,FSTL4,PLEKHA5,PPFIA2,MIR137HG,ATRNL1,FRMD4A,CAMK1D,RIMS2,BCYRN1,GABRB3,CDH12,M…	ENSG00000185774,ENSG00000214548,ENSG00000229618,ENSG00000250588,ENSG00000184672,ENSG00000112137,ENSG00000078328,ENSG00000185760,ENSG00000183117,ENSG00000048740,ENSG00000186094,ENSG00000184305,ENSG00000145087,ENSG00000176204,ENSG00000174482,ENSG00000169744,ENSG00000048991,ENSG00000185008,ENSG00000136267,ENSG00000183662,ENSG00000160145,ENSG00000170579,ENSG00000185352,ENSG00000108684,ENSG00000112232…	Y
Human ped/adult cortex	Human ped/adult	Oligodendrocyte precursor cells	HP OPC	Velmeshev et al 2019	Human	Oligodendrocyte precursors	VCAN,EPN2,XYLT1,PTPRZ1,SOX6,SEMA5A,TNR,NXPH1,DPP6,NOVA1,MDGA2,SNTG1,LRRC4C,PCDH15,GRID2,CA10,MMP16,AGAP1,BRINP3,LRP1B,NLGN1,CHST11,DSCAM,LRRTM4,CSMD1,OPCML,MAML2,KCND2,KCNIP4,DCC,LUZP2,LHFPL3,KAZN,SLC35F1,RP4-668E10.4,CSMD3,SOX2-OT,LINC00511,NRXN1,PID1,GRIK1,KIF13A,FGF14,SEZ6L,CASK,ZEB1,BCAN,ADARB2,FGF12,ZFPM2,PDGFRA,MEGF11,NTNG1,COL11A1,REV3L,OPHN1,ADGRL3,SCD5,SMOC1,SGCZ,NAV1,COL9A1,PLPPR1,GRM7,…	ENSG00000038427,ENSG00000072134,ENSG00000103489,ENSG00000106278,ENSG00000110693,ENSG00000112902,ENSG00000116147,ENSG00000122584,ENSG00000130226,ENSG00000139910,ENSG00000139915,ENSG00000147481,ENSG00000148948,ENSG00000150275,ENSG00000152208,ENSG00000154975,ENSG00000156103,ENSG00000157985,ENSG00000162670,ENSG00000168702,ENSG00000169760,ENSG00000171310,ENSG00000171587,ENSG00000176204,ENSG00000183117…	N
Human ped/adult cortex	Human ped/adult	Oligodendrocytes	HP Oligodendrocytes	Velmeshev et al 2019	Human	Oligodendrocytes	CLDN11,SLC44A1,PHLPP1,TF,QKI,MAN2A1,FRMD4B,PLCL1,PLP1,MAP7,DOCK10,ENPP2,TTLL7,ST18,PIP4K2A,ELMO1,SLC24A2,PPP2R2B,FMNL2,SIK3,TMEM144,EDIL3,MOBP,IL1RAPL1,FRMD5,TMTC2,UNC5C,CTNNA3,PCDH9,PDE4B,RNF220,SHTN1,MAGI2,NKAIN2,DPYD,MBP,CNP,SH3GL3,ANK3,DOCK5,DLG1,FRYL,TMEM165,SCD,PRUNE2,PDE8A,MYO1D,CREB5,UGT8,CRYAB,GPM6B,LINC00609,HHIP,PDE1C,SPOCK3,KCNH8,FUT8,TRIM2,MARCH1,PTPRK,DLG2,SLAIN1,LINC01608,ZEB2,PEX5…	ENSG00000013297,ENSG00000070214,ENSG00000081913,ENSG00000091513,ENSG00000112531,ENSG00000112893,ENSG00000114541,ENSG00000115896,ENSG00000123560,ENSG00000135525,ENSG00000135905,ENSG00000136960,ENSG00000137941,ENSG00000147488,ENSG00000150867,ENSG00000155849,ENSG00000155886,ENSG00000156475,ENSG00000157827,ENSG00000160584,ENSG00000164124,ENSG00000164176,ENSG00000168314,ENSG00000169306,ENSG00000171877…	N
V-SVZ	Mouse adult	VSVZ-1 Astrocyte	VSVZ-1 Astrocyte	Mizrak et al 2019	Mouse	Astrocytes	ALDOC,CLU,NTSR2,CLDN10,GJA9,APOE,SLC1A2,GPR37L1,SLC6A11,AGT,ATP1A2,SLC1A3,ATP1B2,MT1G,MT1H,SPARCL1,NKAIN4,PLA2G7,FXYD1,MT3,TTYH1,MFGE8,NDRG2,S1PR1,CPE,HTRA1,BCAN,MMD2,ACSBG1,SLC7A10,PRDX6,GSTM1,MLC1,GJB6,CRYM,TSPAN7,EDNRB,CXCL14,ACSL6,NTRK2,ID2,CSPG5,F3,SLC4A4,BTBD17,MGST1,SCG3,ITIH3,FAM107A,SLC39A12,LSAMP,GPM6A,SLC6A1,ENHO,AQP4,CHCHD10,ACSL3,FJX1,TIMP3,HES5,PRNP,LXN,ABHD3,SOX9,FGFR3,ENTPD2,SLC25…	ENSG00000109107,ENSG00000120885,ENSG00000169006,ENSG00000134873,ENSG00000131233,ENSG00000130203,ENSG00000110436,ENSG00000170075,ENSG00000132164,ENSG00000135744,ENSG00000018625,ENSG00000079215,ENSG00000129244,ENSG00000125144,ENSG00000205358,ENSG00000152583,ENSG00000101198,ENSG00000146070,ENSG00000266964,ENSG00000087250,ENSG00000167614,ENSG00000140545,ENSG00000165795,ENSG00000170989,ENSG00000109472…	Y
V-SVZ	Mouse adult	VSVZ-1 COP	VSVZ-1 COP	Mizrak et al 2019	Mouse	Oligodendrocyte precursors	GPR17,BCAS1,FYN,NFASC,RND2,ENPP6,TNR,DYNLL2,LIMS2,MPZL1,BFSP2,BMP4,SLC44A1,COL9A3,TMEM163,SLC1A1,NEU4,KANK1,TMEM108,IPCEF1,C8orf46,KIAA1644,SH3BP4,RAP2A,PAK4,PLXNB3,SUSD4,MYCL,SLC22A23,PIK3R3,UST,DUSP15,SEMA5A,SEZ6L,OPCML,ITGB7,SAPCD1,MATN1,BRCA1,GP1BB,ZNF488,RHBDL2,DCT,EPCAM,CHST8,C1orf106,TNS3,SIRT2,PPFIBP1,SULF2,CYFIP2,RNF128,GNB4,PTPRO,RAB33A,TRAF4,RNF122,FRMD4A,LRRC42,CHST3,S100B,SEMA3D,GIPC…	ENSG00000144230,ENSG00000064787,ENSG00000010810,ENSG00000163531,ENSG00000108830,ENSG00000164303,ENSG00000116147,ENSG00000264364,ENSG00000072163,ENSG00000197965,ENSG00000170819,ENSG00000125378,ENSG00000070214,ENSG00000092758,ENSG00000152128,ENSG00000106688,ENSG00000204099,ENSG00000107104,ENSG00000144868,ENSG00000074706,ENSG00000169085,ENSG00000138944,ENSG00000130147,ENSG00000125249,ENSG00000130669…	Y
V-SVZ	Mouse adult	VSVZ-1 Endothelial	VSVZ-1 Endothelial	Mizrak et al 2019	Mouse	Mural	ITM2A,FLT1,CXCL12,CLDN5,PLTP,BSG,SLCO1A2,SPOCK2,RAMP2,EGFL7,IGFBP7,HSPB1,CA4,IFITM3,SLC2A1,ID1,LY6E,ESAM,PTPRB,ABCB1,KLF2,SLC6A6,VWA1,FXYD5,SRGN,TM4SF1,SLC9A3R2,TSC22D1,ABLIM1,FN1,WFDC1,EPAS1,PODXL,SGMS1,CD34,SLCO1C1,PCP4L1,TSPAN13,SOX17,EDN1,LSR,ABCG2,SPTBN1,EMCN,ENG,PTRF,KANK3,KDR,TINAGL1,MYL12A,PROM1,KIAA1462,LTBP4,FOXQ1,SLC22A8,APOLD1,ABHD2,PGLYRP1,CDKN1A,ACVRL1,IFITM3,ISYNA1,HEG1,SOX18,SDPR,…	ENSG00000078596,ENSG00000102755,ENSG00000107562,ENSG00000184113,ENSG00000100979,ENSG00000172270,ENSG00000084453,ENSG00000107742,ENSG00000131477,ENSG00000172889,ENSG00000163453,ENSG00000106211,ENSG00000167434,ENSG00000142089,ENSG00000117394,ENSG00000125968,ENSG00000160932,ENSG00000149564,ENSG00000127329,ENSG00000085563,ENSG00000127528,ENSG00000131389,ENSG00000179403,ENSG00000089327,ENSG00000122862…	Y
V-SVZ	Mouse adult	VSVZ-1 Ependymal	VSVZ-1 Ependymal	Mizrak et al 2019	Mouse	Ependymal	CCDC153,TMEM212,DYNLRB2,RARRES2,FAM183B,RSPH1,MEIG1,C9orf24,MIA,C2orf40,C1orf43,CALML4,S100A6,FOXJ1,CRYGN,ODF3B,RIIAD1,ASCC1,SPA17,AK7,TMEM107,C17orf97,HDC,EFCAB10,MLF1,AEBP1,C9orf116,SNTN,ENKUR,ANXA2,HIST1H4A,ELOF1,ANXA5,S100A11,TM4SF1,MNS1,PLTP,LBP,C2orf70,CDHR4,TCTEX1D4,C22orf23,DNALI1,CCDC146,CAPSL,BPHL,LRRC48,NME5,GAS6,C2orf50,NUF2,SNCG,LRRC23,HIPK1,CCDC113,C4orf22,AC079354.1,MORN5,TEKT1,CDH…	ENSG00000248712,ENSG00000186329,ENSG00000168589,ENSG00000106538,ENSG00000164556,ENSG00000160188,ENSG00000197889,ENSG00000164972,ENSG00000261857,ENSG00000119147,ENSG00000143612,ENSG00000129007,ENSG00000197956,ENSG00000129654,ENSG00000127377,ENSG00000177989,ENSG00000178796,ENSG00000138303,ENSG00000064199,ENSG00000140057,ENSG00000179029,ENSG00000187624,ENSG00000140287,ENSG00000185055,ENSG00000178053…	Y
V-SVZ	Mouse adult	VSVZ-1 Microglia	VSVZ-1 Microglia	Mizrak et al 2019	Mouse	Immune	C1QB,CTSS,C1QC,HEXB,C1QA,TYROBP,P2RY12,CSF1R,SELPLG,CX3CR1,FCER1G,TREM2,CD33,LAPTM5,RGS10,FCGR2B,TMEM119,ZFP36,AIF1,CTSD,LGMN,JUNB,RGS2,GPR34,CCL4,B2M,LY86,CD53,RNASE4,FOS,CD68,LTC4S,HPGD,UNC93B1,JUN,SERINC3,CTSZ,MPEG1,PLD4,LPCAT2,CYBA,MAFB,GOLM1,TGFBR1,ALOX5AP,PTPN18,ARSB,GRN,P2RY13,SUSD3,ABI3,CCL18,CD37,ITGAM,CYTH4,LAIR1,BTG2,ATF3,LYZ,FAM105A,IER5,CTSH,MAF,PYCARD,FOSB,PTGS1,CST3,IFNGR1,TMEM173,…	ENSG00000173369,ENSG00000163131,ENSG00000159189,ENSG00000049860,ENSG00000173372,ENSG00000011600,ENSG00000169313,ENSG00000182578,ENSG00000110876,ENSG00000168329,ENSG00000158869,ENSG00000095970,ENSG00000105383,ENSG00000162511,ENSG00000148908,ENSG00000072694,ENSG00000183160,ENSG00000128016,ENSG00000204472,ENSG00000117984,ENSG00000100600,ENSG00000171223,ENSG00000116741,ENSG00000171659,ENSG00000129277…	Y
V-SVZ	Mouse adult	VSVZ-1 Mural+Fibroblast	VSVZ-1 Mural+Fibroblast	Mizrak et al 2019	Mouse	Mural	VTN,RGS5,MYL9,HIGD1B,IGF2,IGFBP7,KCNJ8,MGP,IFITM3,SOD3,CALD1,NBL1,ATP13A5,RGS4,PDGFRB,CD248,NDUFA4L2,P2RY14,SLC6A20,PCOLCE,S1PR3,DCN,EVA1B,ART3,TAGLN,BGN,SLC19A1,ABCC9,NR2F2,COL4A1,COX4I2,GPER1,ACE2,GJA4,PERP,COLEC12,NOTCH3,PTH1R,SERPING1,CASQ2,COL3A1,IL34,SLC6A13,RP5-966M1.6,ENPEP,FOXS1,NID1,PLA1A,ECM2,TMEM45A,EGFLAM,GPC3,TBXA2R,SLC16A12,ASPN,TBX18,GPRC5C,COL1A2,HIC1,C1QTNF2,OGN,ANGPTL2,SPP1,PCD…	ENSG00000109072,ENSG00000143248,ENSG00000101335,ENSG00000131097,ENSG00000167244,ENSG00000163453,ENSG00000121361,ENSG00000111341,ENSG00000142089,ENSG00000109610,ENSG00000122786,ENSG00000158747,ENSG00000187527,ENSG00000117152,ENSG00000113721,ENSG00000174807,ENSG00000185633,ENSG00000174944,ENSG00000163817,ENSG00000106333,ENSG00000213694,ENSG00000011465,ENSG00000142694,ENSG00000156219,ENSG00000149591…	Y
V-SVZ	Mouse adult	VSVZ-1 Neuron	VSVZ-1 Neuron	Mizrak et al 2019	Mouse	Other neurons	PCP4,PENK,NDRG4,ARPP21,NRGN,PPP3CA,FBXL16,SNAP25,ATP1A3,CAMK2B,CAMK2A,AGAP2,NRSN1,HPCA,NCDN,CPLX2,DDN,CAMKV,ARF3,GNG7,SYT1,ENO2,CELF4,VPS8,PPP1R1B,PDE1B,HPCAL4,PRKCB,PSD,RGS9,SEZ6,MATK,BAIAP2,KCNIP2,GNAL,PTPN5,GAP43,GPR88,RASGEF1A,ADCY5,KIF5C,PDE10A,GNG13,VSNL1,SCN4B,PTPRN,CYFIP2,DNM1,ITPR1,CNIH2,GAD1,GRM5,SPTBN2,ATP2B2,KCNQ2,HAP1,TMEM130,RAB3C,CX3CL1,ATP6V1G2,PRKCE,TMEM158,CALY,RBFOX3,SLC12A5,PH…	ENSG00000183036,ENSG00000181195,ENSG00000103034,ENSG00000172995,ENSG00000154146,ENSG00000138814,ENSG00000127585,ENSG00000132639,ENSG00000105409,ENSG00000058404,ENSG00000070808,ENSG00000135439,ENSG00000152954,ENSG00000121905,ENSG00000020129,ENSG00000145920,ENSG00000181418,ENSG00000164076,ENSG00000134287,ENSG00000176533,ENSG00000067715,ENSG00000111674,ENSG00000101489,ENSG00000156931,ENSG00000131771…	N
V-SVZ	Mouse adult	VSVZ-1 OPC	VSVZ-1 OPC	Mizrak et al 2019	Mouse	Oligodendrocyte precursors	PDGFRA,C1QL1,OLIG1,CCND1,CACNG4,C8orf46,MATN4,GPR17,TNR,GNG3,CDO1,CSPG4,CNTN1,OLIG2,EMID1,NCALD,PHLDA1,NEU4,SDC3,VCAN,BRINP1,TMEM255B,SH3BP4,RPRM,SNX22,LNX1,NXPH1,DSCAM,OLFM2,IGFBP3,PCDH15,MEGF11,CHST5,C1QL2,SHC4,PCSK1N,SULF2,SUSD5,TMEM100,RLBP1,GRIA3,CSPG5,B3GAT2,FAM89A,SCRG1,PXDC1,KCNIP3,TRAF4,CALY,LRRTM1,LRRTM3,MMP15,RAMP1,C16orf45,ZDHHC2,SLC7A3,CALB2,SPRY1,EPN2,FAM155A,FXYD6,TMEM59L,TCEAL3,C1…	ENSG00000134853,ENSG00000131094,ENSG00000184221,ENSG00000110092,ENSG00000075461,ENSG00000169085,ENSG00000124159,ENSG00000144230,ENSG00000116147,ENSG00000162188,ENSG00000129596,ENSG00000173546,ENSG00000018236,ENSG00000205927,ENSG00000186998,ENSG00000104490,ENSG00000139289,ENSG00000204099,ENSG00000162512,ENSG00000038427,ENSG00000078725,ENSG00000184497,ENSG00000130147,ENSG00000177519,ENSG00000157734…	Y
V-SVZ	Mouse adult	VSVZ-1 Oligodendrocyte	VSVZ-1 Oligodendrocyte	Mizrak et al 2019	Mouse	Oligodendrocytes	PLP1,CLDN11,MAL,PTGDS,MOBP,CRYAB,TF,SEPT4,APOD,QDPR,MBP,CA2,MAG,OPALIN,ERMN,CNP,MOG,TUBB4A,STMN4,ENPP2,GRB14,GSN,NDRG1,TSPAN2,APLP1,GSTP1,PDLIM2,UGT8,PPP1R14A,TMEM88B,DESI1,PLLP,FTH1,JOSD2,GJB1,FA2H,GATM,PEX5L,TPPP,TMEFF2,TPPP3,GPR37,AGPAT4,APP,SEZ6L2,ASPA,GNG11,LPAR1,SERPINB1,BIN1,TMEM151A,DUSP26,GAMT,FEZ1,NKX6-2,ACOT7,RHOG,SEC11C,HAPLN2,LGI3,YWHAQ,TALDO1,LITAF,CPOX,SEPT8,PLEKHB1,MAPK8IP1,EVI2A,…	ENSG00000123560,ENSG00000013297,ENSG00000172005,ENSG00000107317,ENSG00000168314,ENSG00000109846,ENSG00000091513,ENSG00000108387,ENSG00000189058,ENSG00000151552,ENSG00000197971,ENSG00000104267,ENSG00000105695,ENSG00000197430,ENSG00000136541,ENSG00000173786,ENSG00000204655,ENSG00000104833,ENSG00000015592,ENSG00000136960,ENSG00000115290,ENSG00000148180,ENSG00000104419,ENSG00000134198,ENSG00000105290…	Y
V-SVZ	Mouse adult	VSVZ-1 T	VSVZ-1 T	Mizrak et al 2019	Mouse	Other	HLA-DQA1,PLAC8,CD79A,HLA-DRB1,PTPRCAP,IGLL1,CYTIP,CYBB,IFITM1,CCR7,LY6D,CD2,CD3G,MS4A4A,GIMAP4,CD3D,LCK,NAPSA,CD8B,CCR2,CD3E,ITGAL,RNASE2,MS4A1,SELL,GIMAP5,FCRLA,SPN,SIRPG,SIRPG,HLA-DQB1,CD74,LAT,CD69,CYP4F3,IFI27L1,FCRL1,CLEC12A,CLEC7A,FGR,NKG7,ITGB7,DUSP2,CLEC4A,PLBD1,TBC1D10C,IL2RG,CD79B,RAC2,MNDA,MYO1G,LSP1,HLA-DMB,PTPRC,FXYD5,MNDA,SLFN12,EMP3,LGALS3,HCST,S100A4,CRIP1,ARHGAP15,GIMAP5,CLEC4A,M…	ENSG00000211592,ENSG00000196735,ENSG00000145287,ENSG00000105369,ENSG00000196126,ENSG00000213402,ENSG00000211772,ENSG00000128322,ENSG00000115165,ENSG00000165168,ENSG00000185885,ENSG00000126353,ENSG00000167656,ENSG00000116824,ENSG00000160654,ENSG00000110079,ENSG00000133574,ENSG00000167286,ENSG00000182866,ENSG00000131400,ENSG00000172116,ENSG00000121807,ENSG00000198851,ENSG00000005844,ENSG00000169385…	Y
V-SVZ	Mouse adult	VSVZ-1 aNSC+TAC+NB	VSVZ-1 aNSC+TAC+NB	Mizrak et al 2019	Mouse	Neural stem cell	CCND2,TUBB3,TUBB,TMSB10,HMGB2,HMGN4,STMN2,IGFBPL1,SOX11,HN1,HNRNPA1,H2AFZ,SOX4,CDCA7,KIAA0101,DLX1,UBE2C,MARCKSL1,C11orf31,DLX2,H2AFV,CDK4,TUBA1A,DPYSL3,STMN3,STMN1,NREP,HMGB3,CRMP1,H2AFX,HNRNPAB,H3F3B,MFAP2,TUBA1B,TUBB2B,TIAM2,ABRACL,DUT,HMGN1,ARX,PTMA,CKS2,C4orf48,RRM2,FXYD6,RTN1,H3F3C,SNRPE,NSG2,ATPIF1,YBX1,PRDX2,PTTG1,BIRC5,RBM3,SNRPG,RANBP1,DDAH2,BEX2,PFN2,GNG3,SNRPF,CKS1B,DCX,ISLR2,BANF1,EL…	ENSG00000118971,ENSG00000198211,ENSG00000196230,ENSG00000034510,ENSG00000164104,ENSG00000182952,ENSG00000104435,ENSG00000137142,ENSG00000176887,ENSG00000189159,ENSG00000135486,ENSG00000164032,ENSG00000124766,ENSG00000144354,ENSG00000166803,ENSG00000144355,ENSG00000175063,ENSG00000175130,ENSG00000211450,ENSG00000115844,ENSG00000105968,ENSG00000135446,ENSG00000167552,ENSG00000113657,ENSG00000197457…	Y
V-SVZ	Mouse adult	VSVZ-2 Astrocytes	VSVZ-2 Astrocytes	Mizrak et al 2019	Mouse	Astrocytes	ALDOC,SLC1A2,CLU,GJA9,CLDN10,APOE,NTSR2,SLC6A11,GPR37L1,SLC1A3,ATP1A2,ATP1B2,S1PR1,MT1G,MT1H,NDRG2,SPARCL1,HTRA1,ACSBG1,NKAIN4,PLA2G7,MFGE8,BCAN,PRDX6,TTYH1,SCG3,CXCL14,MMD2,GSTM1,MT3,BTBD17,EDNRB,MLC1,CPE,ID2,SLC7A10,ACSL6,GJB6,AQP4,FXYD1,FAM107A,MGST1,CSPG5,SLC4A4,F3,NTRK2,SLC39A12,TSPAN7,GSTM3,ENHO,SOX9,FJX1,LXN,GLUL,TIMP3,LDHB,PRNP,CKB,CD63,PTN,CST3,DBI,SCRG1,DDAH1,CHCHD10,ACSL3,AGT,FGFR3,ABH…	ENSG00000109107,ENSG00000110436,ENSG00000120885,ENSG00000131233,ENSG00000134873,ENSG00000130203,ENSG00000169006,ENSG00000132164,ENSG00000170075,ENSG00000079215,ENSG00000018625,ENSG00000129244,ENSG00000170989,ENSG00000125144,ENSG00000205358,ENSG00000165795,ENSG00000152583,ENSG00000166033,ENSG00000103740,ENSG00000101198,ENSG00000146070,ENSG00000140545,ENSG00000132692,ENSG00000117592,ENSG00000167614…	Y
V-SVZ	Mouse adult	VSVZ-2 COP	VSVZ-2 COP	Mizrak et al 2019	Mouse	Oligodendrocyte precursors	GPR17,IPCEF1,NFASC,FYN,ENPP6,TMEM163,SIRT2,BCAS1,TNR,BFSP2,COL9A3,KANK1,KIAA1644,TMEM108,MBP,RAP2A,CNP,SLC44A1,BMP4,UST,RAB33A,CLDN11,PLP1,RND2,RNF122,RRAS2,SEMA5A,OLIG1,PLLP,GAL3ST1,SOX10,SLC1A1,UGT8,MPZL1,LIMS2,NEU4,SEMA6A,TNS3,SEMA3D,ENPP2,OLIG2,PAK4,GJC3,GLTP,DUSP15,MAG,GNG12,C8orf46,GNB4,SH3GL3,TMEFF2,CHADL,SULF2,TSPAN2,KNDC1,PIK3R3,SLC22A23,MYCL,ADAMTS4,ELOVL7,EML1,PCDH7,CNTN1,PELI1,SH3BP4,…	ENSG00000144230,ENSG00000074706,ENSG00000163531,ENSG00000010810,ENSG00000164303,ENSG00000152128,ENSG00000068903,ENSG00000064787,ENSG00000116147,ENSG00000170819,ENSG00000092758,ENSG00000107104,ENSG00000138944,ENSG00000144868,ENSG00000197971,ENSG00000125249,ENSG00000173786,ENSG00000070214,ENSG00000125378,ENSG00000111962,ENSG00000134594,ENSG00000013297,ENSG00000123560,ENSG00000108830,ENSG00000133874…	Y
V-SVZ	Mouse adult	VSVZ-2 Endothelial	VSVZ-2 Endothelial	Mizrak et al 2019	Mouse	Mural	ITM2A,FLT1,CLDN5,BSG,CXCL12,SLCO1A2,PLTP,SLC2A1,PTPRB,ABCB1,SPOCK2,RAMP2,LY6E,EGFL7,ID1,ESAM,HSPB1,FXYD5,SLC6A6,PODXL,ABLIM1,SRGN,IFITM3,TM4SF1,VWA1,EPAS1,FN1,SGMS1,WFDC1,SOX17,ABCG2,ENG,CD34,IGFBP7,EMCN,PROM1,SOX18,ACVRL1,TEK,EDN1,PGLYRP1,LSR,KDR,CDH5,KANK3,VWF,FOXQ1,CD93,ICAM2,CLIC5,CYYR1,NOSTRIN,GATA2,C1orf64,C16orf89,RASIP1,SDPR,TINAGL1,SLC38A5,TIE1,LTBP4,USHBP1,CLEC14A,ID3,CA4,SLC9A3R2,ERG,S…	ENSG00000078596,ENSG00000102755,ENSG00000184113,ENSG00000172270,ENSG00000107562,ENSG00000084453,ENSG00000100979,ENSG00000117394,ENSG00000127329,ENSG00000085563,ENSG00000107742,ENSG00000131477,ENSG00000160932,ENSG00000172889,ENSG00000125968,ENSG00000149564,ENSG00000106211,ENSG00000089327,ENSG00000131389,ENSG00000128567,ENSG00000099204,ENSG00000122862,ENSG00000142089,ENSG00000169908,ENSG00000179403…	Y
V-SVZ	Mouse adult	VSVZ-2 Ependymal	VSVZ-2 Ependymal	Mizrak et al 2019	Mouse	Ependymal	CCDC153,TMEM212,RARRES2,DYNLRB2,MIA,FAM183B,C9orf24,MEIG1,RSPH1,CRYGN,C1orf43,C2orf40,CALML4,FOXJ1,SPA17,ENKUR,HIST1H4A,RIIAD1,AK7,C17orf97,TMEM107,HDC,ASCC1,EFCAB10,PLTP,C9orf116,ODF3B,MNS1,ANXA2,MLF1,CDHR4,LRRC48,PIFO,LBP,CCDC146,SNTN,TCTEX1D4,IQCA1,CCDC113,FAM166B,C4orf22,C2orf70,CAPSL,AEBP1,DMKN,DNALI1,C10orf53,PPP1R36,LRRC23,MORN5,EFCAB1,C22orf23,CCDC33,NME5,PPP1R32,COL8A2,CDHR3,RSPH4A,ACOT2…	ENSG00000248712,ENSG00000186329,ENSG00000106538,ENSG00000168589,ENSG00000261857,ENSG00000164556,ENSG00000164972,ENSG00000197889,ENSG00000160188,ENSG00000127377,ENSG00000143612,ENSG00000119147,ENSG00000129007,ENSG00000129654,ENSG00000064199,ENSG00000151023,ENSG00000196176,ENSG00000178796,ENSG00000140057,ENSG00000187624,ENSG00000179029,ENSG00000140287,ENSG00000138303,ENSG00000185055,ENSG00000100979…	Y
V-SVZ	Mouse adult	VSVZ-2 Fibroblast	VSVZ-2 Fibroblast	Mizrak et al 2019	Mouse	Mural	VTN,RGS5,ACTA2,MYL9,IGFBP7,CRIP1,TPM2,HIGD1B,TAGLN,IGF2,MGP,CALD1,KCNJ8,IFITM3,SOD3,RP5-966M1.6,MYLK,ATP13A5,MYH11,PDGFRB,NDUFA4L2,SLC6A20,ART3,P2RY14,ABCC9,CD248,BGN,S1PR3,PCOLCE,ASPN,PERP,NR2F2,PLN,COX4I2,RGS4,GPER1,OGN,HSPB1,LMOD1,COLEC12,GJA4,HSPB2,ACE2,SERPING1,NOTCH3,ENPEP,LGALS1,CASQ2,FOXS1,ECM2,GNG11,NBL1,FILIP1L,HEYL,FOXC1,SLC19A1,S100A11,NID1,CNN2,EVA1B,ANO1,IFITM3,PTH1R,COL4A1,COL1A2,L…	ENSG00000109072,ENSG00000143248,ENSG00000107796,ENSG00000101335,ENSG00000163453,ENSG00000213145,ENSG00000198467,ENSG00000131097,ENSG00000149591,ENSG00000167244,ENSG00000111341,ENSG00000122786,ENSG00000121361,ENSG00000142089,ENSG00000109610,ENSG00000243696,ENSG00000065534,ENSG00000187527,ENSG00000133392,ENSG00000113721,ENSG00000185633,ENSG00000163817,ENSG00000156219,ENSG00000174944,ENSG00000069431…	Y
V-SVZ	Mouse adult	VSVZ-2 Microglia	VSVZ-2 Microglia	Mizrak et al 2019	Mouse	Immune	CTSS,C1QB,C1QC,C1QA,HEXB,CX3CR1,P2RY12,CSF1R,TYROBP,CD33,SELPLG,LAPTM5,TREM2,FCER1G,ZFP36,FCGR2B,TMEM119,GPR34,CTSD,LGMN,RGS10,AIF1,JUNB,CCL4,JUN,FOS,RGS2,LY86,CD53,HPGD,B2M,RNASE4,CCL18,UNC93B1,MAFB,MPEG1,CD68,TGFBR1,MAF,LTC4S,CTSZ,P2RY13,SERINC3,LYZ,GOLM1,LPCAT2,PLD4,IER5,ITGAM,LAIR1,GRN,PTGS1,CYBA,CD37,ATF3,BTG2,ABI3,ARSB,CYTH4,FOSB,PTPN18,CTSH,SPARC,CST3,ALOX5AP,HPGDS,SOCS3,FAM105A,HEXA,SUSD3…	ENSG00000163131,ENSG00000173369,ENSG00000159189,ENSG00000173372,ENSG00000049860,ENSG00000168329,ENSG00000169313,ENSG00000182578,ENSG00000011600,ENSG00000105383,ENSG00000110876,ENSG00000162511,ENSG00000095970,ENSG00000158869,ENSG00000128016,ENSG00000072694,ENSG00000183160,ENSG00000171659,ENSG00000117984,ENSG00000100600,ENSG00000148908,ENSG00000204472,ENSG00000171223,ENSG00000129277,ENSG00000177606…	Y
V-SVZ	Mouse adult	VSVZ-2 Neuron	VSVZ-2 Neuron	Mizrak et al 2019	Mouse	Other neurons	PENK,NDRG4,SYT1,SNAP25,ATP1A3,CAMK2B,VSNL1,ARPP21,ATP1B1,NCDN,ENO2,PPP3CA,PCP4,CX3CL1,ARF3,GAD2,GPR88,TMEM158,PNMAL2,SCG2,GAD1,GRM5,PTPN5,GNAL,LY6H,PDE1B,GRIA2,THY1,PTPRN,TMEM130,GRIA1,GAP43,DNM1,SEZ6,NSG2,CAMKV,RTN1,RAB3A,SYP,ZWINT,NRSN1,CELF4,RASGRP1,VSTM2L,CHN1,CPLX2,HPCA,ATP2B2,SLC32A1,KCNIP2,FBXL16,PRKCB,SLC12A5,CPLX1,SYT4,HAP1,CALY,GRIN1,GPRASP1,PHYHIP,GDA,EEF1A2,PRKAR1B,NSF,RBFOX1,SCN2A,CL…	ENSG00000181195,ENSG00000103034,ENSG00000067715,ENSG00000132639,ENSG00000105409,ENSG00000058404,ENSG00000163032,ENSG00000172995,ENSG00000143153,ENSG00000020129,ENSG00000111674,ENSG00000138814,ENSG00000183036,ENSG00000006210,ENSG00000134287,ENSG00000136750,ENSG00000181656,ENSG00000249992,ENSG00000204851,ENSG00000171951,ENSG00000128683,ENSG00000168959,ENSG00000110786,ENSG00000141404,ENSG00000176956…	N
V-SVZ	Mouse adult	VSVZ-2 OPC	VSVZ-2 OPC	Mizrak et al 2019	Mouse	Oligodendrocyte precursors	PDGFRA,C1QL1,NEU4,GPR17,C8orf46,CACNG4,MATN4,TNR,CSPG4,CCND1,VCAN,EMID1,CDO1,RLBP1,OLIG2,OLIG1,CSPG5,NXPH1,TRAF4,SHC4,SNX22,RPRM,SH3BP4,FABP7,PTPRZ1,S100A1,CNTN1,SULF2,NCALD,SCRG1,XYLT1,QPCT,ASCL1,BRINP1,ZCCHC24,DBI,FXYD6,PXDC1,EPN2,ZDHHC2,KCNIP3,SDC3,S100A16,GNG3,TMEM100,RGCC,PHLDA1,GPT2,ARHGAP31,PCSK1N,AMPD3,TSPAN6,KANK1,ARL2BP,SERPINE2,UGDH,SOX10,CASKIN2,LBH,GM2A,NRXN1,MARCKS,CHADL,ADCYAP1R1,C…	ENSG00000134853,ENSG00000131094,ENSG00000204099,ENSG00000144230,ENSG00000169085,ENSG00000075461,ENSG00000124159,ENSG00000116147,ENSG00000173546,ENSG00000110092,ENSG00000038427,ENSG00000186998,ENSG00000129596,ENSG00000140522,ENSG00000205927,ENSG00000184221,ENSG00000114646,ENSG00000122584,ENSG00000076604,ENSG00000185634,ENSG00000157734,ENSG00000177519,ENSG00000130147,ENSG00000164434,ENSG00000106278…	Y
V-SVZ	Mouse adult	VSVZ-2 Oligodendrocytes	VSVZ-2 Oligodendrocytes	Mizrak et al 2019	Mouse	Oligodendrocytes	PLP1,MAL,CLDN11,TF,MOBP,MBP,MAG,ERMN,PTGDS,CA2,CNP,CRYAB,MOG,APOD,SEPT4,OPALIN,QDPR,TUBB4A,STMN4,TSPAN2,NDRG1,ENPP2,TMEM88B,UGT8,GRB14,PLLP,GPR37,GSTP1,GSN,GATM,DESI1,FTH1,PPP1R14A,APLP1,FA2H,PDLIM2,LPAR1,ASPA,PEX5L,TMEFF2,GJB1,JOSD2,EVI2A,NKX6-2,SCD,AGPAT4,PLEKHB1,SEZ6L2,TPPP,SLAIN1,HAPLN2,ANLN,PTPRD,EDIL3,LGI3,TNFAIP6,SLC44A1,RHOG,BIN1,CSRP1,SERPINB1,FEZ1,SEC11C,CNTN2,TMEM151A,CMTM5,TTYH2,CPOX,…	ENSG00000123560,ENSG00000172005,ENSG00000013297,ENSG00000091513,ENSG00000168314,ENSG00000197971,ENSG00000105695,ENSG00000136541,ENSG00000107317,ENSG00000104267,ENSG00000173786,ENSG00000109846,ENSG00000204655,ENSG00000189058,ENSG00000108387,ENSG00000197430,ENSG00000151552,ENSG00000104833,ENSG00000015592,ENSG00000134198,ENSG00000104419,ENSG00000136960,ENSG00000205116,ENSG00000174607,ENSG00000115290…	Y
V-SVZ	Mouse adult	VSVZ-2 T	VSVZ-2 T	Mizrak et al 2019	Mouse	Other	NKG7,MS4A4A,PTPRCAP,CD3D,CYTIP,CD3G,LTB,PLAC8,CD8B,SKAP1,SELL,NAPSA,IL2RG,CD79A,CCR2,S100A4,MNDA,ITGB7,CD74,HLA-DQA1,RAC2,MS4A6A,FXYD5,PYHIN1,HLA-DRB1,HLA-DQB1,KLF2,B2M,CRIP1,SLFN12,LSP1,DUSP2,CORO1A,IFI27L1,S100A10,GIMAP6,PSMB8,TMSB10,SRGN,GIMAP1,PTPRC,PTPN18,ARHGDIB,TMSB4Y,ARPC1B,TPT1,SHISA5,TAGLN2,LY6E,CNN2,EEF1A1,S100A11,PFN1,WDR89,AHNAK,ETS1,FAU,EMP3,CD53,GMFG,STK17B,PABPC1,ANXA2,TSPO,GPSM3,…	ENSG00000211772,ENSG00000105374,ENSG00000110079,ENSG00000213402,ENSG00000167286,ENSG00000115165,ENSG00000160654,ENSG00000211772,ENSG00000227507,ENSG00000145287,ENSG00000172116,ENSG00000141293,ENSG00000188404,ENSG00000131400,ENSG00000147168,ENSG00000105369,ENSG00000121807,ENSG00000196154,ENSG00000229164,ENSG00000163563,ENSG00000139626,ENSG00000019582,ENSG00000196735,ENSG00000211592,ENSG00000128340…	Y
V-SVZ	Mouse adult	VSVZ-2 aNSC+TAC+NB	VSVZ-2 aNSC+TAC+NB	Mizrak et al 2019	Mouse	Neural stem cell	CCND2,HMGB2,SOX11,TUBB,IGFBPL1,SOX4,HMGN4,TMSB10,TUBB3,CDCA7,HN1,STMN1,MARCKSL1,H2AFZ,DPYSL3,KIAA0101,CDK4,HNRNPA1,DLX1,TUBA1A,C11orf31,TUBB2B,NREP,DLX2,H2AFV,HMGB3,UBE2C,ARX,NFIB,MEX3A,TOP2A,HNRNPAB,DCX,H3F3C,DUT,HMGN1,MFAP2,CRMP1,RRM2,ELAVL4,SMC4,DDAH2,CKS2,PBK,CDCA8,PRDX2,ABRACL,TMSB10,MCM7,LMNB1,BIRC5,CKS1B,TYMS,SPC24,HMGN4,EZH2,PTMA,FXYD6,CDCA3,YBX1,NFIX,INSM1,SNRPE,NASP,H3F3B,LIG1,STMN2,MDK…	ENSG00000118971,ENSG00000164104,ENSG00000176887,ENSG00000196230,ENSG00000137142,ENSG00000124766,ENSG00000182952,ENSG00000034510,ENSG00000198211,ENSG00000144354,ENSG00000189159,ENSG00000117632,ENSG00000175130,ENSG00000164032,ENSG00000113657,ENSG00000166803,ENSG00000135446,ENSG00000135486,ENSG00000144355,ENSG00000167552,ENSG00000211450,ENSG00000137285,ENSG00000134986,ENSG00000115844,ENSG00000105968…	Y
Striatum	Mouse P9	Str/SVZ 0-Neurogenic progenitor	Str/SVZ 0-Neurogenic progenitor	Anderson et al 2020	Mouse	Neuronal progenitors	ADARB2,ZNF704,TUBB2B,IGFBPL1,NOL4,MPPED2,TIAM2,PLXNA4,NFIB,PBX3,SOX4,ERBB4,ROBO2,BTG1,NRXN3,STMN2,MAML3,SDK2,ETV1,PBX1,MEIS2,TUBB,SP8,ENOX1,NAV3,PDE4DIP,PLCL1,CACNA1C,SOX11,PCDH9,STMN1,GAD2,GAD1,MSRA,H3F3B,AUTS2,GRIP1,PFN2,BRINP2,SRRM4,NREP,ZEB2,HN1,DLX1,CCDC88A,GNG2,BCL11A,LRRC7,MAP1B,TCF4,SP9,CELF4,BASP1,CCND2,TMSB10,SORBS2,DLX2,NNAT,H3F3C,MARCKSL1,CTNNA2,MAP2,NCAM1,ATPIF1,RUNX1T1,EEF2,HSP90AB1…	ENSG00000185736,ENSG00000164684,ENSG00000137285,ENSG00000137142,ENSG00000101746,ENSG00000066382,ENSG00000146426,ENSG00000221866,ENSG00000147862,ENSG00000167081,ENSG00000124766,ENSG00000178568,ENSG00000185008,ENSG00000133639,ENSG00000021645,ENSG00000104435,ENSG00000196782,ENSG00000069188,ENSG00000006468,ENSG00000185630,ENSG00000134138,ENSG00000196230,ENSG00000164651,ENSG00000120658,ENSG00000067798…	Y
Striatum	Mouse P9	Str/SVZ 1-SPN	Str/SVZ 1-SPN	Anderson et al 2020	Mouse	Striatal neurons	LINGO2,CNTNAP5,PTPRD,CACNA2D3,GRM7,CNTNAP2,LRFN5,CDH8,KCTD16,DLG2,RARB,GRM5,KCTD8,CNTN5,ANO3,HS6ST3,RBFOX1,TMEM158,RYR3,TAC1,RELN,GALNT13,KCNQ5,LRRC4C,KCNIP4,LRP1B,ATP2B1,SGCZ,PDE10A,TENM2,DAB1,NKAIN2,GABRB3,GRIN2B,PCSK2,EBF1,EPHA6,SLIT3,MGAT4C,MAN1A1,CHSY3,PDE1A,LRRTM4,RGS6,GALNT8,HS3ST5,FAT3,CNTN3,GABRG3,DLGAP2,CELF2,MACROD2,ELMOD1,PTCHD4,ANK3,GRIK2,SYT1,RASGEF1B,GRID2,HS3ST4,NLGN1,KCNAB1,CSMD3…	ENSG00000174482,ENSG00000155052,ENSG00000153707,ENSG00000157445,ENSG00000196277,ENSG00000174469,ENSG00000165379,ENSG00000150394,ENSG00000183775,ENSG00000150672,ENSG00000077092,ENSG00000168959,ENSG00000183783,ENSG00000149972,ENSG00000134343,ENSG00000185352,ENSG00000078328,ENSG00000249992,ENSG00000198838,ENSG00000006128,ENSG00000189056,ENSG00000144278,ENSG00000185760,ENSG00000148948,ENSG00000185774…	Y
Striatum	Mouse P9	Str/SVZ 10-Astrocytes	Str/SVZ 10-Astrocytes	Anderson et al 2020	Mouse	Astrocytes	DTNA,SLC1A3,SFRP1,NTRK2,DBI,ADAMTS18,NRG1,VEPH1,MT3,LUZP2,PREX2,RGS20,PTN,SLC1A2,LAMA2,MSI2,CPE,DKK3,CST3,PRDX6,IGFBP5,FARS2,S1PR1,ID4,SFXN5,HES5,PARD3B,APOE,TNC,SOX9,NOTCH2,GLI3,MT1G,PRDM16,MT1H,RORB,S100A6,RIIAD1,ATP1A2,LRP4,PTER,HEPACAM,FABP7,BCL2,GABRB1,CSPG5,MGAT5,TNFRSF19,FXYD1,ARAP2,GJA9,TOX,MLC1,MMD2,BMPR1B,PACRG,TIMP3,DDAH1,EDNRB,GFRA1,PTPRZ1,SLCO1C1,NCKAP5,CLU,KIF21A,TTYH1,ACSS1,GLUL,MY…	ENSG00000134769,ENSG00000079215,ENSG00000104332,ENSG00000148053,ENSG00000155368,ENSG00000140873,ENSG00000157168,ENSG00000197415,ENSG00000087250,ENSG00000187398,ENSG00000046889,ENSG00000147509,ENSG00000105894,ENSG00000110436,ENSG00000196569,ENSG00000153944,ENSG00000109472,ENSG00000050165,ENSG00000101439,ENSG00000117592,ENSG00000115461,ENSG00000145982,ENSG00000170989,ENSG00000172201,ENSG00000144040…	Y
Striatum	Mouse P9	Str/SVZ 11-Endothelial	Str/SVZ 11-Endothelial	Anderson et al 2020	Mouse	Mural	FLT1,CLDN5,BSG,MECOM,SLC16A1,IGFBP7,PTPRB,FN1,CCDC141,SLC7A1,SEPP1,SLCO1A2,SLCO1C1,RASSF9,HMCN1,SLC7A5,SPARC,KDR,SPOCK2,ENG,TFRC,SLC38A2,CD93,ETS1,PTPRM,SLC40A1,ABLIM1,RGS5,FLI1,PTPRG,LAMA4,MYO10,RHOJ,GNG11,ST3GAL6,HEG1,RASGRP3,SPARCL1,KLF2,TEK,ID1,WWTR1,RAMP2,SLC39A10,VWA1,GPCPD1,TSC22D1,LEF1,PDGFD,FAM101B,CYYR1,EPAS1,CD34,COL4A2,CSRP2,PLEKHG1,LMO2,COL4A1,PALMD,MAST4,FTH1,ARHGAP29,KANK3,CDH5,TTY…	ENSG00000102755,ENSG00000184113,ENSG00000172270,ENSG00000085276,ENSG00000155380,ENSG00000163453,ENSG00000127329,ENSG00000115414,ENSG00000163492,ENSG00000139514,ENSG00000250722,ENSG00000084453,ENSG00000139155,ENSG00000198774,ENSG00000143341,ENSG00000103257,ENSG00000113140,ENSG00000128052,ENSG00000107742,ENSG00000106991,ENSG00000072274,ENSG00000134294,ENSG00000125810,ENSG00000134954,ENSG00000173482…	Y
Striatum	Mouse P9	Str/SVZ 13-SPN	Str/SVZ 13-SPN	Anderson et al 2020	Mouse	Striatal neurons	SGCZ,PENK,CNTN5,CNTN4,GALNT8,DLG2,GABRG3,SPOCK3,GALNT13,GRM5,CDH8,CACNA2D3,GPR88,RYR3,PDE10A,MGAT4C,NETO1,PCSK2,ZNF804A,KCTD8,TENM2,KCNAB1,RARB,GRM7,KCNQ5,LRP1B,HS6ST3,CALN1,WBSCR17,DRD2,DACH1,CNTNAP2,CNTNAP5,ATP2B1,PDE7B,SLC24A2,DGKB,LRRC4C,EPHA7,NKAIN2,FOXP1,ANO3,CELF2,KCNIP4,CACNA1E,TMEM158,GRID2,NEBL,RBFOX1,LRRTM4,SLIT3,MACROD2,NRG1,CHRM3,EPHA6,HS3ST4,CLVS1,TRPM3,KCTD16,ALCAM,ELMOD1,NPTN,NECA…	ENSG00000185053,ENSG00000181195,ENSG00000149972,ENSG00000144619,ENSG00000130035,ENSG00000150672,ENSG00000182256,ENSG00000196104,ENSG00000144278,ENSG00000168959,ENSG00000150394,ENSG00000157445,ENSG00000181656,ENSG00000198838,ENSG00000112541,ENSG00000182050,ENSG00000166342,ENSG00000125851,ENSG00000170396,ENSG00000183783,ENSG00000145934,ENSG00000169282,ENSG00000077092,ENSG00000196277,ENSG00000185760…	Y
Striatum	Mouse P9	Str/SVZ 14-SPN	Str/SVZ 14-SPN	Anderson et al 2020	Mouse	Striatal neurons	TAC1,CDH18,KCNQ5,MCTP1,STRIP2,NRG3,RELN,SPOCK3,RYR3,GRM5,PDE10A,DLG2,COL25A1,GALNT8,NETO1,ZNF804A,HS6ST3,PDE7B,CALN1,LRFN5,SORCS1,STXBP5L,ANO3,LINGO2,TMEM158,RBFOX1,GRIN2A,HS3ST5,MGAT4C,FGF14,GABRG3,LRRTM3,PCSK2,CACNA2D3,GRM7,MACROD2,DGKB,CNTN4,GPR158,CTNNA3,RARB,TENM2,GALNT13,KCTD16,FAT3,ELMOD1,CDH8,NKAIN2,PRKG1,KCNAB1,NR3C2,ADCY5,CNTNAP5,OPRM1,CNTN5,PLCB1,NEGR1,DTNB,CLVS1,NRG1,ATP2B1,DACH1,SERP…	ENSG00000006128,ENSG00000145526,ENSG00000185760,ENSG00000175471,ENSG00000128578,ENSG00000185737,ENSG00000189056,ENSG00000196104,ENSG00000198838,ENSG00000168959,ENSG00000112541,ENSG00000150672,ENSG00000188517,ENSG00000130035,ENSG00000166342,ENSG00000170396,ENSG00000185352,ENSG00000171408,ENSG00000183166,ENSG00000165379,ENSG00000108018,ENSG00000145087,ENSG00000134343,ENSG00000174482,ENSG00000249992…	Y
Striatum	Mouse P9	Str/SVZ 15-OPCs	Str/SVZ 15-OPCs	Anderson et al 2020	Mouse	Oligodendrocyte precursors	MBP,BCAS1,TNR,ENPP6,GPR17,NFASC,ARHGAP24,FYN,OPCML,TMEM108,SIRT2,TNS3,UST,ST18,TMEFF2,TMEM163,UGT8,ITPR2,LIMS2,TCF7L2,CLDN11,SLC44A1,SEMA5A,CNP,ABTB2,DNM3,CDH20,CDK14,QKI,MPZL1,TUBB4A,SOX6,PPFIBP1,DSCAM,PTPRJ,SOX10,PTPRE,PCDH7,SLC1A1,ZDHHC14,SEMA4D,FA2H,SH3D19,PPP1R16B,IPCEF1,NCALD,NCAM2,TMEM132D,CYFIP2,CHN2,DYNLL2,ELOVL7,GLTP,SOX8,CD9,GAL3ST1,PDE4B,PTPRO,SLC22A23,IGSF9B,GJC3,NEU4,KANK1,BMP4,NKX2…	ENSG00000197971,ENSG00000064787,ENSG00000116147,ENSG00000164303,ENSG00000144230,ENSG00000163531,ENSG00000138639,ENSG00000010810,ENSG00000183715,ENSG00000144868,ENSG00000068903,ENSG00000136205,ENSG00000111962,ENSG00000147488,ENSG00000144339,ENSG00000152128,ENSG00000174607,ENSG00000123104,ENSG00000072163,ENSG00000148737,ENSG00000013297,ENSG00000070214,ENSG00000112902,ENSG00000173786,ENSG00000166016…	Y
Striatum	Mouse P9	Str/SVZ 16-OPCs	Str/SVZ 16-OPCs	Anderson et al 2020	Mouse	Oligodendrocyte precursors	PDGFRA,XYLT1,DSCAM,BRINP3,SOX6,OLIG1,TNR,PCDH15,EPN2,OPCML,NXPH1,GRIN3A,TMEM132D,NCALD,MEGF11,SOX10,GPR17,OLIG2,ARHGAP31,SNTG1,SH3D19,MAML2,GRIK1,KANK1,DPP10,CACNG4,STK32A,SEMA5A,MMP16,TOP2A,PPAPDC1A,RGCC,UNC5C,CHST11,PID1,PSTPIP2,SDK1,SGCD,C1QL1,SEMA6D,ARHGEF3,SOX8,PRKCQ,REV3L,FAM19A1,PPP2R2B,CNTN1,ABTB2,ADAM12,ANKS1B,MKI67,CA8,ASTN2,NAV2,KCNIP3,FAM155A,KIF13A,NPAS3,KCND2,SCRG1,MIS18BP1,FIGN,NCA…	ENSG00000134853,ENSG00000103489,ENSG00000171587,ENSG00000162670,ENSG00000110693,ENSG00000184221,ENSG00000116147,ENSG00000150275,ENSG00000072134,ENSG00000183715,ENSG00000122584,ENSG00000198785,ENSG00000151952,ENSG00000104490,ENSG00000157890,ENSG00000100146,ENSG00000144230,ENSG00000205927,ENSG00000031081,ENSG00000147481,ENSG00000109686,ENSG00000184384,ENSG00000171189,ENSG00000107104,ENSG00000175497…	Y
Striatum	Mouse P9	Str/SVZ 17-SPN	Str/SVZ 17-SPN	Anderson et al 2020	Mouse	Striatal neurons	UNC5D,ZNF804A,CNTNAP2,EFNA5,MGAT4C,DRD2,PTPRM,GRIA1,CHRM3,FAM19A2,FOXP1,PDE1A,CADM1,SYT1,PENK,DLG2,KCNQ5,GRM5,NEGR1,ANK3,ZDBF2,CNTN3,NKAIN2,KIRREL3,GUCY1A3,MAPK10,ROBO1,ERC2,CLMP,RASGEF1B,GABRB3,GABRG3,KCNIP4,SGCZ,NDST3,SLIT3,XKR4,CCSER1,CELF2,TENM2,TMEM178B,MYO3B,GREB1L,PTPRD,RARB,PLCXD3,CDH8,CALN1,ZFHX3,CSRNP3,MEIS2,NNAT,CERS6,CACNA1E,ELMOD1,ANK2,RBFOX1,LY6H,GRM7,CNTNAP5,OPRM1,GRIN2B,BCL11B,NBE…	ENSG00000156687,ENSG00000170396,ENSG00000174469,ENSG00000184349,ENSG00000182050,ENSG00000149295,ENSG00000173482,ENSG00000155511,ENSG00000133019,ENSG00000198673,ENSG00000114861,ENSG00000115252,ENSG00000182985,ENSG00000067715,ENSG00000181195,ENSG00000150672,ENSG00000185760,ENSG00000168959,ENSG00000172260,ENSG00000151150,ENSG00000204186,ENSG00000113805,ENSG00000188580,ENSG00000149571,ENSG00000164116…	Y
Striatum	Mouse P9	Str/SVZ 18-Interneurons	Str/SVZ 18-Interneurons	Anderson et al 2020	Mouse	GE/Inhibitory neurons	NXPH1,IGFBP4,ST18,EFNA5,TRHDE,THSD7A,NRCAM,GALNT8,GRIA4,VSNL1,HS3ST2,HCN1,ERBB4,ZNF536,ASTN2,CRABP1,OLFM1,GALNT14,SH3RF3,GRIA1,CNTNAP4,GPR83,CRTAC1,ELAVL2,KCNIP1,VWC2,NECAB1,LGI1,EPHA3,KIT,MAF,PROKR2,NKX2-1,VWC2L,OLFM2,CNTN5,KCNC2,MOXD1,CNTNAP3,ADAMTS17,TCF4,TMEM108,KCNMB2,CHRM2,ADAMTS5,NRTN,PCSK6,ZMAT4,LHX6,TRPC6,ADCY8,GRIP1,EPHA4,DNER,FAM65B,MDGA2,NRG3,KIRREL3,LAMB1,DLGAP1,CHL1,PCDH15,GAD1,PDE3…	ENSG00000122584,ENSG00000141753,ENSG00000147488,ENSG00000184349,ENSG00000072657,ENSG00000005108,ENSG00000091129,ENSG00000130035,ENSG00000152578,ENSG00000163032,ENSG00000122254,ENSG00000164588,ENSG00000178568,ENSG00000198597,ENSG00000148219,ENSG00000166426,ENSG00000130558,ENSG00000158089,ENSG00000172985,ENSG00000155511,ENSG00000152910,ENSG00000123901,ENSG00000095713,ENSG00000107105,ENSG00000182132…	Y
Striatum	Mouse P9	Str/SVZ 19-Neurogenic progenitor	Str/SVZ 19-Neurogenic progenitor	Anderson et al 2020	Mouse	Neuronal progenitors	SDK2,ZNF704,ROBO2,KCND3,ADARB2,NOL4,ERBB4,PARM1,NFIB,MAML3,TIAM2,TUBB2B,SOX4,NRXN3,SP8,CACNA1C,MEIS2,ETV1,PLXNA4,BTG1,ENOX1,PBX3,NAV3,SYNPR,SOX11,PROKR2,PBX1,PDE4DIP,BRINP2,STMN2,AUTS2,MPPED2,GRIP1,BCL11A,TUBB,ZEB2,TCF4,IGFBPL1,DLX1,TSHZ1,MSRA,SRRM4,KHDRBS3,NREP,PLCL1,ZNF618,SMOC1,CCDC88A,PCDH9,PLCB4,GAD2,ASXL3,MOB3B,PCBP3,GAD1,UBASH3B,FAM78B,SLIT1,TSPAN5,EDIL3,ST6GAL1,NMNAT2,MEX3A,SP9,GRIK3,DLX2…	ENSG00000069188,ENSG00000164684,ENSG00000185008,ENSG00000171385,ENSG00000185736,ENSG00000101746,ENSG00000178568,ENSG00000169116,ENSG00000147862,ENSG00000196782,ENSG00000146426,ENSG00000137285,ENSG00000124766,ENSG00000021645,ENSG00000164651,ENSG00000151067,ENSG00000134138,ENSG00000006468,ENSG00000221866,ENSG00000133639,ENSG00000120658,ENSG00000167081,ENSG00000067798,ENSG00000163630,ENSG00000176887…	Y
Striatum	Mouse P9	Str/SVZ 2-Progenitor	Str/SVZ 2-Progenitor	Anderson et al 2020	Mouse	Proliferating progenitors	SEPW1,COX6A1,MT3,COX8A,UQCR11,COX6C,PCP4,UQCRQ,COX5B,ATP5I,UQCR10,COX6B1,NDUFB9,USMG5,CHCHD10,SERP2,CNIH2,GNG7,ATP5G1,COX7A2,FTH1,CPLX2,CAMK2N1,HPCAL4,ATP5J2,DDN,MAP1LC3A,NDRG2,ATP5E,PSD,NDUFA7,RASL10B,PPP1R1A,NOP10,MT1G,DBI,NDUFA3,NDUFA2,NDUFA4,UBL5,FABP7,MIF,GLP2R,ATPIF1,FAU,UQCRH,CALM3,SCD,FTL,SMDT1,SRPK1,PFDN5,TMSB10,EEF1B2,YBX1,SLC1A2,TPT1,CALM1,PTN,EEF1A1,CST3,GPX4,TOMM7,HSBP1,EEF1G,TTC9B,N…	ENSG00000178980,ENSG00000111775,ENSG00000087250,ENSG00000176340,ENSG00000127540,ENSG00000164919,ENSG00000183036,ENSG00000164405,ENSG00000135940,ENSG00000169020,ENSG00000184076,ENSG00000126267,ENSG00000147684,ENSG00000173915,ENSG00000250479,ENSG00000151778,ENSG00000174871,ENSG00000176533,ENSG00000159199,ENSG00000112695,ENSG00000167996,ENSG00000145920,ENSG00000162545,ENSG00000116983,ENSG00000241468…	Y
Striatum	Mouse P9	Str/SVZ 21-Endothelial	Str/SVZ 21-Endothelial	Anderson et al 2020	Mouse	Mural	RGS5,FLT1,DLC1,ITGA1,COL4A1,IGFBP7,CLDN5,MECOM,PTPRB,FN1,SPARC,SLC16A1,ATP13A5,BSG,CCDC141,SLC7A1,ABCC9,COL4A2,KDR,HIGD1B,CALD1,EBF1,ETS1,NID1,GNG11,HMCN1,SLCO1C1,SEPP1,ABLIM1,MAST4,ENG,RHOJ,SPOCK2,SLC7A5,EPAS1,CD93,SLCO1A2,TFRC,PTPRK,LAMA4,PTPRM,RASSF9,RASGRP3,ITGA4,EVA1B,SLC40A1,PDGFRB,RAPGEF5,SLC38A2,SPARCL1,WWTR1,HEG1,MYO1B,FAM101B,MYO10,FLI1,PTPRG,COBLL1,RBPMS,APBB2,SLC39A10,LEF1,GPCPD1,FRY,…	ENSG00000143248,ENSG00000102755,ENSG00000164741,ENSG00000213949,ENSG00000187498,ENSG00000163453,ENSG00000184113,ENSG00000085276,ENSG00000127329,ENSG00000115414,ENSG00000113140,ENSG00000155380,ENSG00000187527,ENSG00000172270,ENSG00000163492,ENSG00000139514,ENSG00000069431,ENSG00000134871,ENSG00000128052,ENSG00000131097,ENSG00000122786,ENSG00000164330,ENSG00000134954,ENSG00000116962,ENSG00000127920…	Y
Striatum	Mouse P9	Str/SVZ 23-Microglia	Str/SVZ 23-Microglia	Anderson et al 2020	Mouse	Immune	TYROBP,C1QC,CX3CR1,FCER1G,C1QA,C1QB,LGMN,ARPC1B,LY86,B2M,LPL,CTSB,P2RY12,CSF1R,LAPTM5,INPP5D,CTSS,APBB1IP,SERINC3,TREM2,PLXDC2,MBNL1,CTSZ,MAF,PTPN18,RUNX1,IGF1,FCRL2,SYNGR1,RGS10,IKZF1,LYN,PFN1,CYBA,PDE3B,TGFBR1,SEPP1,SPI1,MEF2C,FYB,FAM105A,SDK1,MYO1F,TUBA1B,CD33,SH3BGRL3,HPGDS,MKI67,PTGS1,BIRC5,DOCK8,TBXAS1,COTL1,FCGR2B,DOCK2,EFHD2,TNFRSF11A,PYCARD,AIF1,CTSC,LYZ,SIRPG,TOP2A,FLI1,P2RY6,LY6E,LAIR1…	ENSG00000011600,ENSG00000159189,ENSG00000168329,ENSG00000158869,ENSG00000173372,ENSG00000173369,ENSG00000100600,ENSG00000130429,ENSG00000112799,ENSG00000166710,ENSG00000175445,ENSG00000164733,ENSG00000169313,ENSG00000182578,ENSG00000162511,ENSG00000168918,ENSG00000163131,ENSG00000077420,ENSG00000132824,ENSG00000095970,ENSG00000120594,ENSG00000152601,ENSG00000101160,ENSG00000178573,ENSG00000072135…	Y
Striatum	Mouse P9	Str/SVZ 24-SPN	Str/SVZ 24-SPN	Anderson et al 2020	Mouse	Striatal neurons	FOXP2,ASIC2,NECAB1,NTNG1,OLFM3,SYT1,PDE4B,FAM19A2,CNTN5,ADARB2,DPP6,GABRG3,ALK,KIAA1217,SORCS1,SLC2A13,VWC2L,CCSER1,ROBO1,GRIN2A,RUNX1T1,TRPM3,PLCXD3,KCNIP4,NELL1,CA10,GRM7,CASZ1,GALNT8,PTPRM,RBFOX1,SEMA3A,PBX3,GPRIN3,AGBL4,GPR149,COL25A1,THSD7B,PCDH15,KCNQ5,OPCML,ANKFN1,OTOF,NTRK3,TSHZ1,PLCB1,PCSK2,DLG2,SYT6,CELF2,NKAIN3,GPC6,MDFIC,RYR2,CNTNAP2,LHFP,SYNDIG1,TRPC7,ATP2B1,RARB,NRG3,SLC44A5,CLSTN2,…	ENSG00000128573,ENSG00000108684,ENSG00000123119,ENSG00000162631,ENSG00000118733,ENSG00000067715,ENSG00000184588,ENSG00000198673,ENSG00000149972,ENSG00000185736,ENSG00000130226,ENSG00000182256,ENSG00000171094,ENSG00000120549,ENSG00000108018,ENSG00000151229,ENSG00000174453,ENSG00000184305,ENSG00000169855,ENSG00000183454,ENSG00000079102,ENSG00000083067,ENSG00000182836,ENSG00000185774,ENSG00000165973…	Y
Striatum	Mouse P9	Str/SVZ 25-SPN	Str/SVZ 25-SPN	Anderson et al 2020	Mouse	Striatal neurons	GRM8,ADARB2,CPNE4,KCNB2,ADAMTSL1,TENM4,PBX3,PROKR2,ERBB4,ROBO2,ADAMTS19,AUTS2,MEIS2,PBX1,GRIP1,SYNPR,HCN1,CACNA1C,DYNC1I1,PCDH15,NRXN3,RUNX1T1,EPHA6,SDK2,TSHZ1,ARPP21,FGF12,FAM155A,PPM1E,MSRA,UNC5C,ZNF385B,MACROD2,NAV3,EPHA5,LRRC7,PLCB4,ZEB2,BRINP2,CAMK4,BCL11A,IGFBPL1,KCNIP1,SGCD,FAM171B,PCBP3,FBN2,PCDH7,NOL4,CACNA2D1,MAP2,CELF4,NEGR1,NRP2,OTUD7A,ZNF618,KCNN2,GRIN2B,TCF4,ZNF608,NCAM1,PPFIA2,LGR5…	ENSG00000179603,ENSG00000185736,ENSG00000196353,ENSG00000182674,ENSG00000178031,ENSG00000149256,ENSG00000167081,ENSG00000101292,ENSG00000178568,ENSG00000185008,ENSG00000145808,ENSG00000158321,ENSG00000134138,ENSG00000185630,ENSG00000155974,ENSG00000163630,ENSG00000164588,ENSG00000151067,ENSG00000158560,ENSG00000150275,ENSG00000021645,ENSG00000079102,ENSG00000080224,ENSG00000069188,ENSG00000179981…	Y
Striatum	Mouse P9	Str/SVZ 26-Ependymal	Str/SVZ 26-Ependymal	Anderson et al 2020	Mouse	Ependymal	SPAG16,FOXJ1,ADAMTS20,AGBL4,RGS22,MT1G,TM4SF1,SPEF2,DNAH9,RIIAD1,SYNE1,CCDC153,ANKFN1,WDR49,AK9,AK7,DNAH6,HYDIN,TMEM212,RSPH1,MT1H,CCDC146,DNAH5,DYNLRB2,DNAH11,LRRIQ1,TMEM107,HIPK1,SPAG17,KIF6,MEIG1,TMEM232,TTLL3,RARRES2,CCDC170,PACRG,DNAH3,CCDC30,WDR78,SLC38A1,TPPP3,LRRC23,SPATA17,VWA3A,GLIS3,PPIL6,DBI,DDO,MT3,ELOF1,ENKUR,WDR63,TTC29,MAATS1,DNAH7,MLC1,ZBBX,CHCHD10,RSPH10B,CEP128,HDC,WWC1,DNAH2,C…	ENSG00000144451,ENSG00000129654,ENSG00000173157,ENSG00000186094,ENSG00000132554,ENSG00000125144,ENSG00000169908,ENSG00000152582,ENSG00000007174,ENSG00000178796,ENSG00000131018,ENSG00000248712,ENSG00000153930,ENSG00000174776,ENSG00000155085,ENSG00000140057,ENSG00000115423,ENSG00000157423,ENSG00000186329,ENSG00000160188,ENSG00000205358,ENSG00000135205,ENSG00000039139,ENSG00000168589,ENSG00000105877…	Y
Striatum	Mouse P9	Str/SVZ 27-SPN	Str/SVZ 27-SPN	Anderson et al 2020	Mouse	Striatal neurons	PENK,PPP1R1B,NRGN,SGCZ,GUCY1A3,FOXP1,GPR88,SNCA,PDE10A,ARPP21,CNTN5,KCNAB1,CNTN4,GALNT8,CALN1,GUCY1B3,SPOCK3,NECAB1,PCP4L1,DRD2,RYR3,RARB,PCSK2,SLC24A2,RGS9,KCTD8,GPRIN3,WBSCR17,RXRG,RGS2,ADORA2A,SV2C,SLIT3,AKAP5,PDE1B,KCNIP2,INHBA,RASD2,EGR3,ACVR1C,GPR6,CAMK4,HPCA,CYP11A1,NETO1,CHRM3,FAM135B,SYNDIG1,PLK2,NEXN,HS6ST3,GNAL,BAIAP2,CAMK2B,POU3F1,CX3CL1,RASGEF1A,RASGRP1,CLVS1,ZNF804A,BCL11B,NGEF,GALN…	ENSG00000181195,ENSG00000131771,ENSG00000154146,ENSG00000185053,ENSG00000164116,ENSG00000114861,ENSG00000181656,ENSG00000145335,ENSG00000112541,ENSG00000172995,ENSG00000149972,ENSG00000169282,ENSG00000144619,ENSG00000130035,ENSG00000183166,ENSG00000061918,ENSG00000196104,ENSG00000123119,ENSG00000248485,ENSG00000149295,ENSG00000198838,ENSG00000077092,ENSG00000125851,ENSG00000155886,ENSG00000108370…	Y
Striatum	Mouse P9	Str/SVZ 28-SPN	Str/SVZ 28-SPN	Anderson et al 2020	Mouse	Striatal neurons	ZNF804A,OLFM3,PDE1A,CARTPT,TRHR,NELL1,GPR149,ISL1,TCERG1L,MGAT4C,LRRN3,RARB,AK5,CDH7,TENM2,GRM7,CNTNAP2,LINGO2,SYT1,PTPRR,SLIT3,LRFN5,DLG2,CDH12,NKAIN2,CADM1,TAC1,GRIA1,LIN7A,KCNQ5,GABRA2,GRIK1,SYNDIG1,NEGR1,FOXP2,GULP1,CACNA2D3,CNTNAP5,COL25A1,FSTL4,DCC,DLGAP2,KCNH1,DPP10,PTPRD,TMEM158,DGKB,OPRM1,CACNA1E,LY6H,MACROD2,ZBTB20,KCNIP4,CCSER1,PLCXD3,ROBO1,CNTNAP3,STRIP2,CNTNAP5,CALN1,LMO4,FRAS1,GABRB…	ENSG00000170396,ENSG00000118733,ENSG00000115252,ENSG00000164326,ENSG00000174417,ENSG00000165973,ENSG00000174948,ENSG00000016082,ENSG00000176769,ENSG00000182050,ENSG00000173114,ENSG00000077092,ENSG00000154027,ENSG00000081138,ENSG00000145934,ENSG00000196277,ENSG00000174469,ENSG00000174482,ENSG00000067715,ENSG00000153233,ENSG00000184347,ENSG00000165379,ENSG00000150672,ENSG00000154162,ENSG00000188580…	Y
Striatum	Mouse P9	Str/SVZ 29-SPN	Str/SVZ 29-SPN	Anderson et al 2020	Mouse	Striatal neurons	FAM19A1,HNRNPC,UNC5D,ZNF804B,TRPC4,NRG3,LINGO2,LRFN5,RESP18,ANO1,DPP10,RASGRF2,TRHDE,TMEM130,GRIK1,USP29,ZIC4,CA10,SYT1,RYR2,CDH18,AGBL4,MDGA2,LY6H,ANKFN1,DISP2,CACNA2D2,KCNT2,NRP2,TENM2,NELL1,FAM155A,CNTNAP2,TRPM3,NKAIN3,CCDC85A,CDH7,SNTG1,GRM5,OPCML,RBFOX1,CADM1,GRIA1,GRM8,VSNL1,CHRM2,UBE3A,ADAMTSL1,ZMAT4,GALNT8,DNER,XKR4,MARCH1,CHRM3,TMEM91,DGKG,GABRG3,SLC8A1,GARNL3,NEK10,DYNC1I1,ATP1A3,RIMS1,…	ENSG00000183662,ENSG00000092199,ENSG00000156687,ENSG00000182348,ENSG00000133107,ENSG00000185737,ENSG00000174482,ENSG00000165379,ENSG00000182698,ENSG00000131620,ENSG00000175497,ENSG00000113319,ENSG00000072657,ENSG00000166448,ENSG00000171189,ENSG00000131864,ENSG00000174963,ENSG00000154975,ENSG00000067715,ENSG00000198626,ENSG00000145526,ENSG00000186094,ENSG00000139915,ENSG00000176956,ENSG00000153930…	Y
Striatum	Mouse P9	Str/SVZ 3-Astrocytes	Str/SVZ 3-Astrocytes	Anderson et al 2020	Mouse	Astrocytes	GPC5,SLC1A3,GRM3,NPAS3,PTPRZ1,TRIM9,SLC1A2,RORB,GJA9,PTN,SLC4A4,ID3,SLC7A11,ATP1A2,NCKAP5,DTNA,PHYHIPL,TNC,APOE,SLC6A11,BMPR1B,ID2,NRXN1,FABP7,HEPACAM,AQP4,EDNRB,GLUD1,ATP1B2,ARHGEF26,LUZP2,RASA2,NTM,RGS20,HAPLN1,RGMA,HTRA1,CST3,CPE,PPP1R3C,GLI3,HES5,CDH10,EGFR,DDHD1,MMD2,SFXN5,PARD3B,WDR17,FARS2,BCAN,S1PR1,PTPRT,GLUL,ZFPM2,TNFRSF19,FRMD4A,MYO6,TTYH1,NHSL1,PHKG1,RFX4,PLEKHG1,BCL2,RORA,GABRB1,SLC3…	ENSG00000179399,ENSG00000079215,ENSG00000198822,ENSG00000151322,ENSG00000106278,ENSG00000100505,ENSG00000110436,ENSG00000198963,ENSG00000131233,ENSG00000105894,ENSG00000080493,ENSG00000117318,ENSG00000151012,ENSG00000018625,ENSG00000176771,ENSG00000134769,ENSG00000165443,ENSG00000041982,ENSG00000130203,ENSG00000132164,ENSG00000138696,ENSG00000115738,ENSG00000179915,ENSG00000164434,ENSG00000165478…	Y
Striatum	Mouse P9	Str/SVZ 33-Neurogenic progenitor	Str/SVZ 33-Neurogenic progenitor	Anderson et al 2020	Mouse	Neuronal progenitors	EGFR,BTG2,CDH20,KCNQ4,DLL1,DBX2,ASCL1,ZEB1,MAML2,OLIG2,DRAXIN,ADRBK2,SOX8,NPAS3,HES6,CHD7,OLIG1,CDK2AP1,NFIA,GADD45G,RFX4,PTPRZ1,SMOC1,ZFPM2,XYLT1,SNCAIP,MYCN,MEGF11,NCOR2,CKB,DSCAML1,SALL3,CRLF1,MYO10,NAV2,NFIX,SOX4,ZNF462,QKI,TRAF4,PID1,MSI2,ZFP36L1,TCF12,RHBDL3,ZMIZ1,LRRN1,EEF1A1,TEAD2,MFGE8,RNF122,NCALD,CECR2,LIMA1,NOTCH1,DDR1,PARD3B,EDNRB,NFIB,SOX5,RGMA,SLC38A1,HEPACAM,ZBTB20,KCNIP3,KIF13A,S…	ENSG00000146648,ENSG00000159388,ENSG00000101542,ENSG00000117013,ENSG00000198719,ENSG00000185610,ENSG00000139352,ENSG00000148516,ENSG00000184384,ENSG00000205927,ENSG00000162490,ENSG00000100077,ENSG00000005513,ENSG00000151322,ENSG00000144485,ENSG00000171316,ENSG00000184221,ENSG00000111328,ENSG00000162599,ENSG00000130222,ENSG00000111783,ENSG00000106278,ENSG00000198732,ENSG00000169946,ENSG00000103489…	N
Striatum	Mouse P9	Str/SVZ 34-Progenitor	Str/SVZ 34-Progenitor	Anderson et al 2020	Mouse	Proliferating progenitors	TYROBP,C1QB,FCER1G,C1QC,C1QA,PTPN18,ARPC1B,TREM2,AIF1,FCGR2B,B2M,RAC2,LYZ,LY86,SPI1,FTL,PFN1,FAU,RGS10,VAMP8,CTSS,UCP2,SH3BGRL3,PYCARD,CYBA,LAPTM5,ARHGDIB,SEPP1,FCRL2,FTH1,LTC4S,CD68,CTSZ,CFL1,CSF1R,LGMN,LST1,COX8A,GPX1,CST3,MAF,CLTA,COTL1,ATP5E,LGALS1,ACTB,HINT1,CX3CR1,EIF5A,GNB2L1,RPL35,FAU,TPT1,NTPCR,EFHD2,RAP1B,APOE,COX6B1,GNG5,UQCR10,EEF1A1,ATOX1,CSTB,LIMD2,TUBA1B,DENND5B,UQCRH,COX6C,GABARAP…	ENSG00000011600,ENSG00000173369,ENSG00000158869,ENSG00000159189,ENSG00000173372,ENSG00000072135,ENSG00000130429,ENSG00000095970,ENSG00000204472,ENSG00000072694,ENSG00000166710,ENSG00000128340,ENSG00000090382,ENSG00000112799,ENSG00000066336,ENSG00000087086,ENSG00000108518,ENSG00000149806,ENSG00000148908,ENSG00000118640,ENSG00000163131,ENSG00000175567,ENSG00000142669,ENSG00000103490,ENSG00000051523…	Y
Striatum	Mouse P9	Str/SVZ 35-Mural	Str/SVZ 35-Mural	Anderson et al 2020	Mouse	Mural	RGS5,DLC1,ATP13A5,ITGA1,IGFBP7,COL4A1,CALD1,HIGD1B,ABCC9,PDGFRB,EBF1,NDUFA4L2,EDNRA,EVA1B,ARHGAP42,COL4A2,GNG11,PTPRK,ITGA4,VTN,KCNJ8,TRPC3,NOTCH3,MYL9,ADAP2,NID1,GJC1,PDE5A,SLC38A11,DOCK6,SLC6A20,SLC16A12,MGP,EPAS1,COLEC12,CRYAB,NR2F2,PCDH18,ETS1,RBPMS,CYSLTR2,HEYL,UACA,PHLDB2,IL34,FN1,LAMA4,VSTM4,GPER1,CPED1,MYLK,ART3,SLC19A1,EGFLAM,S1PR3,CD248,ANO1,COL3A1,IFITM3,TBXA2R,FOXC1,MCAM,TBX18,COL1A2,…	ENSG00000143248,ENSG00000164741,ENSG00000187527,ENSG00000213949,ENSG00000163453,ENSG00000187498,ENSG00000122786,ENSG00000131097,ENSG00000069431,ENSG00000113721,ENSG00000164330,ENSG00000185633,ENSG00000151617,ENSG00000142694,ENSG00000165895,ENSG00000134871,ENSG00000127920,ENSG00000152894,ENSG00000115232,ENSG00000109072,ENSG00000121361,ENSG00000138741,ENSG00000074181,ENSG00000101335,ENSG00000184060…	Y
Striatum	Mouse P9	Str/SVZ 36-Interneurons	Str/SVZ 36-Interneurons	Anderson et al 2020	Mouse	GE/Inhibitory neurons	NPY,SST,ZNF804B,NOS1,TACR1,SPOCK1,HHIP,GRIN3A,NELL1,COL25A1,KCNC2,CHODL,NXPH2,CHRM3,CHRM2,SHISA6,CNTNAP4,L3MBTL4,CPNE4,RESP18,KLF5,VWC2L,LHX6,ZMAT4,NDST4,MOXD1,CYGB,NPY2R,ITGA8,CBLN4,CBLN2,GALR1,GRIK1,ACHE,FAM46A,SCN9A,ALK,KCNMB2,VSTM2B,ADRA1A,SOX6,TMEM130,ANKFN1,SNTG2,TOX,NKAIN3,STAC,RNF152,PAM,CNTNAP3,CGREF1,PDE1A,UNC5C,GRIK4,ARHGDIG,PTPRT,ATP1A3,RYR2,DISP2,MYO5B,RIMS4,FSTL5,NXPH1,VGF,GALNT14,F…	ENSG00000122585,ENSG00000157005,ENSG00000182348,ENSG00000089250,ENSG00000115353,ENSG00000152377,ENSG00000164161,ENSG00000198785,ENSG00000165973,ENSG00000188517,ENSG00000166006,ENSG00000154645,ENSG00000144227,ENSG00000133019,ENSG00000181072,ENSG00000188803,ENSG00000152910,ENSG00000154655,ENSG00000196353,ENSG00000182698,ENSG00000102554,ENSG00000174453,ENSG00000106852,ENSG00000165061,ENSG00000138653…	Y
Striatum	Mouse P9	Str/SVZ 37-Ctx excitatory neurons	Str/SVZ 37-Ctx excitatory neurons	Anderson et al 2020	Mouse	Excitatory neurons	KIAA1217,SATB2,CCK,ZNF804B,PRICKLE1,ANGPT1,SULF1,PRSS12,GABRA1,SPOCK1,KCNJ3,SV2B,CA10,NEUROD6,HS3ST2,VWC2L,SLC17A7,ST3GAL1,NOV,NPTX1,RASGRF2,TBR1,NEUROD2,BMP3,PRSS35,KCNJ6,LYPD6B,NXPH3,KCNK9,RASL10A,CBLN1,FEZF2,CHRM3,TMEM108,CWH43,SLC6A7,B3GALT2,THSD7B,MCTP1,GALNT9,ZDHHC22,CNIH3,DYNC1I1,CBLN2,SYT13,RAMP3,KCNT2,CNTNAP4,MLIP,NRG3,NRIP3,GLRA3,TMEM178A,OLFM3,GRM8,GPR22,ATP2B4,SH3GL2,ATP8A2,AK5,IGSF21…	ENSG00000120549,ENSG00000119042,ENSG00000187094,ENSG00000182348,ENSG00000139174,ENSG00000154188,ENSG00000137573,ENSG00000164099,ENSG00000022355,ENSG00000152377,ENSG00000162989,ENSG00000185518,ENSG00000154975,ENSG00000164600,ENSG00000122254,ENSG00000174453,ENSG00000104888,ENSG00000008513,ENSG00000136999,ENSG00000171246,ENSG00000113319,ENSG00000136535,ENSG00000171532,ENSG00000152785,ENSG00000146250…	Y
Striatum	Mouse P9	Str/SVZ 38-SPN	Str/SVZ 38-SPN	Anderson et al 2020	Mouse	Striatal neurons	LRTM1,CHRM3,SLIT3,CNTNAP5,P2RY14,CNTN3,LINGO2,EPHA6,GALNT8,HTR1F,C2CD2,DLGAP2,GRM7,CTNNA3,RARB,KIAA1217,LRFN5,KCTD16,KCNIP4,CNTN5,CDH18,MGAT4C,CDH8,MYO3B,CNTNAP2,SGCZ,KCTD8,GABRG3,RYR3,DLG2,ZNF804B,CACNA2D3,PTPRD,SYT1,NKAIN3,COL25A1,KCNQ5,CNTNAP5,HS6ST3,HS3ST4,OLFM3,NELL1,CDH12,GRM5,APOBEC4,GALNT13,EPHA7,NRG3,TRPM3,HS3ST5,ZNF804A,TENM2,MEI4,CNTN4,PDE1A,NKAIN2,CSMD1,PTCHD4,XKR4,SLC35F4,KCNAB1,RBFO…	ENSG00000144771,ENSG00000133019,ENSG00000184347,ENSG00000155052,ENSG00000174944,ENSG00000113805,ENSG00000174482,ENSG00000080224,ENSG00000130035,ENSG00000179097,ENSG00000157617,ENSG00000198010,ENSG00000196277,ENSG00000183230,ENSG00000077092,ENSG00000120549,ENSG00000165379,ENSG00000183775,ENSG00000185774,ENSG00000149972,ENSG00000145526,ENSG00000182050,ENSG00000150394,ENSG00000071909,ENSG00000174469…	Y
Striatum	Mouse P9	Str/SVZ 39-Microglia	Str/SVZ 39-Microglia	Anderson et al 2020	Mouse	Immune	C1QC,TYROBP,CX3CR1,C1QB,C1QA,LY86,FCER1G,CSF1R,CTSS,INPP5D,APBB1IP,LAPTM5,CD33,FCGR2B,FYB,FCRL2,TBXAS1,RUNX1,PTGS1,P2RY6,CD84,PTPRC,P2RY12,TREM2,LTC4S,UNC93B1,FGD2,IKZF1,MYO1F,DOCK8,LAIR1,SPI1,CD180,CYTH4,CD53,DOCK2,NCKAP1L,CD33,PTPN18,ABCA9,CFH,PIK3AP1,GPR183,LGMN,PLD4,MPEG1,LYZ,AIF1,HPGDS,MAF,FAM105A,CD37,CCR2,RHOH,FERMT3,IL6R,SELPLG,TMEM119,RNASE4,ADAP2,ABI3,C3AR1,IL10RA,TNFRSF11A,TNFRSF13B,RA…	ENSG00000159189,ENSG00000011600,ENSG00000168329,ENSG00000173369,ENSG00000173372,ENSG00000112799,ENSG00000158869,ENSG00000182578,ENSG00000163131,ENSG00000168918,ENSG00000077420,ENSG00000162511,ENSG00000105383,ENSG00000072694,ENSG00000082074,ENSG00000132704,ENSG00000059377,ENSG00000159216,ENSG00000095303,ENSG00000171631,ENSG00000066294,ENSG00000081237,ENSG00000169313,ENSG00000095970,ENSG00000213316…	Y
Striatum	Mouse P9	Str/SVZ 4-OPCs	Str/SVZ 4-OPCs	Anderson et al 2020	Mouse	Oligodendrocyte precursors	PDGFRA,XYLT1,DSCAM,EPN2,OLIG1,PCDH15,BRINP3,SOX6,TNR,OPCML,TMEM132D,C1QL1,NXPH1,NCALD,SOX10,MEGF11,GRIN3A,SNTG1,OLIG2,PPP2R2B,ARHGAP31,KCNIP3,SCRG1,GPR17,FAM19A1,MMP16,SH3D19,PID1,SEMA6D,PSTPIP2,MAML2,KANK1,RGCC,GPC5,SEMA5A,CHST11,CSPG5,REV3L,STK32A,DPP10,ANKS1B,LRP1B,SULF2,UNC5C,CACNG4,EMID1,NAV2,NLGN1,ASTN2,SOX8,CSPG4,LNX1,KCND2,SGCD,ARHGEF3,NPAS3,CNTN1,CSMD3,LRRC4C,LUZP2,WIPF1,GRIK1,ABTB2,CA8,…	ENSG00000134853,ENSG00000103489,ENSG00000171587,ENSG00000072134,ENSG00000184221,ENSG00000150275,ENSG00000162670,ENSG00000110693,ENSG00000116147,ENSG00000183715,ENSG00000151952,ENSG00000131094,ENSG00000122584,ENSG00000104490,ENSG00000100146,ENSG00000157890,ENSG00000198785,ENSG00000147481,ENSG00000205927,ENSG00000156475,ENSG00000031081,ENSG00000115041,ENSG00000164106,ENSG00000144230,ENSG00000183662…	Y
Striatum	Mouse P9	Str/SVZ 40-Progenitor	Str/SVZ 40-Progenitor	Anderson et al 2020	Mouse	Proliferating progenitors	SEMA3C,SLC17A6,EOMES,NRN1,NEUROD6,TBR1,NEUROD2,TFAP2D,UNC5D,HS3ST1,NOS1,LMO1,WBSCR17,ZFHX4,MPPED1,SSTR2,IGFBPL1,PAM,NRG1,CDH10,ZBTB18,DCC,POU3F2,FRMD4B,NTNG2,TENM4,CCSER1,ID2,LHX2,ELAVL2,SRRM4,TMEM108,SULF1,SOX11,NFIX,TTC28,RAI14,HDAC9,PPP2R2B,MLLT3,ZBTB20,PLEKHF2,CDH4,NFIB,EYA1,H3F3C,TRIM2,KCTD4,MEIS2,ELAVL4,KCNH7,POU2F1,PTPRK,SOX4,RND2,TUBB,NFIA,EPHA3,ZNF536,ROBO2,TUBB2B,SLC8A1,MDGA1,CACNA2D1,P…	ENSG00000075223,ENSG00000091664,ENSG00000163508,ENSG00000124785,ENSG00000164600,ENSG00000136535,ENSG00000171532,ENSG00000008197,ENSG00000156687,ENSG00000002587,ENSG00000089250,ENSG00000166407,ENSG00000185274,ENSG00000091656,ENSG00000186732,ENSG00000180616,ENSG00000137142,ENSG00000145730,ENSG00000157168,ENSG00000040731,ENSG00000179456,ENSG00000187323,ENSG00000184486,ENSG00000114541,ENSG00000196358…	Y
Striatum	Mouse P9	Str/SVZ 41-Interneurons	Str/SVZ 41-Interneurons	Anderson et al 2020	Mouse	GE/Inhibitory neurons	SLC5A7,TACR1,SLC10A4,LHX8,SLC17A8,ECEL1,KCNK9,NDNF,PRIMA1,CHAT,OPRD1,GDNF,CFTR,CPNE4,ISL1,TNFAIP8L3,TACR3,CHRM2,TRPC3,ACHE,TSHZ3,RSPO1,PDE3A,ZMAT4,SLC7A14,KCNT2,ADCY2,CLSTN2,CD44,ELFN1,PEX5L,ADAMTS17,MDGA1,HOPX,INPP4B,BVES,TRPC4,SPHKAP,HCN4,DRD2,UFSP1,THSD4,CACNA2D2,SYT13,GPR83,CA10,SLC6A15,RESP18,DISP2,SDK1,NKX2-1,HS3ST4,LIN28B,LRRC1,TSHZ2,GALNT8,PTCHD4,SCN9A,SFMBT2,RCAN2,ELAVL2,ASIC2,NYAP2,VSTM…	ENSG00000115665,ENSG00000115353,ENSG00000145248,ENSG00000162624,ENSG00000179520,ENSG00000171551,ENSG00000169427,ENSG00000173376,ENSG00000175785,ENSG00000070748,ENSG00000116329,ENSG00000168621,ENSG00000001626,ENSG00000196353,ENSG00000016082,ENSG00000183578,ENSG00000169836,ENSG00000181072,ENSG00000138741,ENSG00000087085,ENSG00000121297,ENSG00000169218,ENSG00000172572,ENSG00000165061,ENSG00000013293…	Y
Striatum	Mouse P9	Str/SVZ 42-Endothelial	Str/SVZ 42-Endothelial	Anderson et al 2020	Mouse	Mural	COL1A2,CXCL12,COL3A1,CPED1,SLC6A13,TBX18,COL1A1,LAMA1,DCN,COL13A1,GJB2,ENPP1,EDN3,CLEC3B,TFAP2B,LUM,GJB6,COL15A1,CMBL,ALDH1A2,SCARA5,VAMP5,NUPR1,LAMC3,COL6A3,PCOLCE,SERPINF1,RANBP3L,TMEM132C,ALDH1A1,CP,CYP1B1,IGFBP2,APOD,COLEC12,FOXC1,GXYLT2,COL18A1,ITIH5,HIC1,ARHGAP29,LGALS1,ADAMTS12,BMP7,FOXD1,LPAR1,BMP6,NR2F2,SLC1A5,COPZ2,VTN,C1QTNF2,BMP5,A4GALT,SIDT1,SLC7A11,LRRK1,COL4A1,TGFBR3,MRC2,PDZRN3,BI…	ENSG00000164692,ENSG00000107562,ENSG00000168542,ENSG00000106034,ENSG00000010379,ENSG00000112837,ENSG00000108821,ENSG00000101680,ENSG00000011465,ENSG00000197467,ENSG00000165474,ENSG00000197594,ENSG00000124205,ENSG00000163815,ENSG00000008196,ENSG00000139329,ENSG00000121742,ENSG00000204291,ENSG00000164237,ENSG00000128918,ENSG00000168079,ENSG00000168899,ENSG00000176046,ENSG00000050555,ENSG00000163359…	Y
Striatum	Mouse P9	Str/SVZ 43-Endothelial	Str/SVZ 43-Endothelial	Anderson et al 2020	Mouse	Mural	RASSF9,FLT1,CLDN5,CD93,PTPRB,MECOM,KDR,FN1,IGFBP7,LEF1,CDH5,ENG,ABCB1,HMCN1,SLC16A1,SLC40A1,CYYR1,SLCO1A2,VWA1,ETS1,RASGRP3,RAMP2,CD34,FOXQ1,ERG,SLC39A8,SLC7A5,KLF2,PDE8A,RBPMS,CCDC141,HTRA3,ZNF366,ARAP3,FOXF2,HSPG2,CGNL1,LAMA4,TEK,ARHGAP29,PDGFD,NID1,ITGA4,TMEM204,RHOJ,SLC22A8,ESAM,NOSTRIN,MEOX1,ITGA1,PGLYRP1,SLC2A1,TDRP,FZD6,GNG11,SLC7A1,ABLIM1,COL4A1,SYNM,VWF,LY75,TFRC,FLI1,APCDD1,TIE1,PODXL,C…	ENSG00000198774,ENSG00000102755,ENSG00000184113,ENSG00000125810,ENSG00000127329,ENSG00000085276,ENSG00000128052,ENSG00000115414,ENSG00000163453,ENSG00000138795,ENSG00000179776,ENSG00000106991,ENSG00000085563,ENSG00000143341,ENSG00000155380,ENSG00000138449,ENSG00000166265,ENSG00000084453,ENSG00000179403,ENSG00000134954,ENSG00000152689,ENSG00000131477,ENSG00000174059,ENSG00000164379,ENSG00000157554…	Y
Striatum	Mouse P9	Str/SVZ 5-Neurogenic progenitor	Str/SVZ 5-Neurogenic progenitor	Anderson et al 2020	Mouse	Neuronal progenitors	CENPF,TOP2A,HMGB2,UBE2C,CENPA,CCND2,SMC4,H2AFV,BIRC5,H2AFX,NUSAP1,CDCA3,TUBB,SPC25,CKS1B,TUBA1B,SMC2,STMN1,HMGN4,SOX11,CENPE,MKI67,CKS2,CDCA8,PRC1,TPX2,H2AFZ,H1F0,TMPO,KIF11,H3F3C,MIS18BP1,PFN2,TOX3,DLX2,CDCA7,CCDC34,PTMA,RACGAP1,ABRACL,HMGN1,CENPP,DUT,CASC5,NOL4,HMGB1,RRM2,HNRNPAB,ANP32E,SKA2,NEIL3,KIF15,NUDT4,LMNB1,DDAH2,HN1,CCNB1,ARL6IP1,PBK,CKAP2,DEK,CKAP2L,FAM64A,H3F3B,HDGF,CCNA2,INSM1,SP9,M…	ENSG00000117724,ENSG00000131747,ENSG00000164104,ENSG00000175063,ENSG00000115163,ENSG00000118971,ENSG00000113810,ENSG00000105968,ENSG00000089685,ENSG00000188486,ENSG00000137804,ENSG00000111665,ENSG00000196230,ENSG00000152253,ENSG00000173207,ENSG00000123416,ENSG00000136824,ENSG00000117632,ENSG00000182952,ENSG00000176887,ENSG00000138778,ENSG00000148773,ENSG00000123975,ENSG00000134690,ENSG00000198901…	Y
Striatum	Mouse P9	Str/SVZ 6-SPN	Str/SVZ 6-SPN	Anderson et al 2020	Mouse	Striatal neurons	PPP1R1B,SFXN1,ARPP21,RGS4,PDE10A,NRGN,PCP4,HS6ST3,PPP3CA,RELN,CALB1,CACNA2D3,KCNAB1,LINGO2,RBFOX1,ATP2B1,RYR3,FOXP1,PCP4L1,GNAL,RARB,SNCA,AKAP5,CALN1,BCL11B,GDA,GPR88,RGS7BP,RPRML,RXRG,HS3ST5,CAMK2B,NDRG4,PDE1A,STRIP2,GRM7,ENC1,SLIT3,RASGRP1,RGS9,PRKACB,ADCY5,KCTD16,CNTNAP5,PCSK2,KCTD8,CPLX2,KCNQ5,GRM5,CAMK4,PRKCB,LRFN5,FAT3,ELMOD1,DLG2,HS3ST4,CDH8,ABLIM2,KCNIP2,DLGAP2,LYPD1,TAC1,GRIN2B,CAMK2N1,R…	ENSG00000131771,ENSG00000164466,ENSG00000172995,ENSG00000117152,ENSG00000112541,ENSG00000154146,ENSG00000183036,ENSG00000185352,ENSG00000138814,ENSG00000189056,ENSG00000104327,ENSG00000157445,ENSG00000169282,ENSG00000174482,ENSG00000078328,ENSG00000070961,ENSG00000198838,ENSG00000114861,ENSG00000248485,ENSG00000141404,ENSG00000077092,ENSG00000145335,ENSG00000179841,ENSG00000183166,ENSG00000127152…	Y
Striatum	Mouse P9	Str/SVZ 7-Neurogenic progenitor	Str/SVZ 7-Neurogenic progenitor	Anderson et al 2020	Mouse	Neuronal progenitors	ASCL1,HMGB2,GADD45G,HMGN4,CCND2,EGFR,TOP2A,H2AFV,RANBP1,DEK,TUBA1B,HES6,CENPA,DUT,CENPF,TIPIN,HMGN1,CKS1B,H2AFZ,PTMA,HDGF,NASP,CDCA3,CDK4,HNRNPAB,ANP32B,CDK2AP1,SIVA1,HMGB1,LSM2,TEAD2,LIMA1,RRM2,HAT1,MKI67,NEIL3,SMC4,DLX2,EZH2,MMS22L,TMPO,SMC2,TEAD1,CENPM,CDCA8,BIRC5,USP1,CKS2,INSM1,MDK,H2AFX,DTL,BTG2,SET,RAD51B,CHD7,POU3F2,ATAD2,SETBP1,DCTPP1,DTYMK,E2F1,NFIX,MSI2,CDCA7,NELL2,LMNB1,SOX11,HELLS,FK…	ENSG00000139352,ENSG00000164104,ENSG00000130222,ENSG00000182952,ENSG00000118971,ENSG00000146648,ENSG00000131747,ENSG00000105968,ENSG00000099901,ENSG00000124795,ENSG00000123416,ENSG00000144485,ENSG00000115163,ENSG00000128951,ENSG00000117724,ENSG00000075131,ENSG00000205581,ENSG00000173207,ENSG00000164032,ENSG00000187514,ENSG00000143321,ENSG00000132780,ENSG00000111665,ENSG00000135446,ENSG00000197451…	Y
Striatum	Mouse P9	Str/SVZ 8-Neurogenic progenitor	Str/SVZ 8-Neurogenic progenitor	Anderson et al 2020	Mouse	Neuronal progenitors	CCND2,SOX11,IGFBPL1,PFN2,NOL4,TIAM2,TUBB,SP8,ABRACL,TUBB2B,DLX2,STMN2,SP9,DCLK2,STMN1,CDCA7,NLK,H3F3B,MOB3B,DLX1,NRXN3,NUDT4,SOX4,SDK2,DLX5,MFAP2,NFIB,NFIX,PLCL1,MARCKSL1,TOX3,ELAVL4,HMGN4,TCF4,ZEB2,TMSB10,RND3,H2AFV,CCDC88A,PTMA,TRIM2,HN1,S100A10,H3F3C,BCL11A,ELAVL3,HMGN1,HSP90AB1,ST18,MPPED2,MEIS2,NNAT,SRRM4,PROX1,SNRPE,SEL1L3,FTL,BASP1,BTG1,MDK,CDCA7L,MAP1B,AUTS2,GAD2,PARM1,HNRNPAB,NACA,CDK4,M…	ENSG00000118971,ENSG00000176887,ENSG00000137142,ENSG00000070087,ENSG00000101746,ENSG00000146426,ENSG00000196230,ENSG00000164651,ENSG00000146386,ENSG00000137285,ENSG00000115844,ENSG00000104435,ENSG00000217236,ENSG00000170390,ENSG00000117632,ENSG00000144354,ENSG00000087095,ENSG00000132475,ENSG00000120162,ENSG00000144355,ENSG00000021645,ENSG00000173598,ENSG00000124766,ENSG00000069188,ENSG00000105880…	Y
Striatum	Mouse P9	Str/SVZ 9-Microglia	Str/SVZ 9-Microglia	Anderson et al 2020	Mouse	Immune	C1QC,C1QA,TYROBP,CX3CR1,C1QB,P2RY12,FCER1G,LGMN,LY86,B2M,CTSS,CSF1R,PLXDC2,ARPC1B,APBB1IP,INPP5D,TREM2,LAPTM5,SEPP1,RGS10,CD33,LTC4S,FCGR2B,MAF,P2RY6,SERINC3,FYB,FCRL2,LYZ,PTPN18,FAM105A,LYN,PDE3B,MBNL1,TGFBR1,MERTK,HPGDS,ITM2B,SPI1,CLTA,CTSB,CD84,AIF1,MYO1F,TBXAS1,IKZF1,FGD2,PTGS1,SIRPG,CST3,UNC93B1,APOE,MEF2C,ADAP2,CFH,RNASE4,ITGB5,DOCK8,LST1,IGF1,RREB1,CTSZ,SLCO2B1,LAIR1,FLI1,SH3BGRL3,BMP2K,BI…	ENSG00000159189,ENSG00000173372,ENSG00000011600,ENSG00000168329,ENSG00000173369,ENSG00000169313,ENSG00000158869,ENSG00000100600,ENSG00000112799,ENSG00000166710,ENSG00000163131,ENSG00000182578,ENSG00000120594,ENSG00000130429,ENSG00000077420,ENSG00000168918,ENSG00000095970,ENSG00000162511,ENSG00000250722,ENSG00000148908,ENSG00000105383,ENSG00000213316,ENSG00000072694,ENSG00000178573,ENSG00000171631…	Y
Mouse forebrain	E10.5	Proliferating ventral radial glial cells	F-e10_VRGC-P	Jessa et al 2022	Mouse	Proliferating progenitors	PRC1,NUSAP1,SPC25,CCNB1,PLK1,TOP2A,CKS2,UBE2C,CENPF,HMGB2,AURKA,MIS18BP1,CENPE,HMMR,SMC4,CDK1,BUB3,AURKB,TPX2,CDCA2,BIRC5,CCNA2,NPAS3,INCENP,CKAP2L,CD99,KIF18A,CDCA3,CDCA8,KIF11,QKI,EDNRB,KIF22,ARL6IP1,RACGAP1,PBK,ECT2,H2AFX,UBE2S,MKI67,KPNA2,KIF23,ZBTB20,FAM83D,BUB1B,TACC3,CDC20,CENPL,CKS1B,KIF2C,PTPRZ1,CCNF,KIF20B,SLC25A5,KIF20A,EPHB1,LMO1,SKA1,DDAH1,ASPM,CCND1,SMC2,OLIG2,NCAPG,FABP7,DBF4,CEP55…	ENSG00000198901,ENSG00000137804,ENSG00000152253,ENSG00000134057,ENSG00000166851,ENSG00000131747,ENSG00000123975,ENSG00000175063,ENSG00000117724,ENSG00000164104,ENSG00000087586,ENSG00000129534,ENSG00000138778,ENSG00000072571,ENSG00000113810,ENSG00000170312,ENSG00000154473,ENSG00000178999,ENSG00000088325,ENSG00000184661,ENSG00000089685,ENSG00000145386,ENSG00000151322,ENSG00000149503,ENSG00000169607…	Y
Mouse forebrain	E10.5	Cortical hem	F-e10_CHEM	Jessa et al 2022	Mouse	Other	RSPO3,RSPO2,WNT8B,WLS,LMX1A,WNT9A,ZNF503,WNT3A,BMP4,FOLR1,CENPW,ID3,RSPO1,CD99,LY6H,FOXB1,SP5,ZIC5,MSX2,EHBP1,ZIC1,AXIN2,LHX5,OTX1,PCP4L1,ZIC4,BMP7,PTN,PLXDC2,OTX2,CLIC6,ID2,KHDRBS2,NTRK2,EMB,EMC2,EZR,ZIC3,ZFP36L1,ID1,DMRT3,GALNT12,GPC3,HES1,NXN,SGK1,STX3,TPBG,SULF1,DMRTA2,EIF3E,WNT7B,NR4A2,RFX4,CITED2,NR2F2,SERPINH1,NKD1,TMEM47,BAMBI,TPM1,FAM181A,TSPAN13,DKK3,DUSP6,PPP1R1A,FSTL1,CRIP2,EXT1,TMEM1…	ENSG00000146374,ENSG00000147655,ENSG00000075290,ENSG00000116729,ENSG00000162761,ENSG00000143816,ENSG00000165655,ENSG00000154342,ENSG00000125378,ENSG00000110195,ENSG00000203760,ENSG00000117318,ENSG00000169218,ENSG00000002586,ENSG00000176956,ENSG00000171956,ENSG00000204335,ENSG00000139800,ENSG00000120149,ENSG00000115504,ENSG00000152977,ENSG00000168646,ENSG00000089116,ENSG00000115507,ENSG00000248485…	Y
Mouse forebrain	E10.5	Medial ganglionic eminence-derived inhibitory neurons & progenitors	F-e10_MGINH	Jessa et al 2022	Mouse	GE/Inhibitory neurons	SP9,LHX8,DLX5,LHX6,DLX1,DLX2,GAD2,NRXN3,GAD1,DLX6,SLC32A1,ARL4D,NKX2-1,ARX,SOX4,POU3F1,PROX1,SOX11,ISL1,BCL11B,PLXNA2,DLL3,ELAVL3,STK33,TUBB3,DPYSL3,ELMO1,CDKN1C,MLLT11,STMN1,CDK5R1,CELF3,UBB,STK32C,TUBA1A,MPPED2,GSX1,CARHSP1,PHF21B,ELAVL4,PFN2,RFFL,H3F3C,H3F3B,POU3F4,DDX5,CYTH2,DCLK2,PELI1,TAGLN3,ST18,LZTS1,GDI1,DYNC1I2,NNAT,FAM222A,GDPD1,TMSB4Y,CRMP1,SRRM4,DPYSL4,SLC10A4,HELT,CBFA2T3,MYT1,AHSA2…	ENSG00000217236,ENSG00000162624,ENSG00000105880,ENSG00000106852,ENSG00000144355,ENSG00000115844,ENSG00000136750,ENSG00000021645,ENSG00000128683,ENSG00000006377,ENSG00000101438,ENSG00000175906,ENSG00000136352,ENSG00000004848,ENSG00000124766,ENSG00000185668,ENSG00000117707,ENSG00000176887,ENSG00000016082,ENSG00000127152,ENSG00000076356,ENSG00000090932,ENSG00000196361,ENSG00000130413,ENSG00000198211…	Y
Mouse forebrain	E10.5	Excitatory neuron intermediate progenitor cells 1	F-e10_EXIP1	Jessa et al 2022	Mouse	Neuronal progenitors	EOMES,NEUROD1,UNCX,NHLH2,EBF2,PPP1R14A,NEUROG1,CLVS1,NHLH1,ELAVL4,SRRM4,SSTR2,RBFOX3,DLL3,NEUROD4,PRMT8,LHX9,RND2,MFAP4,CHRNA3,MFNG,IGFBPL1,LZTS1,NRN1,IGSF8,FAM110A,RHBDL3,ST18,CORO1C,TMSB4Y,BHLHE22,TBR1,CBFA2T2,NEUROG2,TP53I11,DOK4,TAGLN3,SLC17A6,ELAVL2,GADD45A,BTBD17,GADD45G,RCOR2,VAT1,SOX11,HES6,RGS16,SERPINI1,TUBB3,COTL1,EBF3,TMEM163,ELAVL3,WSCD2,INSM1,SPSB4,MYT1,CACNA2D1,LHX2,CPLX2,SOX4,SERP…	ENSG00000163508,ENSG00000162992,ENSG00000164853,ENSG00000177551,ENSG00000221818,ENSG00000167641,ENSG00000181965,ENSG00000177182,ENSG00000171786,ENSG00000162374,ENSG00000139767,ENSG00000180616,ENSG00000167281,ENSG00000090932,ENSG00000123307,ENSG00000111218,ENSG00000143355,ENSG00000108830,ENSG00000166482,ENSG00000080644,ENSG00000100060,ENSG00000137142,ENSG00000061337,ENSG00000124785,ENSG00000162729…	Y
Mouse forebrain	E10.5	Cortical excitatory neurons	F-e10_CEXN1	Jessa et al 2022	Mouse	Excitatory neurons	TBR1,SAMD3,LHX9,NHLH2,NRN1,BARHL2,SLC17A6,NXPH4,TMEM200A,MAB21L1,TMEM163,CACNA2D1,INA,ACTL6B,FAM212B,CD99,CALB2,NCAM2,RASGRP1,MAPT,ISLR2,CLVS1,DCX,EBF1,NEUROD1,CNR1,DNER,MYT1L,SCN3A,STMN2,ANK3,CDK5R1,UNCX,L1CAM,GJD2,PAK7,FAM189A1,SORBS2,SEZ6L2,NSG2,RAB3A,CELF3,APLP1,TP73,SVOP,RTN1,MAP2,TUBB3,CNTN2,CHST8,MLLT11,MAP1B,TUBA1A,ATP1A3,CNIH2,PARP6,RUNX1T1,TAGLN3,HECW1,LRFN5,RUFY3,CRMP1,CBLN2,SERPINI1,N…	ENSG00000136535,ENSG00000164483,ENSG00000143355,ENSG00000177551,ENSG00000124785,ENSG00000143032,ENSG00000091664,ENSG00000182379,ENSG00000164484,ENSG00000180660,ENSG00000152128,ENSG00000153956,ENSG00000148798,ENSG00000077080,ENSG00000197852,ENSG00000002586,ENSG00000172137,ENSG00000154654,ENSG00000172575,ENSG00000186868,ENSG00000167178,ENSG00000177182,ENSG00000077279,ENSG00000164330,ENSG00000162992…	Y
Mouse forebrain	E10.5	Meninges	F-e10_MNG	Jessa et al 2022	Mouse	Meninges	COL3A1,LUM,CRABP1,MSX1,COL1A2,ANXA2,CXCL12,COL1A1,CTHRC1,PRRX2,PCOLCE,COLEC12,BGN,ALX1,FBN2,CRYM,RBMS1,SERPINF1,TBX18,EVA1B,TFAP2B,COL4A1,IGF2,SIX2,S100A6,IGF1,COL4A2,ANXA6,APOD,TGFBI,HAPLN1,DKK2,EMILIN1,COL9A1,FOXC1,PDLIM2,ALX3,SLC38A4,PDGFRB,AEBP1,PDGFRA,COL8A2,TMEM119,AHNAK,CPED1,EDNRA,SIX1,DDR2,TWIST1,TWIST2,DAB2,MKX,ANXA3,S1PR3,CNN2,NID1,SCARF2,FBLN5,CD248,FLI1,NBL1,ALX4,FAP,COL23A1,FOXC2,PA…	ENSG00000168542,ENSG00000139329,ENSG00000166426,ENSG00000163132,ENSG00000164692,ENSG00000182718,ENSG00000107562,ENSG00000108821,ENSG00000164932,ENSG00000167157,ENSG00000106333,ENSG00000158270,ENSG00000182492,ENSG00000180318,ENSG00000138829,ENSG00000103316,ENSG00000153250,ENSG00000132386,ENSG00000112837,ENSG00000142694,ENSG00000160963,ENSG00000008196,ENSG00000187498,ENSG00000167244,ENSG00000170577…	Y
Mouse forebrain	E10.5	Cortical inhibitory neurons (Isl1, Th)	F-e10_CINHN	Jessa et al 2022	Mouse	GE/Inhibitory neurons	SLC18A2,GAD1,ISL1,SLC32A1,GAD2,NRXN3,DLX5,TIAM2,TH,PNOC,DLX1,DLX6,RESP18,SLC10A4,ISLR2,SLC6A1,TMEM169,DCX,STMN2,SP9,CD99,DLX2,CELF3,INA,TMEM130,CELF4,DPYSL3,RUFY3,MLLT11,TUBA1A,CDK5R1,GRIK3,TUBB3,PFN2,MAP1B,RTN1,GAP43,STMN3,TMSB10,NGFR,GDI1,RUNX1T1,RAB3A,TTC9B,STMN1,ELAVL3,TAGLN3,TUBB2B,FTL,MPPED2,CRMP1,RUNDC3A,TUBB4A,ACTL6B,NNAT,GDAP1L1,NSG1,DBN1,KIF5C,TTC3,CHGB,KLF7,ELMO1,UBB,MEIS1,HIST3H2BB,AP…	ENSG00000165646,ENSG00000128683,ENSG00000016082,ENSG00000101438,ENSG00000136750,ENSG00000021645,ENSG00000105880,ENSG00000146426,ENSG00000180176,ENSG00000168081,ENSG00000144355,ENSG00000006377,ENSG00000182698,ENSG00000145248,ENSG00000167178,ENSG00000157103,ENSG00000163449,ENSG00000077279,ENSG00000104435,ENSG00000217236,ENSG00000002586,ENSG00000115844,ENSG00000159409,ENSG00000148798,ENSG00000166448…	Y
Mouse forebrain	E10.5	Endothelial	F-e10_ENDO	Jessa et al 2022	Mouse	Mural	CLDN5,CDH5,ESAM,EMCN,IGFBP7,FLT1,APLNR,KDR,ENG,CLEC14A,GIMAP6,ICAM2,CD93,CLEC1B,SOX17,TIE1,PLXND1,GRAP,FXYD5,MYCT1,COL15A1,ACVRL1,ICAM1,SOX7,ROBO4,HLX,GPR116,ELTD1,GNGT2,TEK,HHEX,RASGRP3,ERG,GIMAP4,PDE8A,KLHL6,ADORA2A,EXOC3L1,SCARF1,GIMAP1,C16orf89,TMEM252,PCDH12,SH3TC1,PDGFB,GPR97,GPR183,PRDM1,LCP1,SMAGP,ARHGAP25,SHE,LAPTM5,VAMP5,CD99,GMFG,SRGN,FLT4,SLCO2B1,USHBP1,C1orf54,LYL1,ARAP3,TRIM47,EFCAB…	ENSG00000184113,ENSG00000179776,ENSG00000149564,ENSG00000164035,ENSG00000163453,ENSG00000102755,ENSG00000134817,ENSG00000128052,ENSG00000106991,ENSG00000176435,ENSG00000133561,ENSG00000108622,ENSG00000125810,ENSG00000165682,ENSG00000164736,ENSG00000066056,ENSG00000004399,ENSG00000154016,ENSG00000089327,ENSG00000120279,ENSG00000204291,ENSG00000139567,ENSG00000090339,ENSG00000171056,ENSG00000154133…	Y
Mouse forebrain	E12.5	Ventral radial glial cells	F-e12_VRGC	Jessa et al 2022	Mouse	Radial glia	H2AFZ,PTPRZ1,CCND1,ZBTB20,HES5,DDAH1,MT3,DBI,FABP7,DEK,QKI,HMGB2,HMGN4,H2AFV,PDPN,PRDX1,NES,PTN,SLC25A5,EDNRB,RANBP1,RBP1,VIM,ANP32B,CKB,MEST,SOX2,RRM2,HSPE1,PEA15,SOX9,TUBA1B,SIVA1,METRN,PHGDH,CCDC34,MYO10,NOTCH1,TIPIN,NRARP,NCL,MDK,NAA50,NKX2-1,MIF,HELLS,LIG1,HMGN3,GNG5,NAP1L1,NASP,MCM3,USP1,PTGES3,SOX1,CENPF,SOX21,EEF1D,TOP2A,DUT,HINT1,TMPO,GNAI2,NR2E1,CDCA3,LSM5,LARP7,SMC4,PSAT1,FKBP3,HNRNPF,…	ENSG00000164032,ENSG00000106278,ENSG00000110092,ENSG00000181722,ENSG00000197921,ENSG00000153904,ENSG00000087250,ENSG00000155368,ENSG00000164434,ENSG00000124795,ENSG00000112531,ENSG00000164104,ENSG00000182952,ENSG00000105968,ENSG00000162493,ENSG00000117450,ENSG00000132688,ENSG00000105894,ENSG00000005022,ENSG00000136160,ENSG00000099901,ENSG00000114115,ENSG00000026025,ENSG00000136938,ENSG00000166165…	Y
Mouse forebrain	E12.5	Medial ganglionic eminence-derived inhibitory neurons	F-e12_MGINH	Jessa et al 2022	Mouse	GE/Inhibitory neurons	DLX2,NRXN3,TUBB3,SOX11,SP9,GAD2,DLX1,ARX,DLX5,PFN2,NNAT,TMSB10,TUBA1A,PRDX2,FTL,SOX4,CCDC88A,NKX2-1,POU3F4,STMN1,H3F3B,MLLT11,DCX,CELF4,STMN2,RUNX1T1,TUBB2B,HIST3H2BB,UBB,RUFY3,PPDPF,RTN1,ELAVL3,ABRACL,DYNC1I2,STMN3,DPYSL3,CHD3,MAGED1,RND3,DYNLRB1,MPPED2,GNG2,RBFOX2,CARHSP1,NUDT4,NREP,TPGS2,CHMP5,TOP2B,TAGLN3,BCL11B,GABARAPL2,PTOV1,DCTN3,ATPIF1,WBP1,CDKN1C,DBN1,PAK3,CELF3,DDX5,NSG1,COX5A,CYTH2,AE…	ENSG00000115844,ENSG00000021645,ENSG00000198211,ENSG00000176887,ENSG00000217236,ENSG00000136750,ENSG00000144355,ENSG00000004848,ENSG00000105880,ENSG00000070087,ENSG00000053438,ENSG00000034510,ENSG00000167552,ENSG00000167815,ENSG00000087086,ENSG00000124766,ENSG00000115355,ENSG00000136352,ENSG00000196767,ENSG00000117632,ENSG00000132475,ENSG00000213190,ENSG00000077279,ENSG00000101489,ENSG00000104435…	Y
Mouse forebrain	E12.5	Proliferating dorsal radial glial cells	F-e12_DRGC-P	Jessa et al 2022	Mouse	Proliferating progenitors	GAS1,H2AFZ,HMGB1,HMGB2,NUSAP1,PAX6,PRC1,TOP2A,TUBA1B,HMGA2,CREB5,SFRP1,CENPF,SOX9,H2AFX,SPC25,ID4,BIRC5,CCND2,UBE2C,SMC4,CDCA8,CCNA2,HIST1H2AL,CDCA3,EMX2,CKS2,MKI67,CDK1,HIST1H2AB,DEK,HIST1H1B,CENPE,YBX1,ZFP36L1,INCENP,SPC24,SMC2,TPX2,CCNB1,GLI3,HES1,PSAT1,DMRTA2,PBK,NR2E1,CKS1B,ANP32B,MIS18BP1,LHX2,NFIB,USP1,SOX2,PLAGL1,TTYH1,PHGDH,GMNN,LIX1,LSM2,AURKB,CDCA2,EFNB1,HMMR,HMGN4,AURKA,PPAP2B,RACGAP1…	ENSG00000180447,ENSG00000164032,ENSG00000189403,ENSG00000164104,ENSG00000137804,ENSG00000007372,ENSG00000198901,ENSG00000131747,ENSG00000123416,ENSG00000149948,ENSG00000146592,ENSG00000104332,ENSG00000117724,ENSG00000125398,ENSG00000188486,ENSG00000152253,ENSG00000172201,ENSG00000089685,ENSG00000118971,ENSG00000175063,ENSG00000113810,ENSG00000134690,ENSG00000145386,ENSG00000198374,ENSG00000111665…	Y
Mouse forebrain	E12.5	Cortical excitatory neurons	F-e12_CEXN1	Jessa et al 2022	Mouse	Excitatory neurons	ACTG1,BCL11A,CELF2,NEUROD2,NEUROD6,NFIB,SOX11,TAGLN3,TBR1,TUBA1A,TUBB3,STMN1,DCX,TMSB10,NEUROD1,RTN1,TMSB4Y,MLLT11,MAP1B,SORBS2,IGFBPL1,FTL,TUBB2B,PCDH9,PLXNA4,HIST3H2BB,BCL11B,BHLHE22,NREP,STMN2,ISLR2,CNR1,RND2,ZBTB18,RBFOX2,EPHA5,NFIA,ELAVL3,SOX4,CALM2,CACNA2D1,SYT4,OLFM1,TCF4,DPYSL3,CRMP1,SRRM4,SERPINI1,BASP1,NSG2,AP3S1,PCP4,NAV1,PPP2R2B,RBFOX3,GRIA2,RWDD3,CBLN2,CELF4,MAP2,NSG1,SSTR2,EPHA3,PPP…	ENSG00000184009,ENSG00000119866,ENSG00000048740,ENSG00000171532,ENSG00000164600,ENSG00000147862,ENSG00000176887,ENSG00000144834,ENSG00000136535,ENSG00000167552,ENSG00000198211,ENSG00000117632,ENSG00000077279,ENSG00000034510,ENSG00000162992,ENSG00000139970,ENSG00000154620,ENSG00000213190,ENSG00000131711,ENSG00000154556,ENSG00000137142,ENSG00000087086,ENSG00000137285,ENSG00000184226,ENSG00000221866…	Y
Mouse forebrain	E12.5	Cortical inhibitory neurons	F-e12_CINHN	Jessa et al 2022	Mouse	GE/Inhibitory neurons	ISL1,MAP1B,STMN2,TMSB10,TUBA1A,TUBB2B,TUBB3,ZFHX3,RTN1,STMN3,INA,GAP43,STMN1,KIF5C,ISLR2,EBF1,HIST3H2BB,NNAT,GAD2,PCSK1N,DPYSL3,MAPT,TUBB2A,MLLT11,ACTG1,NRXN3,STMN4,NEFM,CNIH2,CELF4,UBB,ATPIF1,RGS2,DCX,SOX11,CHD3,TUBB,APLP1,DLX5,RUFY3,DLX6,FTL,SYT1,NSG1,LY6H,CRMP1,RUNX1T1,C4orf48,UCHL1,RBFOX2,BASP1,XPR1,PGRMC1,SLC32A1,TAGLN3,GNG3,RAB3A,MAGED1,ELAVL3,GPM6A,TSHZ2,PAFAH1B3,VCAN,ACTL6B,ZFHX4,NAP1L5,G…	ENSG00000016082,ENSG00000131711,ENSG00000104435,ENSG00000034510,ENSG00000167552,ENSG00000137285,ENSG00000198211,ENSG00000140836,ENSG00000139970,ENSG00000197457,ENSG00000148798,ENSG00000172020,ENSG00000117632,ENSG00000168280,ENSG00000167178,ENSG00000164330,ENSG00000196890,ENSG00000053438,ENSG00000136750,ENSG00000102109,ENSG00000113657,ENSG00000186868,ENSG00000137267,ENSG00000213190,ENSG00000184009…	Y
Mouse forebrain	E12.5	Excitatory neuron intermediate progenitor cells 1	F-e12_EXIP1	Jessa et al 2022	Mouse	Neuronal progenitors	NEUROG2,EOMES,GADD45G,ELAVL2,IGSF8,HES6,ELAVL4,NEUROG1,RPRM,SSTR2,TMSB4Y,CBFA2T2,SRRM4,NEUROD1,BTG2,SOX4,INSM1,DLL1,PRMT8,EMX1,MFAP4,SOX11,CHD7,MFNG,FAM110A,CPLX2,TMEM178A,CORO1C,EBF2,IGFBPL1,NEUROD2,PPP1R14A,NRP1,IGFBP2,PPP2R2B,DHRS4,UBE2S,MAGI1,RND2,LZTS1,GADD45A,TFAP2C,PLXNA2,NEUROD6,CUL1,DMRTA2,SPSB4,BTBD17,RCOR2,EZH2,BCL7A,RBFOX3,HMGN5,ZBTB18,FEZF2,H3F3C,DDIT4,ABRACL,TP53I11,PGAP1,COTL1,SORB…	ENSG00000178403,ENSG00000163508,ENSG00000130222,ENSG00000107105,ENSG00000162729,ENSG00000144485,ENSG00000162374,ENSG00000181965,ENSG00000177519,ENSG00000180616,ENSG00000154620,ENSG00000078699,ENSG00000139767,ENSG00000162992,ENSG00000159388,ENSG00000124766,ENSG00000173404,ENSG00000198719,ENSG00000111218,ENSG00000135638,ENSG00000166482,ENSG00000176887,ENSG00000171316,ENSG00000100060,ENSG00000125898…	Y
Mouse forebrain	E12.5	Proliferating inhibitory neuron intermediate progenitor cells	F-e12_INIP-P	Jessa et al 2022	Mouse	Proliferating progenitors	DLX2,DLX1,HMGB2,HMGN4,ABRACL,RRM2,H2AFZ,TOP2A,UBE2S,HMGB1,SP9,ASCL1,H2AFV,SPC25,SMC2,CKS2,TUBA1B,NUSAP1,UBE2C,PBK,PTMA,BIRC5,CCNB1,SMC4,H3F3C,ANP32E,CDK1,HAT1,CDCA7,ARL6IP1,PRC1,CDCA8,CENPF,H1F0,DLX5,SOX11,CKB,H2AFX,LMO1,CKAP2L,CENPE,NKX2-1,HNRNPAB,TMPO,HIST1H2AB,CKS1B,HMMR,RANBP1,CDCA3,KIF2C,NUCKS1,NASP,TPX2,SKA2,RP1-241P17.4,MIS18BP1,CDCA2,KIF22,MKI67,CDC20,CENPA,CCNA2,FBXO5,SOX4,ZEB2,TRIM59,LS…	ENSG00000115844,ENSG00000144355,ENSG00000164104,ENSG00000182952,ENSG00000146386,ENSG00000171848,ENSG00000164032,ENSG00000131747,ENSG00000108106,ENSG00000189403,ENSG00000217236,ENSG00000139352,ENSG00000105968,ENSG00000152253,ENSG00000136824,ENSG00000123975,ENSG00000123416,ENSG00000137804,ENSG00000175063,ENSG00000168078,ENSG00000187514,ENSG00000089685,ENSG00000134057,ENSG00000113810,ENSG00000188375…	Y
Mouse forebrain	E12.5	Cajal-Retzius neurons	F-e12_CJRZN	Jessa et al 2022	Mouse	Other neurons	TBR1,NNAT,CALB2,CDKN1A,SAMD3,NHLH2,LHX1,STMN2,TUBB3,INA,RTN1,RELN,LHX5,TMEM163,TUBA1A,MAP1B,ISLR2,TMSB10,ACTG1,STMN1,UNCX,STMN3,RSPO3,CDK5R1,SLC17A6,KIF5C,NRN1,SORBS2,GAP43,KLF7,ANK3,MAPT,TUBB2B,DCX,EBF1,SOX11,AP3S1,SEMA6A,MAP2,NRP2,C4orf48,CACNA2D1,STMN4,PAK7,EBF2,FTL,NCAM1,RUFY3,SCN3A,TUBB2A,CNIH2,ELAVL2,CRMP1,LHX9,TAGLN3,APLP1,HIST3H2BB,CALM2,SERF1A,MLLT11,ELAVL3,CNR1,EMX2,PSMD14,LY6H,PTPRD,DP…	ENSG00000136535,ENSG00000053438,ENSG00000172137,ENSG00000124762,ENSG00000164483,ENSG00000177551,ENSG00000132130,ENSG00000104435,ENSG00000198211,ENSG00000148798,ENSG00000139970,ENSG00000189056,ENSG00000089116,ENSG00000152128,ENSG00000167552,ENSG00000131711,ENSG00000167178,ENSG00000034510,ENSG00000184009,ENSG00000117632,ENSG00000164853,ENSG00000197457,ENSG00000146374,ENSG00000176749,ENSG00000091664…	Y
Mouse forebrain	E12.5	Meninges	F-e12_MNG	Jessa et al 2022	Mouse	Meninges	COL1A1,COL1A2,COL3A1,LGALS1,LUM,S100A11,SERPINH1,CXCL12,IGF2,GJA9,BGN,CTHRC1,AKAP12,CLDN11,FBN2,AEBP1,COL4A1,DCN,S100A10,SPARC,ANXA2,APOD,TBX18,GPC3,S100A6,SERPINF1,IGFBP4,TPM1,CPED1,COL4A2,CNN2,FOXC1,EVA1B,ALCAM,MSX1,IFITM3,ARHGAP20,COL5A2,EMP3,FOS,COLEC12,PCOLCE,CDKN1C,TFAP2B,FBLN1,NBL1,RCN3,FSTL1,AHNAK,CRABP1,ITM2A,RRBP1,RBMS1,ANXA6,CD63,OSR1,ISLR,TPM2,IL11RA,FN1,LAMB1,CDH11,ARHGAP29,HMCN1,COL…	ENSG00000108821,ENSG00000164692,ENSG00000168542,ENSG00000100097,ENSG00000139329,ENSG00000163191,ENSG00000149257,ENSG00000107562,ENSG00000167244,ENSG00000131233,ENSG00000182492,ENSG00000164932,ENSG00000131016,ENSG00000013297,ENSG00000138829,ENSG00000106624,ENSG00000187498,ENSG00000011465,ENSG00000197747,ENSG00000113140,ENSG00000182718,ENSG00000189058,ENSG00000112837,ENSG00000147257,ENSG00000197956…	Y
Mouse forebrain	E12.5	Cortical hem	F-e12_CHEM	Jessa et al 2022	Mouse	Other	TTR,RSPO2,RSPO1,RSPO3,EZR,ID3,WNT8B,ID1,WLS,SULF1,TPBG,CENPW,SLC6A15,LMO2,AXIN2,WNT9A,MSX2,LMX1A,CDV3,RBM47,FOLR1,IGFBP2,HES1,MDK,DKK3,NOTCH2,ZIC5,LY6H,CLU,SLC16A2,OTX2,TMEM132C,SP5,CACHD1,RASSF4,MSX1,BMP7,ZIC1,LRP1B,WNT5A,TLE1,SULF2,SPARC,SOCS2,SERPINH1,IFITM3,RHCG,SPINT2,ZIC4,MECOM,CD63,KHDRBS2,ABHD2,KLHDC8B,TMEM47,CA14,DMRTA2,NR4A2,ZFP36L1,EMC2,NFIA,TMEM108,RHOC,NKD1,DMRT3,CNTNAP2,JAM3,RFXAP,F…	ENSG00000118271,ENSG00000147655,ENSG00000169218,ENSG00000146374,ENSG00000092820,ENSG00000117318,ENSG00000075290,ENSG00000125968,ENSG00000116729,ENSG00000137573,ENSG00000146242,ENSG00000203760,ENSG00000072041,ENSG00000135363,ENSG00000168646,ENSG00000143816,ENSG00000120149,ENSG00000162761,ENSG00000091527,ENSG00000163694,ENSG00000110195,ENSG00000115457,ENSG00000114315,ENSG00000110492,ENSG00000050165…	Y
Mouse forebrain	E12.5	Thalamic neurons	F-e12_THLN	Jessa et al 2022	Mouse	Other neurons	TCF7L2,GBX2,POU2F2,SHOX2,LHX9,ZFHX3,GNG8,SYT13,NHLH2,STMN1,EBF1,TUBB3,ANK2,SLC1A2,THSD7A,TUBA1A,NAV2,SOX4,ZIC1,STMN2,ACTG1,C1orf21,NTNG1,CDO1,CAMK2N1,POU3F2,GAP43,ZIC5,CD47,DMRTB1,CITED2,NRN1,ONECUT2,CHL1,TMSB4Y,RUNX1T1,CLMP,MLLT11,BASP1,LHX2,MAP1B,TAGLN3,DPYSL3,GPM6A,ZIC4,TMEM163,SP9,LPPR1,AMER2,RTN1,NRXN1,ROBO1,COTL1,CELF4,ZFHX2,ANK3,RNF220,FOXP2,SRRM3,HIST3H2BB,TMEM2,TMEM132A,GNG3,SEMA5A,ELAVL…	ENSG00000148737,ENSG00000168505,ENSG00000028277,ENSG00000168779,ENSG00000143355,ENSG00000140836,ENSG00000167414,ENSG00000019505,ENSG00000177551,ENSG00000117632,ENSG00000164330,ENSG00000198211,ENSG00000145362,ENSG00000110436,ENSG00000005108,ENSG00000167552,ENSG00000166833,ENSG00000124766,ENSG00000152977,ENSG00000104435,ENSG00000184009,ENSG00000116667,ENSG00000162631,ENSG00000129596,ENSG00000162545…	Y
Mouse forebrain	E12.5	Pericytes	F-e12_PERI	Jessa et al 2022	Mouse	Mural	CALD1,RGS5,IGFBP7,KCNJ8,NDUFA4L2,ABCC9,GNG11,VTN,CRIP1,BGN,HEYL,ETS1,EVA1B,COL4A1,TAGLN2,SERPINH1,MYL9,CNN2,IGF2,COL4A2,CD81,LGALS1,MYLK,ATP1A2,RASGRP2,PDGFRB,NID1,COX4I2,FOXQ1,CD248,MYL12A,GUCY1A3,EPAS1,EDNRA,PHLDA1,ANXA2,TBXA2R,GUCY1B3,MFGE8,MYH9,UACA,MYL6,MAGED2,ECSCR,COL3A1,FSTL1,SEPT7,FOXS1,IFITM3,RHOJ,S100A11,RBMS1,EBF1,MCAM,C1orf54,CAPG,CD63,GPER1,PCOLCE,PFN1,TGFB1,RGS4,CSPG4,SPARC,DLC1,FO…	ENSG00000122786,ENSG00000143248,ENSG00000163453,ENSG00000121361,ENSG00000185633,ENSG00000069431,ENSG00000127920,ENSG00000109072,ENSG00000213145,ENSG00000182492,ENSG00000163909,ENSG00000134954,ENSG00000142694,ENSG00000187498,ENSG00000158710,ENSG00000149257,ENSG00000101335,ENSG00000064666,ENSG00000167244,ENSG00000134871,ENSG00000110651,ENSG00000100097,ENSG00000065534,ENSG00000018625,ENSG00000068831…	Y
Mouse forebrain	E12.5	Microglia	F-e12_MGL	Jessa et al 2022	Mouse	Immune	APOE,CTSB,LGMN,TYROBP,FCER1G,CTSD,C1QB,C1QC,FCRL2,C1QA,B2M,DAB2,LST1,CSF1R,CX3CR1,CYBA,TREM2,RAC2,AIF1,CTSC,FTH1,FCGR2B,PTPN18,LAPTM5,CTSS,ARPC1B,SPI1,CST3,LY86,MS4A6A,CRYBA4,ARHGDIB,CLTA,LYZ,ITM2B,CTSZ,MRC1,PLD4,MS4A6A,GRN,CCL18,CD53,LCP1,FTL,SLC40A1,MS4A6A,GAS6,ATF3,SAT1,EHD4,BIN2,F13A1,GMFG,STAB1,PF4V1,HEXA,C3AR1,PSMB8,MAF,PTPN6,SMAGP,MS4A7,ADRB2,CYTH4,CELA1,FCGRT,PTPRC,UNC93B1,PLIN2,LYVE1,CCL…	ENSG00000130203,ENSG00000164733,ENSG00000100600,ENSG00000011600,ENSG00000158869,ENSG00000117984,ENSG00000173369,ENSG00000159189,ENSG00000132704,ENSG00000173372,ENSG00000166710,ENSG00000153071,ENSG00000204482,ENSG00000182578,ENSG00000168329,ENSG00000051523,ENSG00000095970,ENSG00000128340,ENSG00000204472,ENSG00000109861,ENSG00000167996,ENSG00000072694,ENSG00000072135,ENSG00000162511,ENSG00000163131…	Y
Mouse forebrain	E12.5	Endothelial	F-e12_ENDO	Jessa et al 2022	Mouse	Mural	EGFL7,CLDN5,ECSCR,ESAM,CDH5,KDR,CD34,CD93,APLNR,FLT1,CD81,GIMAP6,GPR116,SLC2A1,ITM2A,EMCN,VAMP5,SPARC,TEK,TIE1,ICAM2,GNG11,TGFB1,TAGLN2,FLI1,IGFBP7,RAMP2,ENG,FXYD5,KLF2,SOX17,PLVAP,CLEC1B,COL18A1,GIMAP1,ELTD1,COL15A1,APOLD1,NPR1,CLEC14A,B2M,RASGRP3,C1orf54,HSPG2,OSTF1,ROBO4,RASIP1,BST2,S100A16,MYCT1,MYL6,COL4A1,S100A13,ANXA3,IFITM3,JUNB,GMFG,CYYR1,ECM1,C16orf89,MMRN1,LAMA4,THSD1,TMEM88,RHOJ,VWA1,…	ENSG00000172889,ENSG00000184113,ENSG00000249751,ENSG00000149564,ENSG00000179776,ENSG00000128052,ENSG00000174059,ENSG00000125810,ENSG00000134817,ENSG00000102755,ENSG00000110651,ENSG00000133561,ENSG00000069122,ENSG00000117394,ENSG00000078596,ENSG00000164035,ENSG00000168899,ENSG00000113140,ENSG00000120156,ENSG00000066056,ENSG00000108622,ENSG00000127920,ENSG00000105329,ENSG00000158710,ENSG00000151702…	Y
Mouse forebrain	E13.5	Excitatory neuron intermediate progenitor cells 1	F-e13_EXIP1	Jessa et al 2022	Mouse	Neuronal progenitors	MFAP4,CXCL12,EOMES,NEUROD1,SSTR2,NRN1,IGFBPL1,RND2,SLC17A6,AP3S1,NEUROD6,ELAVL2,IGSF8,EPHA3,SOX11,CBLN2,NHLH1,SORBS2,TAGLN3,SOX4,NHLH2,NRP1,TBR1,ELAVL4,CLVS1,NEUROG2,PLEKHF2,H3F3C,ITM2B,MFNG,SEMA3C,CACNA2D1,CBFA2T2,ACTG1,ABCD2,MEX3B,AFAP1,PLCB1,SORL1,NEUROD2,LZTS1,ROBO2,NR2F1,RCOR2,FZD1,EMX1,BCL11A,HIST3H2BB,SERPINI1,KIF26B,SLC30A10,DHRS4,SVIP,DCX,LHX9,ZBTB38,LRRN3,TCF4,EBF1,C3orf58,SRRM4,PODXL2,…	ENSG00000166482,ENSG00000107562,ENSG00000163508,ENSG00000162992,ENSG00000180616,ENSG00000124785,ENSG00000137142,ENSG00000108830,ENSG00000091664,ENSG00000177879,ENSG00000164600,ENSG00000107105,ENSG00000162729,ENSG00000044524,ENSG00000176887,ENSG00000141668,ENSG00000171786,ENSG00000154556,ENSG00000144834,ENSG00000124766,ENSG00000177551,ENSG00000099250,ENSG00000136535,ENSG00000162374,ENSG00000177182…	Y
Mouse forebrain	E13.5	Cortical excitatory neurons 1	F-e13_CEXN1	Jessa et al 2022	Mouse	Excitatory neurons	NEUROD2,BHLHE22,NEUROD6,PLXNA4,SEMA6D,EPHA5,TMSB4Y,ID2,CNTN2,NUAK1,NFIB,TTC28,CABP1,ZBTB18,PRDM8,RND2,TBR1,SOX11,IGFBPL1,BCL11B,TCF4,CTTNBP2,TAGLN3,CLMP,WNT7B,PCP4,NFIA,TTC39B,TIAM2,DUSP14,BASP1,ITM2B,RBFOX3,SSTR2,SHB,FAM49A,NEUROD1,NKAIN3,BCL11A,EFNB2,CELF2,PPP2R2B,OLFM1,MYT1L,MN1,KHDRBS2,ROBO2,SOX5,ACTG1,SORBS2,MYCN,NECAB3,VAT1,RAB3A,GPM6A,PREX1,GRIA2,SYT4,LRPAP1,BCL7A,PLCB1,AUTS2,TSPAN14,FRMD4…	ENSG00000171532,ENSG00000180828,ENSG00000164600,ENSG00000221866,ENSG00000137872,ENSG00000145242,ENSG00000154620,ENSG00000115738,ENSG00000184144,ENSG00000074590,ENSG00000147862,ENSG00000100154,ENSG00000157782,ENSG00000179456,ENSG00000152784,ENSG00000108830,ENSG00000136535,ENSG00000176887,ENSG00000137142,ENSG00000127152,ENSG00000196628,ENSG00000077063,ENSG00000144834,ENSG00000166250,ENSG00000188064…	Y
Mouse forebrain	E13.5	Ventral radial glial cells	F-e13_VRGC	Jessa et al 2022	Mouse	Radial glia	PTPRZ1,CCND1,PHGDH,EDNRB,CKB,PTX3,DBI,ACOT2,FABP7,PDPN,DDAH1,OLIG2,PRDX1,MT3,HES5,SALL3,RANBP1,ZBTB20,GSX2,SLC25A5,QKI,LXN,NRARP,NR2E1,HNRNPF,SOX2,RRM2,VIT,GNG5,VCAM1,NOTCH1,HAT1,TMEM47,EFHD2,HMGB2,ANXA2,ANP32B,MCM3,PEA15,H2AFZ,HSPE1,H2AFV,SIVA1,VIM,SOX9,NES,ELAVL1,ANXA5,TIPIN,RBP1,SFRP2,DEK,VEPH1,SPARC,ID3,PTN,MCM2,GNAI2,PFN1,HMGN4,ACSS1,MDK,RGCC,ERH,HELLS,TEAD2,IGFBP5,MRFAP1,HES1,C4orf3,MLF1,US…	ENSG00000106278,ENSG00000110092,ENSG00000092621,ENSG00000136160,ENSG00000166165,ENSG00000163661,ENSG00000155368,ENSG00000119673,ENSG00000164434,ENSG00000162493,ENSG00000153904,ENSG00000205927,ENSG00000117450,ENSG00000087250,ENSG00000197921,ENSG00000256463,ENSG00000099901,ENSG00000181722,ENSG00000180613,ENSG00000005022,ENSG00000112531,ENSG00000079257,ENSG00000198435,ENSG00000112333,ENSG00000169813…	Y
Mouse forebrain	E13.5	Medial ganglionic eminence-derived inhibitory neurons	F-e13_MGINH	Jessa et al 2022	Mouse	GE/Inhibitory neurons	NRXN3,SP9,DLX5,DLX2,ARX,GAD2,LHX6,DLX1,NXPH1,SLC32A1,GAD1,CALB1,PFN2,MAF,ERBB4,RPP25,ELMO1,NPAS1,TUBB3,NPY,SLAIN1,NNAT,RUNX1T1,NKX2-1,FTL,CARHSP1,LGI1,SOX2,PROX1,CELF4,TUBB2A,NCAM1,FAM222A,SST,MLLT11,CCDC88A,TUBA1A,STMN3,TMSB10,DCX,ARL4D,TUBB2B,NR2F2,SLC6A1,GNG2,INA,CELF3,ZDHHC2,CD99,HIST3H2BB,SOX6,TOX2,ABAT,NREP,SYT1,CDK5R1,TTC3,CSRNP3,SSBP2,CITED2,RUFY3,RTN1,ST18,AES,MAPK10,GSTM1,MAP1B,C4orf48,…	ENSG00000021645,ENSG00000217236,ENSG00000105880,ENSG00000115844,ENSG00000004848,ENSG00000136750,ENSG00000106852,ENSG00000144355,ENSG00000122584,ENSG00000101438,ENSG00000128683,ENSG00000104327,ENSG00000070087,ENSG00000178573,ENSG00000178568,ENSG00000178718,ENSG00000155849,ENSG00000130751,ENSG00000198211,ENSG00000122585,ENSG00000139737,ENSG00000053438,ENSG00000079102,ENSG00000136352,ENSG00000087086…	Y
Mouse forebrain	E13.5	Dorsal radial glial cells	F-e13_DRGC	Jessa et al 2022	Mouse	Radial glia	ALDOC,HES1,GAS1,CREB5,MT1G,ID4,LPAR1,HES5,ZFP36L1,PTN,UNG,LDHA,SFRP1,NDRG2,MCM3,SOX9,PHGDH,CCND2,FHL1,DBI,RCN1,VIM,SIVA1,RGCC,PRDX1,SLC1A3,HELLS,PSAT1,HMGN3,GINS2,NR2E1,TTYH1,FABP7,DDAH1,ENO1,PAX6,MCM4,MCM6,MDK,MCM2,CDCA7,KIAA1217,MT3,MT1H,LHX2,CYR61,PEA15,JUN,PLAGL1,PGAM1,SPARC,RANBP1,TPI1,MCM5,SERPINH1,PLP2,GNAI2,PFN1,SLC25A5,H2AFZ,CD63,FGFR3,GNG5,CA14,HNRNPF,MIF,CDON,DEK,CNBP,ANP32B,PPP1R1A,GS…	ENSG00000109107,ENSG00000114315,ENSG00000180447,ENSG00000146592,ENSG00000125144,ENSG00000172201,ENSG00000198121,ENSG00000197921,ENSG00000185650,ENSG00000105894,ENSG00000076248,ENSG00000134333,ENSG00000104332,ENSG00000165795,ENSG00000112118,ENSG00000125398,ENSG00000092621,ENSG00000118971,ENSG00000022267,ENSG00000155368,ENSG00000049449,ENSG00000026025,ENSG00000184990,ENSG00000102760,ENSG00000117450…	Y
Mouse forebrain	E13.5	Neurons (Otp, Fezf1)	F-e13_NEURX1	Jessa et al 2022	Mouse	Other neurons	INA,MAPT,PCSK1N,STMN2,CD200,RTN1,STMN4,MAP1B,LPHN3,DNER,SYT16,NRXN1,SNCB,LY6H,TUBB2B,TUBB2A,TMSB10,FAM19A1,NNAT,ARPP21,SLC1A2,TUBA1A,CELF4,GAP43,APLP1,SYT5,REEP1,STMN3,CNIH2,GRIN2B,UCHL1,CRMP1,ZCCHC18,NSG1,TSHZ2,GLRA2,NCAM1,CALY,PNMAL2,MARCH1,FAM19A2,STMN1,ACTL6B,UBB,RESP18,PGRMC1,JPH4,SV2A,LRFN5,ISLR2,GPR85,RAC3,DPYSL3,SCG2,CNRIP1,TSPAN13,BEX2,CD99,RAB3A,MLLT11,ANK3,SCN3B,FRMD3,TUBB3,SYT4,ANKRD1…	ENSG00000148798,ENSG00000186868,ENSG00000102109,ENSG00000104435,ENSG00000091972,ENSG00000139970,ENSG00000015592,ENSG00000131711,ENSG00000150471,ENSG00000187957,ENSG00000139973,ENSG00000179915,ENSG00000074317,ENSG00000176956,ENSG00000137285,ENSG00000137267,ENSG00000034510,ENSG00000183662,ENSG00000053438,ENSG00000172995,ENSG00000110436,ENSG00000167552,ENSG00000101489,ENSG00000172020,ENSG00000105290…	Y
Mouse forebrain	E13.5	Proliferating intermediate progenitor cells	F-e13_EXIP-P	Jessa et al 2022	Mouse	Proliferating progenitors	NEUROG1,EOMES,NEUROG2,IGSF8,BTG2,GADD45G,HES6,INSM1,TFAP2C,LYPD6,DMRTA2,DLL1,MFNG,E2F1,DHRS4,CBFA2T2,SPSB4,NEUROD4,RRM2,RHBDL3,HMGN5,RCOR2,RPRM,MDK,EMX1,LHX2,BTBD17,HMGB2,H2AFV,CORO1C,TEAD2,ELAVL2,RANBP1,MFAP4,CHD7,PRDX1,HMGB1,CD99,H2AFZ,TPM4,HMGN4,MCM2,KIF2C,TMEM178A,CDCA2,IDH2,TEX30,TGIF2,SMC2,NMRAL1,CKS1B,EZR,RNASEH2B,LPAR1,CELSR1,ABRACL,SHCBP1,KIFC1,CKAP2L,ANP32B,PHLDB2,EFS,KIF20A,TIPIN,EHBP1…	ENSG00000181965,ENSG00000163508,ENSG00000178403,ENSG00000162729,ENSG00000159388,ENSG00000130222,ENSG00000144485,ENSG00000173404,ENSG00000087510,ENSG00000187123,ENSG00000142700,ENSG00000198719,ENSG00000100060,ENSG00000101412,ENSG00000157326,ENSG00000078699,ENSG00000175093,ENSG00000123307,ENSG00000171848,ENSG00000141314,ENSG00000198157,ENSG00000167771,ENSG00000177519,ENSG00000110492,ENSG00000135638…	Y
Mouse forebrain	E13.5	Proliferating dorsal radial glial cells	F-e13_DRGC-P	Jessa et al 2022	Mouse	Proliferating progenitors	AURKB,GAS1,NUSAP1,PRC1,HES1,ALDOC,CCNA2,SPC25,MIS18BP1,CREB5,TOP2A,KIAA1217,CDK1,BIRC5,HIST1H2AL,ZFP36L1,PLK1,PBK,CDCA3,SOX9,CDCA2,CKS2,SPC24,TACC3,CENPF,CDCA8,CD99,PAX6,CYR61,CCNB1,KIF22,FBXO5,NEIL3,ESCO2,TPX2,MKI67,HMGA2,SMC4,CDKN2C,ECT2,NCAPG,LPAR1,KIF11,ID4,TUBA1C,RACGAP1,INCENP,PSAT1,SKA1,HMMR,UBE2C,KIF23,AURKA,RGCC,BUB1,H2AFZ,CENPE,NR2E1,HMGB2,H2AFX,TUBA1B,NUF2,NDE1,CENPL,GAS2L3,HIST1H2AB,A…	ENSG00000178999,ENSG00000180447,ENSG00000137804,ENSG00000198901,ENSG00000114315,ENSG00000109107,ENSG00000145386,ENSG00000152253,ENSG00000129534,ENSG00000146592,ENSG00000131747,ENSG00000120549,ENSG00000170312,ENSG00000089685,ENSG00000198374,ENSG00000185650,ENSG00000166851,ENSG00000168078,ENSG00000111665,ENSG00000125398,ENSG00000184661,ENSG00000123975,ENSG00000161888,ENSG00000013810,ENSG00000117724…	Y
Mouse forebrain	E13.5	Cortical excitatory neurons 2	F-e13_CEXN2	Jessa et al 2022	Mouse	Excitatory neurons	CDH13,NDRG1,LRFN5,SH3GL2,MPPED1,PPP1R14C,MGLL,RSPO3,DACT1,PLXND1,BEND6,CNR1,CHST1,SOX5,HIVEP2,IFNGR2,CAMKV,ARPP21,WDR66,DAB1,HPCA,ISLR2,BAIAP2,ALCAM,FAM49A,PPP2R2B,GLRA2,SNCB,SYT4,SEZ6,CNIH3,PRKCE,FEZF2,SNCA,KCNQ3,RBFOX1,PPP2R2C,NGFR,JPH4,PPP1R1B,THRA,SULT4A1,BCL11B,JAKMIP1,LDB2,CRTAC1,WNT7B,TBR1,EFNA3,SLC17A7,PPP1R16B,GAP43,STMN2,NSMF,MEF2C,NFIB,NEUROD2,SLCO3A1,NFIX,CPLX1,STK32B,NEUROD6,CSRP2,KI…	ENSG00000140945,ENSG00000104419,ENSG00000165379,ENSG00000107295,ENSG00000186732,ENSG00000198729,ENSG00000074416,ENSG00000146374,ENSG00000165617,ENSG00000004399,ENSG00000151917,ENSG00000118432,ENSG00000175264,ENSG00000134532,ENSG00000010818,ENSG00000159128,ENSG00000164076,ENSG00000172995,ENSG00000158023,ENSG00000173406,ENSG00000121905,ENSG00000167178,ENSG00000175866,ENSG00000170017,ENSG00000197872…	Y
Mouse forebrain	E13.5	Cortical inhibitory neurons (Isl1)	F-e13_CINHN	Jessa et al 2022	Mouse	GE/Inhibitory neurons	ZNF503,ZFHX3,ISL1,GAD2,DLX5,GPR88,LYPD1,NRXN3,SLC32A1,DLX6,GUCY1A3,MGAT4C,SYT6,SIX3,GAD1,SLC18A2,VSTM2A,MPPED2,POU3F1,MEIS2,BCL11B,TUBB3,PLK2,CARHSP1,TMSB10,GUCY1B3,RUNX1T1,ZFHX4,ISLR2,RGS2,PFN2,CRABP1,EBF1,TSPAN9,CHD3,RND3,SP9,PHLDA1,STMN2,RBP1,RBFOX1,STMN3,DPYSL3,NAP1L5,TUBA1A,PBX3,CFL1,STMN4,NNAT,THSD7A,MEIS1,POU3F4,EEF1A2,TUBB2B,DLGAP4,ELMO1,ATPIF1,ELAVL3,MAP1B,ACTL6B,TLE4,ROBO1,FOXP2,TPGS2,F…	ENSG00000165655,ENSG00000140836,ENSG00000016082,ENSG00000136750,ENSG00000105880,ENSG00000181656,ENSG00000150551,ENSG00000021645,ENSG00000101438,ENSG00000006377,ENSG00000164116,ENSG00000182050,ENSG00000134207,ENSG00000138083,ENSG00000128683,ENSG00000165646,ENSG00000170419,ENSG00000066382,ENSG00000185668,ENSG00000134138,ENSG00000127152,ENSG00000198211,ENSG00000145632,ENSG00000153048,ENSG00000034510…	Y
Mouse forebrain	E13.5	Proliferating inhibitory neuron intermediate progenitor cells	F-e13_INIP-P	Jessa et al 2022	Mouse	Proliferating progenitors	DLX2,NUSAP1,CKAP2L,DLX1,SPC25,TOP2A,CCNB1,KIF2C,BIRC5,MIS18BP1,CENPE,TPX2,NCAPG,PRC1,CCNA2,KIF20A,HMMR,SLC18A2,SP9,ASCL1,CENPF,CDCA2,PBK,PLK1,AURKA,CKS2,CDK1,UBE2C,MAD2L1,CDCA8,FBXO5,KIF22,DLX5,CDCA3,BUB1,ECT2,RACGAP1,BUB1B,KIF11,SMC4,CEP55,GSX2,HMGN4,INCENP,SMC2,CD99,KIFC1,KIF23,TTK,TACC3,AURKB,HMGB2,KIAA1524,NUF2,MKI67,PIF1,NDC80,CENPA,CDC20,RTKN2,KIF18A,UBE2S,SKA1,FAM83D,CKS1B,KNSTRN,RRM2,KIF4…	ENSG00000115844,ENSG00000137804,ENSG00000169607,ENSG00000144355,ENSG00000152253,ENSG00000131747,ENSG00000134057,ENSG00000142945,ENSG00000089685,ENSG00000129534,ENSG00000138778,ENSG00000088325,ENSG00000109805,ENSG00000198901,ENSG00000145386,ENSG00000112984,ENSG00000072571,ENSG00000165646,ENSG00000217236,ENSG00000139352,ENSG00000117724,ENSG00000184661,ENSG00000168078,ENSG00000166851,ENSG00000087586…	Y
Mouse forebrain	E13.5	Neurons (Cck)	F-e13_NEUR1	Jessa et al 2022	Mouse	Other neurons	MAB21L1,CCK,BARHL2,PBX3,PAPPA2,CA10,CPNE5,FXYD7,MEIS1,LINGO2,FAM19A2,NTM,OPCML,MAPT,SCG2,TUBB2A,STMN4,GAP43,CALY,ZCCHC18,RTN1,STMN2,NNAT,TMEM163,INA,PCSK1N,NRGN,LINGO1,CPNE8,UNCX,TSHZ2,CD200,LHX9,LMO2,TMSB10,DLGAP1,CHST8,ACTL6B,TUBA1A,LRRTM3,FABP3,RESP18,PNMAL2,LY6H,APLP1,CNIH2,HS3ST4,SNAP47,EEF1A2,DNM3,RUNX1T1,STMN3,RAC3,BEX2,SV2A,NXPH4,TMEM255A,SLC1A2,TUBB2B,BRINP2,TMEM130,IGSF21,CIRBP,TCEAL3,R…	ENSG00000180660,ENSG00000187094,ENSG00000143032,ENSG00000167081,ENSG00000116183,ENSG00000154975,ENSG00000124772,ENSG00000221946,ENSG00000143995,ENSG00000174482,ENSG00000198673,ENSG00000182667,ENSG00000183715,ENSG00000186868,ENSG00000171951,ENSG00000137267,ENSG00000015592,ENSG00000172020,ENSG00000130643,ENSG00000166707,ENSG00000139970,ENSG00000104435,ENSG00000053438,ENSG00000152128,ENSG00000148798…	Y
Mouse forebrain	E13.5	Cajal-Retzius neurons	F-e13_CJRZN	Jessa et al 2022	Mouse	Other neurons	LHX5,SAMD3,LHX1,TP73,KCNJ5,CALB2,RELN,ZIC1,CACNA2D2,LAMP5,INSM2,RSPO3,SKOR1,GRM1,EBF3,GPR149,EBF2,TMEM163,MAB21L1,NHLH2,NDST4,TMEM200A,CDKN1A,BARHL2,EMX2,ZIC5,ZNF503,SYNDIG1L,EPB41L4A,CEP112,CHST2,CHL1,UNC5B,PHLDA3,PDE1A,RCAN2,RBMS1,SEMA6A,NNAT,UNC5C,TBR1,GRM8,ST6GALNAC5,MAB21L2,INA,CLSTN2,WNT7B,DMRTA2,HOMER2,NR2F2,PCDH11Y,CACNA2D3,FAM155A,PPP2R2C,LY6H,PIDD,NXPH3,CNTNAP2,RTN1,FAT3,PCSK1N,UNCX,TUB…	ENSG00000089116,ENSG00000164483,ENSG00000132130,ENSG00000078900,ENSG00000120457,ENSG00000172137,ENSG00000189056,ENSG00000152977,ENSG00000007402,ENSG00000125869,ENSG00000168348,ENSG00000146374,ENSG00000188779,ENSG00000152822,ENSG00000108001,ENSG00000174948,ENSG00000221818,ENSG00000152128,ENSG00000180660,ENSG00000177551,ENSG00000138653,ENSG00000164484,ENSG00000124762,ENSG00000143032,ENSG00000170370…	Y
Mouse forebrain	E13.5	Pericytes	F-e13_PERI	Jessa et al 2022	Mouse	Mural	RGS5,IGFBP7,GNG11,VTN,BGN,KCNJ8,CNN2,EVA1B,ETS1,COL4A2,FOXQ1,COL4A1,IFITM3,ESAM,CD99,ABCC9,ECSCR,RHOJ,TFPI,NID1,MMP9,FOXF2,HEYL,COL3A1,EDNRA,IGF2,C1orf54,FLT1,ENG,CD248,NID2,TGFBI,APOD,TBXA2R,GJA4,FKBP10,PCOLCE,MYLK,TMEM45A,FAM162B,EMCN,PDE8B,EPAS1,TMEM51,CAPG,S1PR3,GPR116,HIC1,CD40,FCGRT,TMEM204,TM4SF1,SLCO2B1,STARD8,GRAP,CD97,AFAP1L2,LYN,IL13RA1,ACVRL1,IFITM3,RIPK3,CDC42EP1,CPA1,FOXC1,LAMC3,KLH…	ENSG00000143248,ENSG00000163453,ENSG00000127920,ENSG00000109072,ENSG00000182492,ENSG00000121361,ENSG00000064666,ENSG00000142694,ENSG00000134954,ENSG00000134871,ENSG00000164379,ENSG00000187498,ENSG00000142089,ENSG00000149564,ENSG00000002586,ENSG00000069431,ENSG00000249751,ENSG00000126785,ENSG00000003436,ENSG00000116962,ENSG00000100985,ENSG00000137273,ENSG00000163909,ENSG00000168542,ENSG00000151617…	Y
Mouse forebrain	E15.5	Proliferating dorsal radial glial cells	F-e15_DRGC-P	Jessa et al 2022	Mouse	Proliferating progenitors	ALDOC,BIRC5,CCNA2,CCNB1,CCND2,CDCA3,CDCA8,CDK1,CENPF,CKS1B,CKS2,CREB5,GAS1,H2AFV,H2AFX,H2AFZ,HES1,HMGB1,HMGB2,HMGN4,MKI67,NUSAP1,PAX6,PBK,PRC1,SMC2,SMC4,SOX9,SPC24,SPC25,TOP2A,TPX2,TUBA1B,UBE2C,ZFP36L1,ID4,PSAT1,DBI,DEK,FHL1,CENPE,CDC20,CENPA,HES5,PRDX1,TTYH1,MIS18BP1,KIF22,TACC3,NR2E1,AURKB,EMX2,ANP32B,HMGN3,HMMR,NDRG2,FABP7,RACGAP1,LHX2,SFRP1,KIAA1217,PHGDH,CKAP2L,AURKA,NDE1,INCENP,NUF2,HIST1H1…	ENSG00000109107,ENSG00000089685,ENSG00000145386,ENSG00000134057,ENSG00000118971,ENSG00000111665,ENSG00000134690,ENSG00000170312,ENSG00000117724,ENSG00000173207,ENSG00000123975,ENSG00000146592,ENSG00000180447,ENSG00000105968,ENSG00000188486,ENSG00000164032,ENSG00000114315,ENSG00000189403,ENSG00000164104,ENSG00000182952,ENSG00000148773,ENSG00000137804,ENSG00000007372,ENSG00000168078,ENSG00000198901…	Y
Mouse forebrain	E15.5	Cortical excitatory neurons 1	F-e15_CEXN1	Jessa et al 2022	Mouse	Excitatory neurons	ACTG1,BCL11B,CALM2,CDH13,CELF2,CNTN2,FAM49A,GAP43,ID2,IFNGR2,ISLR2,LRFN5,MAP1B,MLLT11,MPPED1,NEUROD2,NEUROD6,NFIB,PPP2R2B,RAB3A,RTN1,SOX5,STMN1,STMN2,SYT4,TBR1,TMSB10,TMSB4Y,TUBA1A,TUBB2B,TUBB3,TUBB,GPM6A,GRIA2,CLMP,FTL,CNR1,ZBTB18,THRA,WNT7B,MYT1L,SOX11,TTC28,BZW2,HECW1,TAGLN3,IER5,NRXN1,CRMP1,TNIK,DPYSL3,ZEB2,STMN3,BHLHE22,SH3GL2,SEZ6,DAB1,SNAP25,NSG1,FEZF2,PPP1R14C,ARPP21,ANK3,RUNX1T1,RBFOX1,C…	ENSG00000184009,ENSG00000127152,ENSG00000143933,ENSG00000140945,ENSG00000048740,ENSG00000184144,ENSG00000197872,ENSG00000172020,ENSG00000115738,ENSG00000159128,ENSG00000167178,ENSG00000165379,ENSG00000131711,ENSG00000213190,ENSG00000186732,ENSG00000171532,ENSG00000164600,ENSG00000147862,ENSG00000156475,ENSG00000105649,ENSG00000139970,ENSG00000134532,ENSG00000117632,ENSG00000104435,ENSG00000132872…	Y
Mouse forebrain	E15.5	Excitatory neuron intermediate progenitor cells 1	F-e15_EXIP1	Jessa et al 2022	Mouse	Neuronal progenitors	ACTG1,AP3S1,IGFBPL1,MFAP4,NEUROD1,NEUROD2,NEUROD6,NRP1,SOX11,SSTR2,TAGLN3,TMSB4Y,SOX4,EPHA3,PLCB1,ITM2B,HIST3H2BB,SLC17A6,TBR1,SORBS2,MLLT11,ELAVL2,STMN1,RND2,NRN1,ELAVL4,NFIB,BCL11A,DCX,PLEKHF2,SRRM4,PPP1R14A,EOMES,NHLH2,CALM2,PRDX2,PCP4,CXCL12,ID2,IGSF8,SLC30A10,ZBTB18,PODXL2,FAM114A2,CLVS1,CBLN2,UNC5D,ROBO2,NHLH1,TCF4,PLXNA2,CACNA2D1,DUSP14,CDKN1C,NREP,VAT1,KIF21B,RBFOX3,TTC3,RBFOX2,SEMA3C,LPP…	ENSG00000184009,ENSG00000177879,ENSG00000137142,ENSG00000166482,ENSG00000162992,ENSG00000171532,ENSG00000164600,ENSG00000099250,ENSG00000176887,ENSG00000180616,ENSG00000144834,ENSG00000154620,ENSG00000124766,ENSG00000044524,ENSG00000182621,ENSG00000136156,ENSG00000196890,ENSG00000091664,ENSG00000136535,ENSG00000154556,ENSG00000213190,ENSG00000107105,ENSG00000117632,ENSG00000108830,ENSG00000124785…	Y
Mouse forebrain	E15.5	Medial ganglionic eminence-derived inhibitory neurons	F-e15_MGINH	Jessa et al 2022	Mouse	GE/Inhibitory neurons	ARX,DLX1,DLX2,DLX5,GAD2,NRXN3,PFN2,SP9,TUBB3,NNAT,HBD,ELMO1,LHX6,NXPH1,CCDC88A,TUBA1A,FTL,TMSB10,RUNX1T1,SOX11,SLC32A1,NPY,GAD1,TUBB2B,RTN1,DCLK1,NCAM1,MLLT11,STMN3,STMN1,TPGS2,SLC6A1,STMN2,ARL4D,CELF4,GNG2,CIRBP,DCLK2,SSBP2,NKX2-1,H3F3B,TUBB2A,DCX,SOX6,CITED2,MAPK10,CARHSP1,SYT1,NRXN2,HIST3H2BB,MAP1B,NSG1,RUFY3,EPHA5,GDI1,CRMP1,CELF3,DYNLL2,CBFA2T3,MAGED1,CDK14,UBB,RBFOX2,POU3F4,MKRN1,TRIM13,NRE…	ENSG00000004848,ENSG00000144355,ENSG00000115844,ENSG00000105880,ENSG00000136750,ENSG00000021645,ENSG00000070087,ENSG00000217236,ENSG00000198211,ENSG00000053438,ENSG00000223609,ENSG00000155849,ENSG00000106852,ENSG00000122584,ENSG00000115355,ENSG00000167552,ENSG00000087086,ENSG00000034510,ENSG00000079102,ENSG00000176887,ENSG00000101438,ENSG00000122585,ENSG00000128683,ENSG00000137285,ENSG00000139970…	Y
Mouse forebrain	E15.5	Dorsal radial glial cells	F-e15_DRGC	Jessa et al 2022	Mouse	Radial glia	ALDOC,HES1,HES5,LDHA,MT1G,ID4,PRDX1,GAS1,CCND2,MIF,DBI,MDK,ENO1,ZFP36L1,EIF5A,H2AFZ,LHX2,VIM,UNG,RANBP1,NDRG2,PHGDH,FHL1,CREB5,PFN1,SIVA1,YBX1,TTYH1,HMGN3,PSAT1,SET,FUT9,PKM,PDCD4,SERPINH1,TPI1,SOX9,GNG5,DCTPP1,PPP1R1A,H2AFV,FABP7,PRDX6,HSPE1,MCM3,PGAM1,RCN1,PAX6,PABPC1,PLAGL1,CDCA7,ERH,GLO1,EEF1D,CNBP,MCM6,SLC25A5,ANP32B,HNRNPF,MT1H,SFRP1,EMX2,HELLS,NR2E1,MRFAP1,FAM162A,SFR1,NACA,CD63,MFAP2,SLC1…	ENSG00000109107,ENSG00000114315,ENSG00000197921,ENSG00000134333,ENSG00000125144,ENSG00000172201,ENSG00000117450,ENSG00000180447,ENSG00000118971,ENSG00000240972,ENSG00000155368,ENSG00000110492,ENSG00000074800,ENSG00000185650,ENSG00000132507,ENSG00000164032,ENSG00000106689,ENSG00000026025,ENSG00000076248,ENSG00000099901,ENSG00000165795,ENSG00000092621,ENSG00000022267,ENSG00000146592,ENSG00000108518…	Y
Mouse forebrain	E15.5	Proliferating inhibitory neuron intermediate progenitor cells	F-e15_INIP-P	Jessa et al 2022	Mouse	Proliferating progenitors	ABRACL,DLX1,DLX2,H2AFZ,HMGB2,HMGN4,RRM2,ASCL1,HAT1,TUBA1B,ANP32E,CDCA7,SP9,SMC2,TOP2A,PBK,HMGB1,NASP,TMPO,H2AFV,CCND2,PTMA,SLBP,SMC4,DLX5,SPC25,RANBP1,ANP32B,FBXO5,BIRC5,DEK,RRM1,TIPIN,LSM5,PCNA,UBE2S,NUSAP1,CKS1B,SLC18A2,HMGB3,GSX2,RFC4,CDK1,CKS2,HSP90AA1,MKI67,TYMS,RP1-241P17.4,SHCBP1,MAD2L1,KIF22,RPA3,DNAJC9,CCNA2,NKX2-1,TPM4,HNRNPAB,CCNB1,NCAPG,CKB,PAICS,CDCA8,SMARCA5,PRIM1,DUT,CENPF,CENPE,TP…	ENSG00000146386,ENSG00000144355,ENSG00000115844,ENSG00000164032,ENSG00000164104,ENSG00000182952,ENSG00000171848,ENSG00000139352,ENSG00000128708,ENSG00000123416,ENSG00000143401,ENSG00000144354,ENSG00000217236,ENSG00000136824,ENSG00000131747,ENSG00000168078,ENSG00000189403,ENSG00000132780,ENSG00000120802,ENSG00000105968,ENSG00000118971,ENSG00000187514,ENSG00000163950,ENSG00000113810,ENSG00000105880…	Y
Mouse forebrain	E15.5	Excitatory neuron intermediate progenitor cells 2	F-e15_EXIP2	Jessa et al 2022	Mouse	Neuronal progenitors	EOMES,GADD45G,NEUROG2,HES6,IGSF8,NEUROG1,BTG2,CBFA2T2,ELAVL2,RPRM,CHD7,BTBD17,MFNG,LZTS1,MDK,CORO1C,EMX1,ELAVL4,SPSB4,DHRS4,SSTR2,DLL1,SOX4,DDIT4,MAGI1,UBXN2A,MFAP2,EZR,SLC25A5,CCND2,CKB,LHX2,IGFBP2,QSOX1,PRDX1,IDH2,PKM,MFAP4,ATP6V0E1,CUL1,GADD45GIP1,DBI,RHBDL3,TFAP2C,TEAD2,RCOR2,PGPEP1,SRRM4,POLR3K,GLRX3,CDK2AP1,TOP1,NACA,CDK4,EHBP1,KCNN2,SYNE2,CTNNB1,UBE2G2,ARL6IP6,ZMIZ1,LPAR1,F2R,PRMT8,LY6E,LR…	ENSG00000163508,ENSG00000130222,ENSG00000178403,ENSG00000144485,ENSG00000162729,ENSG00000181965,ENSG00000159388,ENSG00000078699,ENSG00000107105,ENSG00000177519,ENSG00000171316,ENSG00000204347,ENSG00000100060,ENSG00000061337,ENSG00000110492,ENSG00000110880,ENSG00000135638,ENSG00000162374,ENSG00000175093,ENSG00000157326,ENSG00000180616,ENSG00000198719,ENSG00000124766,ENSG00000168209,ENSG00000151276…	Y
Mouse forebrain	E15.5	Ventral radial glial cells	F-e15_VRGC	Jessa et al 2022	Mouse	Radial glia	DDAH1,PTPRZ1,DBI,FABP7,RGCC,MT3,PDPN,PEA15,RBP1,PHGDH,EDNRB,QKI,CKB,H2AFZ,CCND1,ZBTB20,PRDX1,LXN,SLC25A5,PTX3,ACOT2,OAT,PTN,VIT,VIM,HMGB2,PSAT1,MEST,ANXA2,SPARC,NR2E1,SALL3,GSX2,RANBP1,SLC1A3,NES,HMGN4,SFRP1,HNRNPF,ANP32B,SOX9,FGFBP3,NOTCH1,ACSS1,NRARP,MFGE8,GNG5,HES5,PPAP2B,SFRP2,TUBA1B,H2AFV,JAG1,ASRGL1,PMM1,MYO10,RRM2,ARHGAP5,EEF1D,TIPIN,DEK,EFHD2,SOX2,HSPE1,TCF7L2,ANXA5,PBK,ZFP36L1,FGFR2,E2F5…	ENSG00000153904,ENSG00000106278,ENSG00000155368,ENSG00000164434,ENSG00000102760,ENSG00000087250,ENSG00000162493,ENSG00000162734,ENSG00000114115,ENSG00000092621,ENSG00000136160,ENSG00000112531,ENSG00000166165,ENSG00000164032,ENSG00000110092,ENSG00000181722,ENSG00000117450,ENSG00000079257,ENSG00000005022,ENSG00000163661,ENSG00000119673,ENSG00000065154,ENSG00000105894,ENSG00000205221,ENSG00000026025…	Y
Mouse forebrain	E15.5	Cortical inhibitory neurons	F-e15_CINHN	Jessa et al 2022	Mouse	GE/Inhibitory neurons	EBF1,FOXP1,ISL1,ZFHX3,TMSB10,TUBA1A,TUBB3,STMN2,GAD2,TUBB2B,PLK2,RTN1,ZNF503,ISLR2,STMN4,FOXP2,STMN1,STMN3,INA,RGS2,GAP43,MAP1B,DLX6,DLX5,NSG1,NRXN3,BCL11B,MEIS2,TUBB2A,NEFM,NNAT,TSPAN7,ACTG1,SLC32A1,MLLT11,APLP1,DLK1,VSTM2A,MAPT,RUNX1T1,PGRMC1,CHD3,CPNE5,FTL,DPYSL3,NAP1L5,CNIH2,FAM57B,C4orf48,CARHSP1,SYBU,UBB,THSD7A,ATPIF1,UCHL1,POU3F1,ZNF428,TUBB,ACTL6B,XPR1,ZCCHC18,CD200,RBFOX1,PAFAH1B3,HIST3H…	ENSG00000164330,ENSG00000114861,ENSG00000016082,ENSG00000140836,ENSG00000034510,ENSG00000167552,ENSG00000198211,ENSG00000104435,ENSG00000136750,ENSG00000137285,ENSG00000145632,ENSG00000139970,ENSG00000165655,ENSG00000167178,ENSG00000015592,ENSG00000128573,ENSG00000117632,ENSG00000197457,ENSG00000148798,ENSG00000116741,ENSG00000172020,ENSG00000131711,ENSG00000006377,ENSG00000105880,ENSG00000168824…	Y
Mouse forebrain	E15.5	Cortical excitatory neurons 2	F-e15_CEXN2	Jessa et al 2022	Mouse	Excitatory neurons	TUBA1A,RTN1,TUBB2B,TMSB10,STMN2,LPHN3,TUBB3,STMN1,STMN4,MAPT,MLLT11,UCHL1,SYT4,NRXN1,NSG1,NNAT,CELF2,DNER,STMN3,INA,CRMP1,ISLR2,CELF4,NSG2,NR2F2,OLFM1,MAP1B,LY6H,PCDH9,CD200,ACTG1,ACTL6B,UBB,PCSK1N,TUBB,GPM6A,APLP1,DPYSL3,RAB3A,FTL,TSPAN13,SNCB,CIRBP,TUBB2A,GPR85,C4orf48,NEUROD2,NCAM1,MYT1L,GAP43,SLC1A2,PPP1R14C,PTPRD,GRIA2,GNG2,RBFOX2,CNIH2,EIF4A2,SOX11,C1orf21,DCX,ATPIF1,THRA,ARPP21,ANK3,TAGLN3…	ENSG00000167552,ENSG00000139970,ENSG00000137285,ENSG00000034510,ENSG00000104435,ENSG00000150471,ENSG00000198211,ENSG00000117632,ENSG00000015592,ENSG00000186868,ENSG00000213190,ENSG00000154277,ENSG00000132872,ENSG00000179915,ENSG00000168824,ENSG00000053438,ENSG00000048740,ENSG00000187957,ENSG00000197457,ENSG00000148798,ENSG00000072832,ENSG00000167178,ENSG00000101489,ENSG00000170091,ENSG00000185551…	N
Mouse forebrain	E15.5	Proliferating intermediate progenitor cells	F-e15_EXIP-P	Jessa et al 2022	Mouse	Proliferating progenitors	HMGB2,H2AFZ,UBE2S,EOMES,HMGN4,SPC25,HMGB1,CENPE,TPX2,CKS2,CKS1B,RRM2,TOP2A,CCNA2,BIRC5,H3F3C,PBK,UBE2C,SMC2,H2AFV,NEUROG2,NUSAP1,H1F0,IGSF8,CCNB1,TACC3,CDCA8,CENPF,CDK1,ELAVL2,SMC4,KIF22,ANP32E,INSM1,MFAP4,MIS18BP1,HMMR,PRC1,PTMA,NUF2,H2AFX,HMGN5,RACGAP1,CDCA3,CDC20,CKAP2L,CDCA2,CCNB2,BUB3,FBXO5,BUB1,CENPA,AURKA,MAD2L1,SSTR2,CALM2,MKI67,KIF2C,HMGB3,KIFC1,CDC25C,NEUROD1,NEUROD2,TUBA1B,SPC24,GADD45…	ENSG00000164104,ENSG00000164032,ENSG00000108106,ENSG00000163508,ENSG00000182952,ENSG00000152253,ENSG00000189403,ENSG00000138778,ENSG00000088325,ENSG00000123975,ENSG00000173207,ENSG00000171848,ENSG00000131747,ENSG00000145386,ENSG00000089685,ENSG00000188375,ENSG00000168078,ENSG00000175063,ENSG00000136824,ENSG00000105968,ENSG00000178403,ENSG00000137804,ENSG00000189060,ENSG00000162729,ENSG00000134057…	Y
Mouse forebrain	E15.5	Cajal-Retzius cells	F-e15_CJRZN	Jessa et al 2022	Mouse	Other neurons	CDKN1A,RELN,NHLH2,LHX1,TP73,RSPO3,CENPW,CACNA2D2,LHX5,EMX2,PHLDA3,WRAP73,NNAT,EBF3,TMEM163,SERPINE2,SEMA6A,CEP112,CPNE2,WNT7B,ZIC1,RCAN2,INSM2,NR2F2,PDE1A,TBR1,EBF2,CCNO,CALB2,AEN,CARHSP1,CRIP2,LY6H,CHST2,BARHL2,DACH1,PIDD,CTXN1,ZIC5,RSPO2,CDK5R1,NHLH1,MAB21L1,TMEM158,KCNK2,PPP2R2C,RIIAD1,SLC17A6,MLF1,PRRT1,CCNG1,BAIAP2,CXXC5,MSI2,GAP43,CACNA2D1,ZNF503,ZIC4,PCSK1N,FAM204A,INA,HOMER2,RTN1,BLCAP,CN…	ENSG00000124762,ENSG00000189056,ENSG00000177551,ENSG00000132130,ENSG00000078900,ENSG00000146374,ENSG00000203760,ENSG00000007402,ENSG00000089116,ENSG00000170370,ENSG00000174307,ENSG00000116213,ENSG00000053438,ENSG00000108001,ENSG00000152128,ENSG00000135919,ENSG00000092421,ENSG00000154240,ENSG00000140848,ENSG00000188064,ENSG00000152977,ENSG00000172348,ENSG00000168348,ENSG00000185551,ENSG00000115252…	Y
Mouse forebrain	E15.5	Cortical hem	F-e15_CHEM	Jessa et al 2022	Mouse	Other	TTR,RSPO2,RSPO3,RSPO1,WNT8B,SOCS2,CENPW,ID3,TPBG,LMO2,MSX2,WLS,EZR,RHOC,CDV3,DKK3,ID1,SULF1,OTX2,SLC6A15,AXIN2,WNT9A,CLU,ZIC5,IGFBP2,RASSF4,LMX1A,WNT3A,ZIC1,SP5,LRP1B,TLE1,SULF2,MSX1,EMC2,TMEM132C,ZIC4,CCDC3,SPARC,SERPINH1,FOLR1,CD63,RBM47,ZFP36L1,WNT5A,RHCG,HTRA1,MDK,ADAMTS1,PLXDC2,NKD1,PRELP,LY6H,KLHDC8B,SLC14A2,IFITM3,HES1,CD82,MFAP2,SERTM1,KLHL13,TMEM47,ATP2B1,SPINT2,CNTNAP2,SLC16A2,C2orf40,B…	ENSG00000118271,ENSG00000147655,ENSG00000146374,ENSG00000169218,ENSG00000075290,ENSG00000120833,ENSG00000203760,ENSG00000117318,ENSG00000146242,ENSG00000135363,ENSG00000120149,ENSG00000116729,ENSG00000092820,ENSG00000155366,ENSG00000091527,ENSG00000050165,ENSG00000125968,ENSG00000137573,ENSG00000165588,ENSG00000072041,ENSG00000168646,ENSG00000143816,ENSG00000120885,ENSG00000139800,ENSG00000115457…	Y
Mouse forebrain	E15.5	Neurons (Cck)	F-e15_NEUR1	Jessa et al 2022	Mouse	Other neurons	MAB21L1,PBX3,CCK,BARHL2,MEIS1,NTM,NNAT,STMN4,MAPT,CALY,RTN1,PCSK1N,CD200,CIRBP,PAPPA2,LMO4,GAP43,FXYD6,STMN2,FXYD7,TFAP2C,LHX9,CELF4,TUBB2A,TMSB10,RUNX1T1,NSG1,CPNE5,INA,TSHZ2,OPCML,LY6H,GNAI1,APLP1,TUBB3,STMN1,ISLR2,ACTL6B,BEX2,RAC3,TMEM163,GNG3,SERP2,PTPRD,STMN3,ZCCHC18,CNIH2,CA10,C4orf48,PNMAL2,NCAM1,TUBA1A,MLLT11,TUBB2B,MAP1B,FABP3,SMARCA2,MYT1L,SCG2,GAS7,NEGR1,EVL,DCLK1,DLGAP1,GJD2,FAM19A2,C…	ENSG00000180660,ENSG00000167081,ENSG00000187094,ENSG00000143032,ENSG00000143995,ENSG00000182667,ENSG00000053438,ENSG00000015592,ENSG00000186868,ENSG00000130643,ENSG00000139970,ENSG00000102109,ENSG00000091972,ENSG00000099622,ENSG00000116183,ENSG00000143013,ENSG00000172020,ENSG00000137726,ENSG00000104435,ENSG00000221946,ENSG00000087510,ENSG00000143355,ENSG00000101489,ENSG00000137267,ENSG00000034510…	Y
Mouse forebrain	E15.5	Meninges	F-e15_MNG	Jessa et al 2022	Mouse	Meninges	LGALS1,GJA9,SERPINH1,DCN,LUM,S100A11,COL1A2,CLDN11,AKAP12,COL3A1,COL1A1,LAPTM4A,CTHRC1,RCN3,SPARC,EMP3,S100A10,FSTL1,OSR1,S100A6,CD63,SERPINF1,PPIC,ANXA2,IGFBP4,BGN,APOD,ITM2A,TBX18,NBL1,ANXA5,MSX1,IGF2,COLEC12,CDKN1C,IFITM3,VTN,COL4A1,CXCL12,FBLN1,ISLR,CD81,EVA1B,AEBP1,GPC3,COL4A2,CTSK,FBN2,COL5A2,COL6A2,IGFBP2,MAGED2,FOXC1,CRISPLD1,TFPI,PCOLCE,COL6A1,ARHGAP29,GJB6,IL11RA,ITIH5,ITM2C,ARL4A,NUPR1…	ENSG00000100097,ENSG00000131233,ENSG00000149257,ENSG00000011465,ENSG00000139329,ENSG00000163191,ENSG00000164692,ENSG00000013297,ENSG00000131016,ENSG00000168542,ENSG00000108821,ENSG00000068697,ENSG00000164932,ENSG00000142552,ENSG00000113140,ENSG00000142227,ENSG00000197747,ENSG00000163430,ENSG00000143867,ENSG00000197956,ENSG00000135404,ENSG00000132386,ENSG00000168938,ENSG00000182718,ENSG00000141753…	Y
Mouse forebrain	E15.5	Pericytes	F-e15_PERI	Jessa et al 2022	Mouse	Mural	CALD1,SERPINH1,IGFBP7,GNG11,RGS5,CD81,TAGLN2,CRIP1,MYL9,NDUFA4L2,EVA1B,BGN,COL4A1,KCNJ8,MYL12A,CNN2,MYL6,IFITM3,SPARC,ETS1,EMCN,ABCC9,COL4A2,FSTL1,TPM4,VTN,IGF2,RASGRP2,RHOJ,C1orf54,FOXQ1,PFN1,ESAM,NID1,ANXA2,MAGED2,HEYL,ECSCR,COX4I2,S100A11,GJC1,MFGE8,SEPT4,ITM2A,OAZ2,RCSD1,FOXF2,RAMP2,TTYH2,TGFB1I1,SLC2A1,MYLK,EPAS1,SPARCL1,ENG,CD248,FAM162B,PHLDA1,GJA4,ANXA5,CD63,PDGFRB,VASP,EDNRA,LAMA4,RHOC,R…	ENSG00000122786,ENSG00000149257,ENSG00000163453,ENSG00000127920,ENSG00000143248,ENSG00000110651,ENSG00000158710,ENSG00000213145,ENSG00000101335,ENSG00000185633,ENSG00000142694,ENSG00000182492,ENSG00000187498,ENSG00000121361,ENSG00000101608,ENSG00000064666,ENSG00000092841,ENSG00000142089,ENSG00000113140,ENSG00000134954,ENSG00000164035,ENSG00000069431,ENSG00000134871,ENSG00000163430,ENSG00000167460…	Y
Mouse forebrain	E15.5	Microglia	F-e15_MGL	Jessa et al 2022	Mouse	Immune	LGMN,CTSB,B2M,CTSD,APOE,CTSZ,ARPC1B,CYBA,SNX2,CST3,GRN,HEXB,FCER1G,CTSC,C1QB,C1QC,C1QA,SAT1,HEXA,CTSV,TYROBP,PLIN2,LAMP1,CTSS,AIF1,FCRL2,CSF1R,SERINC3,LY86,CX3CR1,FCGR2B,RAC2,LAPTM5,CD53,EMR1,LST1,CD68,NPL,DAB2,UNC93B1,LYZ,VAMP8,GUSB,ARHGDIB,PTPN18,GMFG,HPGDS,MS4A6A,EHD4,SPI1,SH3BGRL3,CYTH4,MS4A6A,TREM2,PSAP,CLTA,C3AR1,LTC4S,RNASE4,CD300C,PLD4,GAS6,EVI2A,PF4V1,OSTF1,P2RY12,CD48,MS4A7,MS4A6A,ITM2B…	ENSG00000100600,ENSG00000164733,ENSG00000166710,ENSG00000117984,ENSG00000130203,ENSG00000101160,ENSG00000130429,ENSG00000051523,ENSG00000205302,ENSG00000101439,ENSG00000030582,ENSG00000049860,ENSG00000158869,ENSG00000109861,ENSG00000173369,ENSG00000159189,ENSG00000173372,ENSG00000130066,ENSG00000213614,ENSG00000136943,ENSG00000011600,ENSG00000147872,ENSG00000185896,ENSG00000163131,ENSG00000204472…	Y
Mouse forebrain	E16.5	Cortical excitatory neurons 1	F-e16_CEXN1	Jessa et al 2022	Mouse	Excitatory neurons	MEF2C,DOK5,NEUROD6,SATB2,GPM6A,DAB1,GPR85,MPPED1,HS6ST2,JAKMIP1,LRFN5,TMSB4Y,NDRG1,TTC28,LIMCH1,BHLHE22,NEUROD2,FAM19A2,ID2,CNR1,ZBTB18,ITPR1,NTM,MAPT,MACROD2,SYT4,CLSTN2,OPCML,RBFOX1,GAS7,STMN2,ARPP21,KIAA1598,DYNC1I1,FAM174B,SLA,MYT1L,CNTN2,CDH12,TUBA1A,INHBA,CLMP,MAP1B,TUBB2B,PTN,PLXNA4,KHDRBS2,PPP1R16B,MIF,NELL2,FAM49A,UBE2QL1,BEND6,RABGAP1L,PTPRD,GRIA2,CELF2,SERP2,CRMP1,FRMD4A,TUBB3,CAMK2B,M…	ENSG00000081189,ENSG00000101134,ENSG00000164600,ENSG00000119042,ENSG00000150625,ENSG00000173406,ENSG00000164604,ENSG00000186732,ENSG00000171004,ENSG00000152969,ENSG00000165379,ENSG00000154620,ENSG00000104419,ENSG00000100154,ENSG00000064042,ENSG00000180828,ENSG00000171532,ENSG00000198673,ENSG00000115738,ENSG00000118432,ENSG00000179456,ENSG00000150995,ENSG00000182667,ENSG00000186868,ENSG00000172264…	Y
Mouse forebrain	E16.5	Cortical excitatory neurons 2 (Pdzrn3)	F-e16_CEXN2	Jessa et al 2022	Mouse	Excitatory neurons	NRP1,TSC22D1,IGFBPL1,GRIA2,NEUROD2,PDZRN3,SOX11,POU3F2,UNC5D,TTC28,ROBO2,NFIB,CTTNBP2,FRMD4A,NEUROD6,IGSF3,PPP2R2B,MLLT3,EPHA5,LHX2,HS6ST2,FRMD4B,TCF4,SEMA3C,ZBTB18,BHLHE22,ID2,MYT1L,MEIS2,TAGLN3,NFIX,POU3F3,CNTN2,NKAIN3,CHL1,KIF5C,POU3F1,TRIM2,CITED2,TMSB4Y,SATB2,PPP2R1B,JAKMIP1,GPM6A,SERPINI1,DDAH2,BCL11A,ITM2B,FOXG1,CLMP,LAPTM4A,SRRM4,BASP1,SOX4,TENM4,NAV2,ZNF462,LDHB,LYPD6,ABRACL,PLXNA2,RAB3A…	ENSG00000099250,ENSG00000102804,ENSG00000137142,ENSG00000120251,ENSG00000171532,ENSG00000121440,ENSG00000176887,ENSG00000184486,ENSG00000156687,ENSG00000100154,ENSG00000185008,ENSG00000147862,ENSG00000077063,ENSG00000151474,ENSG00000164600,ENSG00000143061,ENSG00000156475,ENSG00000171843,ENSG00000145242,ENSG00000106689,ENSG00000171004,ENSG00000114541,ENSG00000196628,ENSG00000075223,ENSG00000179456…	Y
Mouse forebrain	E16.5	Excitatory neuron intermediate progenitor cells 1	F-e16_EXIP1	Jessa et al 2022	Mouse	Neuronal progenitors	EOMES,MFAP4,SSTR2,RND2,NEUROG2,NRN1,EZR,MDK,IGFBPL1,NEUROD1,HS3ST1,MFNG,LHX2,PLCB1,BTBD17,IGSF8,PAM,PCP4,DHRS4,CDK2AP1,ELAVL2,UNC5D,ELAVL4,PLEKHF2,TRIM2,EMX1,H1F0,AP3S1,LZTS1,SLC17A6,MFAP2,RCOR2,DUSP14,ABCD2,CITED2,DMRTA2,F2R,PRDX2,SERPING1,CDK4,CXCL12,ZBTB20,PAX6,RHBDL3,SLC30A10,CUL1,LDHB,NFIA,LRP8,NFIB,PPIB,LOXL1,NPC2,TCF4,SCRT2,NFIX,TAC3,ULK4,KLF3,ITM2B,DDIT4,TENM4,CELSR1,H3F3C,GADD45G,KIF21A,…	ENSG00000163508,ENSG00000166482,ENSG00000180616,ENSG00000108830,ENSG00000178403,ENSG00000124785,ENSG00000092820,ENSG00000110492,ENSG00000137142,ENSG00000162992,ENSG00000002587,ENSG00000100060,ENSG00000106689,ENSG00000182621,ENSG00000204347,ENSG00000162729,ENSG00000145730,ENSG00000183036,ENSG00000157326,ENSG00000111328,ENSG00000107105,ENSG00000156687,ENSG00000162374,ENSG00000175895,ENSG00000109654…	Y
Mouse forebrain	E16.5	Neurons (Calb2, Snca)	F-e16_NEURX2	Jessa et al 2022	Mouse	Other neurons	ISLR2,NRP2,PIK3R1,CRYM,RTN1,FAM19A1,XPR1,NRXN1,SNCA,GRP,SEMA3C,UCHL1,BHLHE22,ZBTB20,RPRM,RNF182,OLFM1,KCNQ3,NEUROD1,ZNF385B,TFAP2D,KCNK1,TUBB2B,CD99,MAPT,GABRA2,THSD7A,NRP1,SYT4,KIF5C,NR2F2,CADM1,PPP1R14C,CHL1,GLRA2,TUBA1A,NEUROD2,STMN4,LY6H,NR2F1,SLC16A2,THRA,COL12A1,GAP43,PCSK1N,CELF2,NEO1,ACTL6B,MARCH1,ITM2B,APP,APLP1,MLLT11,PCDH19,INA,NTRK3,AUTS2,SLC1A2,APBB2,LMO4,DNER,PGAP1,LINGO1,CNTNAP2,CR…	ENSG00000167178,ENSG00000118257,ENSG00000145675,ENSG00000103316,ENSG00000139970,ENSG00000183662,ENSG00000143324,ENSG00000179915,ENSG00000145335,ENSG00000134443,ENSG00000075223,ENSG00000154277,ENSG00000180828,ENSG00000181722,ENSG00000177519,ENSG00000180537,ENSG00000130558,ENSG00000184156,ENSG00000162992,ENSG00000144331,ENSG00000008197,ENSG00000135750,ENSG00000137285,ENSG00000002586,ENSG00000186868…	Y
Mouse forebrain	E16.5	Proliferating inhibitory neuron intermediate progenitor cells	F-e16_INIP-P	Jessa et al 2022	Mouse	Proliferating progenitors	HMGB2,CD99,TOP2A,UBE2C,CENPF,RRM2,CKS2,CCNB1,CENPA,BIRC5,PBK,SMC4,SPC25,CDC20,CDK1,SMC2,CDCA8,HIST1H2AL,NUSAP1,CENPE,TPX2,PRC1,CDCA3,CCNA2,MKI67,RACGAP1,SPC24,CCNB2,KIF22,FBXO5,HMMR,MIS18BP1,TACC3,INCENP,KNSTRN,CDCA2,CKAP2L,AURKA,KIF2C,AURKB,PLK1,GMNN,ESCO2,MAD2L1,KIF23,SHCBP1,NUF2,HIST1H1B,CKAP2,PSRC1,CENPM,KIF20A,KIF20B,KIFC1,NCAPG,CDKN2C,KIF11,BUB1B,TK1,UBE2T,MXD3,ASPM,NEIL3,CLSPN,MELK,TTK,BUB…	ENSG00000164104,ENSG00000002586,ENSG00000131747,ENSG00000175063,ENSG00000117724,ENSG00000171848,ENSG00000123975,ENSG00000134057,ENSG00000115163,ENSG00000089685,ENSG00000168078,ENSG00000113810,ENSG00000152253,ENSG00000117399,ENSG00000170312,ENSG00000136824,ENSG00000134690,ENSG00000198374,ENSG00000137804,ENSG00000138778,ENSG00000088325,ENSG00000198901,ENSG00000111665,ENSG00000145386,ENSG00000148773…	Y
Mouse forebrain	E16.5	GABAergic medium spiny neurons (MSN) of the striatum	F-e16_SMSN	Jessa et al 2022	Mouse	Striatal neurons	SIX3,ZFHX3,SP9,SYT6,BCL11B,MEIS2,ADORA2A,GUCY1A3,NNAT,GAD2,GPR88,MPPED2,ZNF503,GUCY1B3,NRXN3,ISLR2,PID1,LMO4,MEIS1,RXRG,DLX6,FOXP1,DLX5,CHD3,CALB1,TSPAN9,RUNX1T1,GAD1,PTPRM,TMSB10,LYPD1,PNMAL2,PENK,TLE4,SLC32A1,CD99,ID4,SOX2,ACTG1,SOCS2,INA,RARB,ELMO1,PHLDA1,TUBB3,CELF4,MN1,ZSWIM6,CDK5R1,H2AFY2,POU3F4,GRIK3,MAP1B,UBE2E3,MAPK10,BCL11A,TSHZ1,SLC6A1,ELAVL3,EVL,FOXP2,ZFHX4,RARA,CPNE5,PBX3,GRM5,CARHSP…	ENSG00000138083,ENSG00000140836,ENSG00000217236,ENSG00000134207,ENSG00000127152,ENSG00000134138,ENSG00000128271,ENSG00000164116,ENSG00000053438,ENSG00000136750,ENSG00000181656,ENSG00000066382,ENSG00000165655,ENSG00000061918,ENSG00000021645,ENSG00000167178,ENSG00000153823,ENSG00000143013,ENSG00000143995,ENSG00000143171,ENSG00000006377,ENSG00000114861,ENSG00000105880,ENSG00000170004,ENSG00000104327…	Y
Mouse forebrain	E16.5	Medial ganglionic eminence-derived inhibitory neurons	F-e16_MGINH	Jessa et al 2022	Mouse	GE/Inhibitory neurons	NXPH1,MAF,LHX6,NRXN3,ARX,SP9,DLX2,ERBB4,NEB,ELMO1,NNAT,NKX2-1,ARL4D,NPY,ACKR3,DLX5,PFN2,TOX2,GAD2,FTL,YBX1,DLX1,GRIA1,RPP25,H3F3C,GAD1,CDK14,EPHA5,EFCAB6,SLC6A1,H3F3B,CELF4,ADAMTS5,CACNG3,PDE4DIP,DLGAP2,CD99,BCL11B,ZEB2,GRIA4,SOX6,DLGAP1,SOX11,EPB41L4A,CCDC88A,SOX1,SLC32A1,DCX,SPATS2L,TGFB3,IGFBP4,RUNX1T1,DCLK1,CBFA2T3,TIPARP,CA2,GNG2,ZNF536,NREP,CSRNP3,DCLK2,TCF12,BRINP2,TCF4,HTR3A,CDCA7,AMPH,CU…	ENSG00000122584,ENSG00000178573,ENSG00000106852,ENSG00000021645,ENSG00000004848,ENSG00000217236,ENSG00000115844,ENSG00000178568,ENSG00000183091,ENSG00000155849,ENSG00000053438,ENSG00000136352,ENSG00000175906,ENSG00000122585,ENSG00000144476,ENSG00000105880,ENSG00000070087,ENSG00000124191,ENSG00000136750,ENSG00000087086,ENSG00000065978,ENSG00000144355,ENSG00000155511,ENSG00000178718,ENSG00000188375…	Y
Mouse forebrain	E16.5	Proliferating gliogenic progenitors	F-e16_RGC-P	Jessa et al 2022	Mouse	Proliferating progenitors	ALDOC,DDAH1,MT3,PHGDH,GAS1,RGCC,CCDC80,MFGE8,C2orf40,TNC,PDPN,TFAP2C,MLC1,VEPH1,SLC14A2,CREB5,MT1G,NR2E1,CYR61,SLC1A3,HES1,PSAT1,SLCO1C1,MT1H,SLC9A3R1,ZFP36L1,KIAA1217,PPAP2B,TTYH1,VIM,PAX6,NDRG2,CBS,IGFBP5,EMID1,PTER,PLAGL1,HES5,SOX9,LPAR1,PSPH,CDON,NOTCH2,ACOT2,WWTR1,HTRA1,GLI3,ATP1A2,TST,DBI,TGFB2,EGLN3,SCRG1,FABP7,LFNG,SPARC,PEA15,PTX3,CLU,NOTCH1,GPX8,SFRP1,NIM1K,VCAM1,RCN1,C2orf72,HOPX,VIT,P…	ENSG00000109107,ENSG00000153904,ENSG00000087250,ENSG00000092621,ENSG00000180447,ENSG00000102760,ENSG00000091986,ENSG00000140545,ENSG00000119147,ENSG00000041982,ENSG00000162493,ENSG00000087510,ENSG00000100427,ENSG00000197415,ENSG00000132874,ENSG00000146592,ENSG00000125144,ENSG00000112333,ENSG00000142871,ENSG00000079215,ENSG00000114315,ENSG00000135069,ENSG00000139155,ENSG00000205358,ENSG00000109062…	Y
Mouse forebrain	E16.5	Cortical inhibitory neurons	F-e16_CINHN	Jessa et al 2022	Mouse	GE/Inhibitory neurons	EBF1,ISL1,ZNF503,FOXP2,BCL11B,RXRG,ZCCHC18,ZFHX3,ISLR2,RARB,VSTM2A,GAD2,FOXP1,TMSB10,CNTNAP2,NRXN1,RGS2,KLF5,DLX6,MEIS2,DLX5,SYT6,CNTN5,LMO4,TPGS2,PBX3,CARHSP1,PID1,ACTG1,SOX8,INA,TUBB3,CHD3,PLK2,APBB2,CD99,TSHZ2,NNAT,XPR1,RBP1,KLHL13,SOCS2,LYPD1,AKAP5,PLCXD3,RPH3A,RGS17,PHLDA1,UCHL1,ZNF804A,TUBA1A,EVL,LINGO2,STMN4,CADM1,ZNF428,ZNF521,PAFAH1B3,NKX2-3,RUNX1T1,SPATS2L,GAP43,UBE2E3,ATXN1,MGAT4C,SRGA…	ENSG00000164330,ENSG00000016082,ENSG00000165655,ENSG00000128573,ENSG00000127152,ENSG00000143171,ENSG00000166707,ENSG00000140836,ENSG00000167178,ENSG00000077092,ENSG00000170419,ENSG00000136750,ENSG00000114861,ENSG00000034510,ENSG00000174469,ENSG00000179915,ENSG00000116741,ENSG00000102554,ENSG00000006377,ENSG00000134138,ENSG00000105880,ENSG00000134207,ENSG00000149972,ENSG00000143013,ENSG00000134779…	Y
Mouse forebrain	E16.5	Neurons (Fezf2, Sox5)	F-e16_NEURX3	Jessa et al 2022	Mouse	Other neurons	IGFBP3,HS3ST4,SYBU,DYNC1I1,TSHZ3,B3GAT1,CDH13,CAMKV,SLA,FEZF2,B3GALT2,KIF26A,LMO7,CRYM,GPR22,CD99,LRFN5,KCTD12,SOX5,ADCY1,BEND6,CNIH3,ARPP21,GALNT9,SLC6A15,CACNA1E,LINGO1,OPCML,LDB2,NXPH3,PTPRD,PPP1R1B,NFE2L3,SNAP25,RPRM,SH3GL2,TENM2,GRIN2B,HIVEP2,CAMK2B,CNTN1,SSBP2,RGS6,GLRA2,RAMP3,MDGA2,PCSK2,MARCH4,NLGN1,C8orf34,CALY,INA,SPOCK1,STMN2,SEZ6,TMEM108,EPHB1,MEF2C,GAP43,FABP3,CADM1,HSPA12A,AKR1C2,TO…	ENSG00000146674,ENSG00000182601,ENSG00000147642,ENSG00000158560,ENSG00000121297,ENSG00000109956,ENSG00000140945,ENSG00000164076,ENSG00000155926,ENSG00000153266,ENSG00000162630,ENSG00000066735,ENSG00000136153,ENSG00000103316,ENSG00000172209,ENSG00000002586,ENSG00000165379,ENSG00000178695,ENSG00000134532,ENSG00000164742,ENSG00000151917,ENSG00000143786,ENSG00000172995,ENSG00000182870,ENSG00000072041…	Y
Mouse forebrain	E16.5	Astrocytes 1	F-e16_ASTR1	Jessa et al 2022	Mouse	Astrocytes	MT3,ALDOC,HES5,MFGE8,PPAP2B,GSTM1,LXN,EDNRB,ATP1A2,TTYH1,MLC1,SLC9A3R1,MGST1,PDPN,ACSBG1,ALDH1L1,VCAM1,LFNG,SLC6A11,EMP2,AQP4,S1PR1,S100A6,PACRG,HEPACAM,TMEM100,GDPD2,ADHFE1,PHGDH,BCAN,METRN,S100A1,VIT,C10orf105,CCDC37,P4HA3,RAMP1,SLC1A3,FMO1,MT1G,SMPDL3A,TNC,GPX8,GNG12,SCRG1,TIMP3,SPARC,RGCC,PON2,TLCD1,SLC4A4,NRARP,S100A16,NDRG2,CMTM5,PLA2G7,KCNE1L,TSPAN15,PBXIP1,ITGB5,CLU,SLC7A10,AC079354.1,APO…	ENSG00000087250,ENSG00000109107,ENSG00000197921,ENSG00000140545,ENSG00000162407,ENSG00000134184,ENSG00000079257,ENSG00000136160,ENSG00000018625,ENSG00000167614,ENSG00000100427,ENSG00000109062,ENSG00000008394,ENSG00000162493,ENSG00000103740,ENSG00000144908,ENSG00000162692,ENSG00000106003,ENSG00000132164,ENSG00000213853,ENSG00000171885,ENSG00000170989,ENSG00000197956,ENSG00000112530,ENSG00000165478…	Y
Mouse forebrain	E16.5	Neurons	F-e16_NEURX4	Jessa et al 2022	Mouse	Other neurons	RESP18,HAP1,VWA5A,RIT2,CD99,MAGEL2,TMEM130,NRSN2,FXYD7,ZCCHC18,HMX2,SCG2,SIX6,FAM183B,SYT13,ZMAT4,SCN9A,CALY,NAP1L5,PCSK1N,C12orf68,SPOCK3,DLK1,NRSN1,DUSP26,TBX3,VAT1L,PNOC,EFNA5,CGREF1,PNMAL2,ASB4,AHI1,TSHZ2,KIAA1024L,LY6H,PEG3,ZDBF2,CTXN2,NKX2-1,GCK,NNAT,CA10,CELF6,GPRASP2,CALB1,CITED1,GABRA5,TUBB2A,GAP43,DMRTB1,ATP1B1,FAIM2,NOVA1,USP29,PEG10,BEX2,CBLN4,NCALD,TMEM179,TCEAL3,EFNB3,VSNL1,CHD5,ZWI…	ENSG00000182698,ENSG00000173805,ENSG00000110002,ENSG00000152214,ENSG00000002586,ENSG00000254585,ENSG00000166448,ENSG00000125841,ENSG00000221946,ENSG00000166707,ENSG00000188816,ENSG00000171951,ENSG00000184302,ENSG00000164556,ENSG00000019505,ENSG00000165061,ENSG00000169432,ENSG00000130643,ENSG00000177432,ENSG00000102109,ENSG00000177875,ENSG00000196104,ENSG00000185559,ENSG00000152954,ENSG00000133878…	Y
Mouse forebrain	E16.5	Pericytes	F-e16_PERI	Jessa et al 2022	Mouse	Mural	RGS5,VTN,HIGD1B,IGFBP7,NDUFA4L2,KCNJ8,GNG11,MYL9,SEPT4,BGN,EVA1B,MMP9,IGF2,IFITM3,COX4I2,RGS4,COL4A1,COL4A2,ABCC9,PDGFRB,IFITM3,CTHRC1,GJA4,GPER1,CNN2,TFPI,PDZD2,MYLK,NID1,VSTM4,P2RY14,DLC1,CD248,ETS1,PDLIM2,ESAM,C1orf54,TM4SF1,EDNRA,RARRES2,FOXQ1,S1PR3,HEYL,NOTCH3,EMCN,TMEM45A,RCSD1,FAM162B,RHOJ,TBXA2R,ART3,PCOLCE,ADAP2,LAMA4,ATP13A5,EPAS1,FOXS1,CA4,GGT5,TGFB1,PALD1,SOD3,PDE8B,RRAD,CD99,ITGA1,EC…	ENSG00000143248,ENSG00000109072,ENSG00000131097,ENSG00000163453,ENSG00000185633,ENSG00000121361,ENSG00000127920,ENSG00000101335,ENSG00000108387,ENSG00000182492,ENSG00000142694,ENSG00000100985,ENSG00000167244,ENSG00000142089,ENSG00000131055,ENSG00000117152,ENSG00000187498,ENSG00000134871,ENSG00000069431,ENSG00000113721,ENSG00000142089,ENSG00000164932,ENSG00000187513,ENSG00000164850,ENSG00000064666…	Y
Mouse forebrain	E16.5	Neurons	F-e16_NEURX5	Jessa et al 2022	Mouse	Other neurons	MEF2C,GAS7,MAP1B,OPCML,GPM6A,LRFN5,GPR85,INHBA,HS6ST2,TUBA1A,MPPED1,CDH12,MAPT,TUBB2B,DAB1,DOK5,NEUROD6,NCAM1,SYT4,TTC28,CNR1,CELF2,PTPRD,DYNC1I1,THRA,PTN,ZEB2,NTM,UNC5C,CRLF1,RTN4,JAKMIP1,APLP1,RBFOX1,FAM174B,LIMCH1,NELL2,MN1,FRMD4A,STMN4,CRMP1,GRIA2,MACROD2,CLMP,SATB2,STMN2,NSG1,DNM3,RTN1,GRIN2B,ITPR1,NEUROD2,TGFBR1,CAMK2B,CADM2,PPP1R16B,MYT1L,ARPP21,LRRTM1,ATP2B1,DPYSL3,PLK2,SCUBE1,ID2,KIAA159…	ENSG00000081189,ENSG00000007237,ENSG00000131711,ENSG00000183715,ENSG00000150625,ENSG00000165379,ENSG00000164604,ENSG00000122641,ENSG00000171004,ENSG00000167552,ENSG00000186732,ENSG00000154162,ENSG00000186868,ENSG00000137285,ENSG00000173406,ENSG00000101134,ENSG00000164600,ENSG00000149294,ENSG00000132872,ENSG00000100154,ENSG00000118432,ENSG00000048740,ENSG00000153707,ENSG00000158560,ENSG00000126351…	Y
Mouse forebrain	E16.5	Cajal-Retzius cells	F-e16_CJRZN	Jessa et al 2022	Mouse	Other neurons	RELN,LHX5,LHX1,NDNF,GDF5,TP73,BARHL2,EBF3,CD99,MAB21L1,INSM2,CA10,TMEM163,NHLH2,P2RX5,RIPK4,SAMD3,CACNA2D2,KIAA1324,KCNIP2,ECEL1,ACHE,SYNDIG1L,PPP2R2C,NXPH3,MIA,SLC7A10,THSD7B,CD274,RGS4,RCAN2,FAM159B,DMRT3,RAMP1,ZIC5,SEMA6A,CALB2,EMX2,CDKN1A,C1QL1,SPOCK2,PHLDA3,PNOC,FKBP9,NXPH4,CRYAB,HEBP2,CIT,ZIC1,NR2F2,FAM196A,DACH1,SLC22A15,PDGFA,UNC5B,ZIC2,RLN2,PCP4,CPNE2,PDE1A,B3GALT1,LHX9,GAS6,BAIAP2,THY1,…	ENSG00000189056,ENSG00000089116,ENSG00000132130,ENSG00000173376,ENSG00000125965,ENSG00000078900,ENSG00000143032,ENSG00000108001,ENSG00000002586,ENSG00000180660,ENSG00000168348,ENSG00000154975,ENSG00000152128,ENSG00000177551,ENSG00000083454,ENSG00000183421,ENSG00000164483,ENSG00000007402,ENSG00000116299,ENSG00000120049,ENSG00000171551,ENSG00000087085,ENSG00000183379,ENSG00000074211,ENSG00000182575…	Y
Mouse forebrain	E16.5	Microglia	F-e16_MGL	Jessa et al 2022	Mouse	Immune	C1QB,C1QC,C1QA,FCER1G,TYROBP,CTSS,CCL2,LYZ,CCL18,FCRL2,FCGR2B,CSF1R,F13A1,CX3CR1,TREM2,P2RY12,LAPTM5,CRYBB1,MRC1,LY86,CCL8,AIF1,LYVE1,CD68,CTSC,UNC93B1,EMR1,PLD4,CD83,CD53,CCL24,LTC4S,EHD4,HPGDS,ADRB2,CTSH,SPI1,GPR34,RNASE4,GMFG,PTPN18,ALOX5AP,RAC2,MS4A6A,CCL15-CCL14,FYB,MS4A7,LST1,C3AR1,CCL15-CCL14,LPCAT2,TMEM119,EVI2A,C5AR1,NRROS,ANXA3,STAB1,PTGS1,CD86,IRF8,IFI27L1,MS4A6A,MS4A6A,FCGR1A,TGFB1,PL…	ENSG00000173369,ENSG00000159189,ENSG00000173372,ENSG00000158869,ENSG00000011600,ENSG00000163131,ENSG00000108691,ENSG00000090382,ENSG00000006074,ENSG00000132704,ENSG00000072694,ENSG00000182578,ENSG00000124491,ENSG00000168329,ENSG00000095970,ENSG00000169313,ENSG00000162511,ENSG00000100122,ENSG00000120586,ENSG00000112799,ENSG00000108700,ENSG00000204472,ENSG00000133800,ENSG00000129226,ENSG00000109861…	Y
Mouse forebrain	E16.5	Meninges	F-e16_MNG	Jessa et al 2022	Mouse	Meninges	DCN,COL1A2,COL3A1,SLC6A13,IGF2,COL1A1,APOD,GPC3,CLDN11,LUM,ISLR,SERPINF1,EMP3,VAMP5,COLEC12,GJB6,SLC22A6,NUPR1,AEBP1,PCOLCE,COL6A1,CMBL,FCGRT,TBX18,VSTM4,CRABP2,GJB2,BICC1,OSR1,ALDH1A2,NID2,CFH,MMP2,POSTN,CP,LOX,COL6A2,FMOD,COL6A3,COL13A1,HIC1,RANBP3L,CPED1,ASGR1,CTSK,EDN3,WNT6,SIDT1,CREB3L1,COL5A1,FOXC2,GSTM1,CYP1B1,TWIST2,SRPX2,SLC6A20,CDC42EP5,TFPI,ASIP,GPR124,WDR86,MRGPRF,PDGFRA,EMILIN1,TGM2,…	ENSG00000011465,ENSG00000164692,ENSG00000168542,ENSG00000010379,ENSG00000167244,ENSG00000108821,ENSG00000189058,ENSG00000147257,ENSG00000013297,ENSG00000139329,ENSG00000129009,ENSG00000132386,ENSG00000142227,ENSG00000168899,ENSG00000158270,ENSG00000121742,ENSG00000197901,ENSG00000176046,ENSG00000106624,ENSG00000106333,ENSG00000142156,ENSG00000164237,ENSG00000104870,ENSG00000112837,ENSG00000165633…	Y
Mouse forebrain	E16.5	Endothelial	F-e16_ENDO	Jessa et al 2022	Mouse	Mural	FLT1,ESAM,CD34,SLC38A5,ECSCR,KDR,ENG,C16orf89,CDH5,CD93,SLC22A8,ICAM2,TMEM252,C10orf10,HTRA3,SLC40A1,SOX17,GIMAP6,GRAP,GPR116,SRGN,ELTD1,CLEC14A,TIE1,WFDC1,APLNR,VWF,PTPRB,ACVRL1,EOGT,NOSTRIN,GIMAP1,RASGRP3,STAP2,MYCT1,MECOM,CYYR1,USHBP1,RASSF9,ROBO4,TEK,EDN1,CTSW,PDGFB,ARHGEF5,THSD1,ERG,SIGIRR,ABCB1,CD99,OSMR,UNC45B,PDE8A,SOX7,FLT4,MOGAT2,KCNQ1,SLC39A8,SLCO2A1,ADCY4,FLI1,HSPA12B,GIMAP5,CA5A,LSR,…	ENSG00000102755,ENSG00000149564,ENSG00000174059,ENSG00000017483,ENSG00000249751,ENSG00000128052,ENSG00000106991,ENSG00000153446,ENSG00000179776,ENSG00000125810,ENSG00000149452,ENSG00000108622,ENSG00000181778,ENSG00000165507,ENSG00000170801,ENSG00000138449,ENSG00000164736,ENSG00000133561,ENSG00000154016,ENSG00000069122,ENSG00000122862,ENSG00000162618,ENSG00000176435,ENSG00000066056,ENSG00000103175…	Y
Mouse forebrain	E16.5	Choroid plexus	F-e16_CPLX	Jessa et al 2022	Mouse	Ependymal	FOLR1,KCNE2,CALML4,C1orf192,AQP1,KRT18,CLIC6,MSX1,KCNJ13,TRPM3,HTR2C,TMEM72,PCP4L1,CXorf64,OTX2,ARSG,RBM47,C17orf97,KRT8,TINAGL1,CLDN1,ACE,SMIM22,CRB3,SERPINB1,COL8A2,SLC4A5,SLCO1A2,CLDN2,CCDC11,C6orf165,INS,KLK4,ODF3B,SCARA5,CDH3,IL25,SLC16A8,CCDC135,TRPV4,GMNC,CPN1,WFIKKN2,PIFO,COL8A1,SOSTDC1,LBP,TRAF3IP2,WFDC2,DNAJB13,CD99,EFCAB10,C11orf88,C2orf70,KRT7,C11orf16,AEBP1,MORN5,SULF1,ELOVL7,CHIA,NQ…	ENSG00000110195,ENSG00000159197,ENSG00000129007,ENSG00000188931,ENSG00000240583,ENSG00000111057,ENSG00000159212,ENSG00000163132,ENSG00000115474,ENSG00000083067,ENSG00000147246,ENSG00000187783,ENSG00000248485,ENSG00000183631,ENSG00000165588,ENSG00000141337,ENSG00000163694,ENSG00000187624,ENSG00000170421,ENSG00000142910,ENSG00000163347,ENSG00000159640,ENSG00000267795,ENSG00000130545,ENSG00000021355…	Y
Mouse forebrain	E18.5	Cortical excitatory neurons 1 (Satb2)	F-e18_CEXN1	Jessa et al 2022	Mouse	Excitatory neurons	NRP1,TSC22D1,GRIA2,IGFBPL1,SOX11,NFIB,NEUROD6,CTTNBP2,SEMA3C,NEUROD2,UNC5D,TCF4,POU3F2,BHLHE22,EPHA5,MEIS2,ID2,NFIX,FRMD4B,PDZRN3,PPP2R2B,MLLT3,TTC28,SOX4,H3F3C,TAGLN3,FRMD4A,LHX2,ROBO2,GPM6A,TRIM2,EIF4A2,EPHA3,POU3F3,CHL1,BASP1,CITED2,LMO1,PCDH8,KIF5C,ZBTB18,NR2F1,FOXG1,AUTS2,SERPINI1,BCL11A,NKAIN3,HS6ST2,MLLT11,CELF2,TTC3,ELAVL2,IGSF3,POU3F1,SCG5,MN1,LAPTM4A,NSG2,TMEFF1,DBN1,DCX,RBFOX1,PLEKHF2,…	ENSG00000099250,ENSG00000102804,ENSG00000120251,ENSG00000137142,ENSG00000176887,ENSG00000147862,ENSG00000164600,ENSG00000077063,ENSG00000075223,ENSG00000171532,ENSG00000156687,ENSG00000196628,ENSG00000184486,ENSG00000180828,ENSG00000145242,ENSG00000134138,ENSG00000115738,ENSG00000008441,ENSG00000114541,ENSG00000121440,ENSG00000156475,ENSG00000171843,ENSG00000100154,ENSG00000124766,ENSG00000188375…	Y
Mouse forebrain	E18.5	Cortical excitatory neurons 2	F-e18_CEXN2	Jessa et al 2022	Mouse	Excitatory neurons	MEF2C,GPM6A,SATB2,DOK5,FAM19A2,BHLHE22,MPPED1,TUBA1A,NEUROD2,DAB1,SYT4,NEUROD6,HS6ST2,TUBB2B,GPR85,TTC28,MACROD2,TMSB4Y,MAPT,MAP1B,STMN2,TUBB3,CNR1,PTN,GRIA2,JAKMIP1,CELF2,STMN4,TSPAN13,MLLT11,EIF1B,GAS7,LIMCH1,CUX2,MYT1L,LY6H,LRFN5,ZBTB18,CRMP1,PLXNA4,ID2,NCAM1,THRA,BCL11A,NSG1,SERP2,MN1,STMN1,NDRG1,GNG3,CLMP,FRMD4A,NME1,GABRA2,SOBP,ZNF462,SLA,RAB3A,APLP1,TSC22D1,PTPRD,CDH12,SERF1A,MIF,NTM,KIAA1…	ENSG00000081189,ENSG00000150625,ENSG00000119042,ENSG00000101134,ENSG00000198673,ENSG00000180828,ENSG00000186732,ENSG00000167552,ENSG00000171532,ENSG00000173406,ENSG00000132872,ENSG00000164600,ENSG00000171004,ENSG00000137285,ENSG00000164604,ENSG00000100154,ENSG00000172264,ENSG00000154620,ENSG00000186868,ENSG00000131711,ENSG00000104435,ENSG00000198211,ENSG00000118432,ENSG00000105894,ENSG00000120251…	Y
Mouse forebrain	E18.5	Excitatory neuron intermediate progenitor cells 1	F-e18_EXIP1	Jessa et al 2022	Mouse	Neuronal progenitors	NEUROG2,EOMES,MFAP4,SSTR2,BTBD17,MDK,NEUROD4,RND2,IGSF8,MFNG,LHX2,ELAVL4,CDK2AP1,NEUROD1,EZR,IGFBPL1,ELAVL2,PAX6,TAC3,LZTS1,DMRTA2,HS3ST1,NRN1,PAM,LOXL1,GADD45G,RHBDL3,ZBTB20,DHRS4,MFAP2,PLEKHF2,PLCB1,TCF4,EMX1,NFIB,FAM210B,NFIX,NFIA,CHD7,AP3S1,SERPING1,PCP4,ABCD2,H1F0,CITED2,RCOR2,HMGN4,H3F3C,TRIM2,CDK4,GAMT,CCDC136,DDIT4,VPS37B,ST3GAL5,SLC17A6,HEG1,TFAP2C,CD99,SYNPR,PPIB,ECI2,PDLIM4,HSPA8,BTG2,…	ENSG00000178403,ENSG00000163508,ENSG00000166482,ENSG00000180616,ENSG00000204347,ENSG00000110492,ENSG00000123307,ENSG00000108830,ENSG00000162729,ENSG00000100060,ENSG00000106689,ENSG00000162374,ENSG00000111328,ENSG00000162992,ENSG00000092820,ENSG00000137142,ENSG00000107105,ENSG00000007372,ENSG00000166863,ENSG00000061337,ENSG00000142700,ENSG00000002587,ENSG00000124785,ENSG00000145730,ENSG00000129038…	Y
Mouse forebrain	E18.5	Proliferating inhibitory neuron intermediate progenitor cells	F-e18_INIP-P	Jessa et al 2022	Mouse	Proliferating progenitors	HMGB2,CD99,HIST1H2AL,UBE2C,TOP2A,CKS2,PBK,RRM2,SPC25,CCNB1,NUSAP1,BIRC5,CENPF,SMC4,HMGN4,CENPA,CDC20,CDK1,SMC2,H2AFX,H2AFZ,CDCA8,CCNA2,TPX2,CENPE,RACGAP1,CDCA3,CKS1B,PRC1,H2AFV,DLX2,MIS18BP1,TMPO,CCNB2,CDCA7,UBE2S,ANP32E,SPC24,MKI67,KIF22,CKAP2L,FBXO5,DLX1,TACC3,HMMR,MAD2L1,AURKA,KNSTRN,KIF2C,CDCA2,HMGB1,SHCBP1,AURKB,NUF2,ECT2,ESCO2,PLK1,CDKN2C,INCENP,NCAPG,KIAA1524,MXD3,GMNN,KIF11,BUB1B,KIF20B,K…	ENSG00000164104,ENSG00000002586,ENSG00000198374,ENSG00000175063,ENSG00000131747,ENSG00000123975,ENSG00000168078,ENSG00000171848,ENSG00000152253,ENSG00000134057,ENSG00000137804,ENSG00000089685,ENSG00000117724,ENSG00000113810,ENSG00000182952,ENSG00000115163,ENSG00000117399,ENSG00000170312,ENSG00000136824,ENSG00000188486,ENSG00000164032,ENSG00000134690,ENSG00000145386,ENSG00000088325,ENSG00000138778…	Y
Mouse forebrain	E18.5	GABAergic medium spiny neurons (MSN) of the striatum	F-e18_SMSN	Jessa et al 2022	Mouse	Striatal neurons	BCL11B,GUCY1A3,SP9,SYT6,FOXP1,NNAT,SIX3,MEIS2,ZFHX3,ADORA2A,GUCY1B3,ZNF503,TMSB10,RXRG,GPR88,LMO4,MPPED2,GAD2,ISLR2,ID4,PENK,CALB1,ELMO1,RUNX1T1,ACTG1,NRXN3,GRM5,PTPRM,DLX6,NGEF,CDK5R1,INA,PID1,LYPD1,EPHA7,TUBB3,CHD3,SLAIN1,DLX5,IKZF2,MAPK10,CXCL14,RARB,PPP3CA,SOCS2,ATPIF1,H2AFY2,GAD1,SLC32A1,PNMAL2,MAP1B,MEIS1,EVL,MGAT4C,LHFP,GRIK3,GNG7,MN1,TSPAN9,GNAL,CELF4,PAFAH1B3,PLK2,HIST3H2BB,BCL11A,PLCXD3…	ENSG00000127152,ENSG00000164116,ENSG00000217236,ENSG00000134207,ENSG00000114861,ENSG00000053438,ENSG00000138083,ENSG00000134138,ENSG00000140836,ENSG00000128271,ENSG00000061918,ENSG00000165655,ENSG00000034510,ENSG00000143171,ENSG00000181656,ENSG00000143013,ENSG00000066382,ENSG00000136750,ENSG00000167178,ENSG00000172201,ENSG00000181195,ENSG00000104327,ENSG00000155849,ENSG00000079102,ENSG00000184009…	Y
Mouse forebrain	E18.5	Medial & caudal ganglionic eminence-derived inhibitory neurons (Sst, Htr3a)	F-e18_MGINH	Jessa et al 2022	Mouse	GE/Inhibitory neurons	LHX6,NXPH1,NNAT,NRXN3,HTR3A,ARX,ERBB4,MAF,GAD1,CELF4,SLC32A1,NKX2-1,LHX8,GAD2,DLX1,DLX2,RPP25,NAP1L5,VWA5A,RTN1,SP9,ELMO1,PFN2,DLX5,ZCCHC18,TUBB2A,LGI1,RESP18,GRIA1,DLGAP1,TCEAL3,NCAM1,ST18,NPY,TMSB10,CADM1,CD99,DNER,DUSP26,DACT1,SLC6A1,SST,VSNL1,STMN3,SYT1,NRSN1,NEGR1,RIT2,PCSK1N,MLLT11,ELAVL4,MAGED1,LY6H,TTC3,MAP1B,DCX,EVL,DCLK1,ZNF536,DYNLL2,TMEM130,EFNB3,MAPT,PROX1,ARL4C,CDK5R1,STMN2,RPH3A,SP…	ENSG00000106852,ENSG00000122584,ENSG00000053438,ENSG00000021645,ENSG00000166736,ENSG00000004848,ENSG00000178568,ENSG00000178573,ENSG00000128683,ENSG00000101489,ENSG00000101438,ENSG00000136352,ENSG00000162624,ENSG00000136750,ENSG00000144355,ENSG00000115844,ENSG00000178718,ENSG00000177432,ENSG00000110002,ENSG00000139970,ENSG00000217236,ENSG00000155849,ENSG00000070087,ENSG00000105880,ENSG00000166707…	Y
Mouse forebrain	E18.5	Neurons (Calb2, Snca)	F-e18_NEURX6	Jessa et al 2022	Mouse	Other neurons	CALB2,SEMA3C,KCNK1,SNCA,ZNF385B,ZBTB20,CRYM,FAM163A,NEUROD1,PYHIN1,NRP1,NHLH2,FGFR1,RNF182,OPCML,MNDA,CALM1,NFIX,EPHA4,IGFBPL1,NR4A3,GRP,RTN1,RERG,NFIA,CNIH3,TCF4,NFIB,OLFML2B,ISLR2,BHLHE22,NEUROD6,COL12A1,PRDM8,NRP2,CCK,GABRA2,KCNQ3,LHX9,ITM2B,SLC16A2,ZEB2,CNTN2,TMSB4Y,CHL1,PIK3R1,ITSN1,LMO7,IER5,CD99,TGFB2,FEZF2,LMO1,STMN2,MAP1B,DDAH2,NUAK1,LPPR1,MAPT,FABP5,EMX2,ID2,SH3GL2,CTTNBP2,MARCH1,MLLT11…	ENSG00000172137,ENSG00000075223,ENSG00000135750,ENSG00000145335,ENSG00000144331,ENSG00000181722,ENSG00000103316,ENSG00000143340,ENSG00000162992,ENSG00000163564,ENSG00000099250,ENSG00000177551,ENSG00000077782,ENSG00000180537,ENSG00000183715,ENSG00000163563,ENSG00000198668,ENSG00000008441,ENSG00000116106,ENSG00000137142,ENSG00000119508,ENSG00000134443,ENSG00000139970,ENSG00000134533,ENSG00000162599…	Y
Mouse forebrain	E18.5	Neurons (Tshz2/3)	F-e18_NEURX7	Jessa et al 2022	Mouse	Other neurons	NTF3,CCK,LDB2,TSHZ3,TSHZ2,TENM2,NEFM,RUNX1T1,TMEM158,DYNC1I1,ASIC2,KHDRBS2,LRFN5,LMO4,OPCML,DAB1,MEF2C,PPP1R14C,SLA,ARHGDIG,TUBB2B,DOK5,MSRA,TUBA1A,ARPP21,GAP43,TUBB3,STMN2,GPR85,FAM49A,MAPT,SNCB,SATB2,CNIH2,LY6H,BEND6,GABRA2,TSPAN18,ITPR1,RAC3,LINGO1,CAMKV,CRLF1,SOBP,MLLT11,DTX4,SYT5,MIF,HPCA,NTM,THRA,INA,OSBPL1A,CD99,NME1,ID2,NFIX,GABRA5,DKK3,MICAL2,HECW1,HMGCS1,SYT4,MPPED1,NEUROD6,RABGAP1L,MAP…	ENSG00000185652,ENSG00000187094,ENSG00000169744,ENSG00000121297,ENSG00000182463,ENSG00000145934,ENSG00000104722,ENSG00000079102,ENSG00000249992,ENSG00000158560,ENSG00000108684,ENSG00000112232,ENSG00000165379,ENSG00000143013,ENSG00000183715,ENSG00000173406,ENSG00000081189,ENSG00000198729,ENSG00000155926,ENSG00000242173,ENSG00000137285,ENSG00000101134,ENSG00000175806,ENSG00000167552,ENSG00000172995…	Y
Mouse forebrain	E18.5	Proliferating inhibitory neuron intermediate progenitor cells	F-e18_INIP-P2	Jessa et al 2022	Mouse	Proliferating progenitors	DLX2,CDCA7,CCND2,SP9,DLX1,DLX5,PFN2,ARX,HMGN4,ABRACL,RND3,SLC18A2,SP8,NRXN3,H3F3B,MCM2,POU3F4,NUDT4,PTMA,H2AFZ,ARL4D,MCM3,HAT1,H2AFV,TIAM2,CDK4,MCM5,PRDX2,MCM6,RBM3,GADD45G,DDX5,ST18,HNRNPA1,RANBP1,HNRNPK,RP1-241P17.4,HNRNPA2B1,NNAT,CD99,RRM2,SNRPE,MPPED2,UNG,HMGB3,MCM4,BTG1,HNRNPM,HMGB2,ELAVL4,HNRNPAB,EIF4A1,MCM7,CARHSP1,HELLS,MFNG,TOX3,RRM1,GAD2,HNRNPU,SRSF2,HMGN1,GNAI2,ANP32E,CHD7,YWHAQ,DTL,PP…	ENSG00000115844,ENSG00000144354,ENSG00000118971,ENSG00000217236,ENSG00000144355,ENSG00000105880,ENSG00000070087,ENSG00000004848,ENSG00000182952,ENSG00000146386,ENSG00000115963,ENSG00000165646,ENSG00000164651,ENSG00000021645,ENSG00000132475,ENSG00000073111,ENSG00000196767,ENSG00000173598,ENSG00000187514,ENSG00000164032,ENSG00000175906,ENSG00000112118,ENSG00000128708,ENSG00000105968,ENSG00000146426…	Y
Mouse forebrain	E18.5	Cortical inhibitory neurons	F-e18_CINHN	Jessa et al 2022	Mouse	GE/Inhibitory neurons	ISL1,EBF1,BCL11B,FOXP2,ZCCHC18,FOXP1,ZNF503,RXRG,TMSB10,ISLR2,RARB,CNTNAP2,VSTM2A,NNAT,NRXN1,LINGO2,GAD2,PROK2,ZFHX3,STMN4,RGS17,CADM1,LMO4,TPGS2,GAP43,RPH3A,KLHL13,INA,PLCXD3,STMN2,RGS2,PBX3,GPR88,PHLDA1,PID1,NSG1,SYT6,MEIS2,AP1S2,CHD3,TUBB3,ACTG1,UCHL1,APBB2,KLF5,ZNF521,RBP1,TUBA1A,MAP1B,DLX5,XPR1,SOX4,TUBB2A,PLK2,SLC32A1,EVL,CNTN5,RPRM,STMN3,RTN1,ROBO1,SERTAD4,SYT5,RUNX1T1,PGRMC1,DLX6,CDK5R1,C…	ENSG00000016082,ENSG00000164330,ENSG00000127152,ENSG00000128573,ENSG00000166707,ENSG00000114861,ENSG00000165655,ENSG00000143171,ENSG00000034510,ENSG00000167178,ENSG00000077092,ENSG00000174469,ENSG00000170419,ENSG00000053438,ENSG00000179915,ENSG00000174482,ENSG00000136750,ENSG00000163421,ENSG00000140836,ENSG00000015592,ENSG00000091844,ENSG00000182985,ENSG00000143013,ENSG00000134779,ENSG00000172020…	Y
Mouse forebrain	E18.5	Astrocytes 1	F-e18_ASTR1	Jessa et al 2022	Mouse	Astrocytes	ALDOC,MT3,PHGDH,CCDC80,MT1H,TNC,MFGE8,SLCO1C1,MT1G,C2orf40,CLU,PDPN,DDAH1,VIM,NDRG2,SLC1A3,GFAP,RGCC,SPARC,MLC1,EMID1,PPAP2B,SCRG1,SLC9A3R1,GAS1,TTYH1,HTRA1,ATP1A2,HES5,VEPH1,DBI,PTER,TST,ACOT2,TFAP2C,FABP7,APOE,PEA15,CREB5,CD9,CBS,THRSP,HES1,CYR61,SOX9,KIAA1217,NOTCH2,LRP4,GPX8,NR2E1,PSPH,IGFBP5,ZFP36L1,TRIM47,MID1IP1,QKI,PTN,RCN1,PSAT1,VCAM1,SFRP1,MMD2,TGFB2,FAM210B,PAX6,CNN3,ID4,CST3,PTPRZ1,BC…	ENSG00000109107,ENSG00000087250,ENSG00000092621,ENSG00000091986,ENSG00000205358,ENSG00000041982,ENSG00000140545,ENSG00000139155,ENSG00000125144,ENSG00000119147,ENSG00000120885,ENSG00000162493,ENSG00000153904,ENSG00000026025,ENSG00000165795,ENSG00000079215,ENSG00000131095,ENSG00000102760,ENSG00000113140,ENSG00000100427,ENSG00000186998,ENSG00000162407,ENSG00000164106,ENSG00000109062,ENSG00000180447…	Y
Mouse forebrain	E18.5	Astrocytes 3	F-e18_ASTR3	Jessa et al 2022	Mouse	Astrocytes	MT3,APOE,DDAH1,ALDOC,PPAP2B,CLU,GSTM1,HES5,LXN,MFGE8,RGCC,EDNRB,SMPDL3A,PDPN,ATP1A2,MLC1,RIIAD1,S100A1,ALDH1L1,S1PR1,VIT,ADHFE1,FXYD1,PACRG,C10orf105,SLC1A3,GJA9,NKAIN4,TTYH1,VCAM1,PHGDH,SLC14A2,CYR61,ACSBG1,FGFBP3,TMEM47,TMEM100,MT1G,NDRG2,S100A16,PSAT1,MGST1,DBI,ACOT2,SLC9A3R1,PEA15,NME5,S100A6,EMP2,PTPRZ1,MT1H,FABP7,MLF1,SOX9,SFRP5,LHCGR,PIFO,METRN,SPARC,QKI,LUZP2,MID1IP1,CST3,AC079354.1,ABHD4…	ENSG00000087250,ENSG00000130203,ENSG00000153904,ENSG00000109107,ENSG00000162407,ENSG00000120885,ENSG00000134184,ENSG00000197921,ENSG00000079257,ENSG00000140545,ENSG00000102760,ENSG00000136160,ENSG00000172594,ENSG00000162493,ENSG00000018625,ENSG00000100427,ENSG00000178796,ENSG00000160678,ENSG00000144908,ENSG00000170989,ENSG00000205221,ENSG00000147576,ENSG00000266964,ENSG00000112530,ENSG00000214688…	Y
Mouse forebrain	E18.5	Glial progenitors & oligodendrocyte precursor cells	F-e18_OPC	Jessa et al 2022	Mouse	Oligodendrocyte precursors	OLIG1,OLIG2,PDGFRA,SOX10,CCND1,HELT,ASCL1,ZEB1,C1QL1,CKB,EGFR,MCM2,UNG,GSX1,MCM3,HELLS,NCALD,GADD45G,DBI,SLC25A5,DLL1,DLL3,DDAH1,SMOC1,SALL3,LIMA1,NPTX2,ZFP36L1,CHD7,MFGE8,HAT1,DTL,CCNE2,MCM5,EDNRB,CSPG4,CDC6,SOX8,GSX2,CCND2,RRM2,MCM4,CD99,MCM6,FRAT1,BTG2,EGR1,ANP32B,GAS1,QKI,RANBP1,GNG5,PHGDH,GNG12,LIG1,SOX9,TIPIN,JAG1,HNRNPF,HMGN4,PAICS,ELAVL1,SERPINE2,EFHD2,CDT1,RPA2,CDK2AP1,DHFRL1,BCAN,CNBP,G…	ENSG00000184221,ENSG00000205927,ENSG00000134853,ENSG00000100146,ENSG00000110092,ENSG00000187821,ENSG00000139352,ENSG00000148516,ENSG00000131094,ENSG00000166165,ENSG00000146648,ENSG00000073111,ENSG00000076248,ENSG00000169840,ENSG00000112118,ENSG00000119969,ENSG00000104490,ENSG00000130222,ENSG00000155368,ENSG00000005022,ENSG00000198719,ENSG00000090932,ENSG00000153904,ENSG00000198732,ENSG00000256463…	Y
Mouse forebrain	E18.5	Cortical excitatory neurons 3 (Tbr1)	F-e18_CEXN3	Jessa et al 2022	Mouse	Excitatory neurons	TBR1,TFAP2D,GCG,GLRA2,FAM19A1,NRP2,CBLN2,RTN1,FAM84A,THSD7A,CELF4,ISLR2,VSTM2B,PPP1R14C,STMN4,BCL11B,RWDD3,MN1,NRXN1,KCNQ3,PIK3R1,NEUROD2,CDH4,DNER,STMN2,CD99,EPHA5,LMO3,EIF1B,CNTNAP5,STMN1,OLFM1,SOX4,ZNF703,LPHN3,MAPT,XPR1,ENC1,NEUROD6,GNG3,PCDH19,NEUROD1,NSG1,NNAT,SLC17A6,SNCB,FGF13,SHROOM2,AKAP9,PPP1R1B,TUBB2B,FXYD6,EFNA3,ID4,CIRBP,BASP1,SOX11,MEIS2,ROBO1,PCDH17,PLCXD3,MLLT11,EIF4A2,IGSF3,C4or…	ENSG00000136535,ENSG00000008197,ENSG00000115263,ENSG00000101958,ENSG00000183662,ENSG00000118257,ENSG00000141668,ENSG00000139970,ENSG00000162981,ENSG00000005108,ENSG00000101489,ENSG00000167178,ENSG00000187135,ENSG00000198729,ENSG00000015592,ENSG00000127152,ENSG00000122481,ENSG00000169184,ENSG00000179915,ENSG00000184156,ENSG00000145675,ENSG00000171532,ENSG00000179242,ENSG00000187957,ENSG00000104435…	Y
Mouse forebrain	E18.5	Proliferating gliogenic progenitors	F-e18_RGC-P	Jessa et al 2022	Mouse	Proliferating progenitors	CCNB1,CENPF,PBK,CDCA8,CCNA2,CCNB2,TPX2,CDCA3,DEPDC1,TACC3,CKAP2,CDC20,CENPA,CKS2,CENPE,BIRC5,AURKB,SPC25,NUSAP1,PRC1,UBE2C,MIS18BP1,CD99,KNSTRN,CDK1,KIF23,ECT2,NUF2,HMMR,CKAP2L,RACGAP1,CENPQ,MKI67,PLK1,CDKN2C,KIF2C,TOP2A,NDE1,CDKN3,CDC25C,KIF22,SPC24,TUBA1C,GAS1,KIF15,MFGE8,MAD2L1,ASPM,BUB1B,CDCA2,PSRC1,HMGB2,ESCO2,AURKA,SMC4,KIF4A,DDAH1,GAS2L3,PSAT1,MELK,PHGDH,BORA,CENPM,SHCBP1,SMC2,KIF20A,BUB1,…	ENSG00000134057,ENSG00000117724,ENSG00000168078,ENSG00000134690,ENSG00000145386,ENSG00000157456,ENSG00000088325,ENSG00000111665,ENSG00000024526,ENSG00000013810,ENSG00000136108,ENSG00000117399,ENSG00000115163,ENSG00000123975,ENSG00000138778,ENSG00000089685,ENSG00000178999,ENSG00000152253,ENSG00000137804,ENSG00000198901,ENSG00000175063,ENSG00000129534,ENSG00000002586,ENSG00000128944,ENSG00000170312…	Y
Mouse forebrain	E18.5	Pericytes	F-e18_PERI	Jessa et al 2022	Mouse	Mural	RGS5,VTN,HIGD1B,IGFBP7,MYL9,KCNJ8,NDUFA4L2,GNG11,SEPT4,DLK1,RGS4,IFITM3,EVA1B,BGN,MMP9,IGF2,COL4A2,COL4A1,COX4I2,ABCC9,TAGLN2,IFITM3,TFPI,CTHRC1,GJA4,PDGFRB,CD248,PLAT,GPER1,SLC19A1,NID1,CNN2,P2RY14,CA4,VSTM4,SOD3,ART3,PCOLCE,MYLK,EDNRA,S1PR3,LURAP1L,ARHGDIB,ATP13A5,PDZD2,DLC1,FAM162B,ESAM,PDLIM2,TMEM45A,FOXQ1,PPP1R14A,TM4SF1,RARRES2,C1orf54,HEYL,ITIH5,FOXF2,TGFB1I1,TBXA2R,ETS1,RCSD1,IL34,MCAM,RH…	ENSG00000143248,ENSG00000109072,ENSG00000131097,ENSG00000163453,ENSG00000101335,ENSG00000121361,ENSG00000185633,ENSG00000127920,ENSG00000108387,ENSG00000185559,ENSG00000117152,ENSG00000142089,ENSG00000142694,ENSG00000182492,ENSG00000100985,ENSG00000167244,ENSG00000134871,ENSG00000187498,ENSG00000131055,ENSG00000069431,ENSG00000158710,ENSG00000142089,ENSG00000003436,ENSG00000164932,ENSG00000187513…	Y
Mouse forebrain	E18.5	Astrocytes 2	F-e18_ASTR2	Jessa et al 2022	Mouse	Astrocytes	BCAN,PLA2G7,AQP4,CTSC,TLCD1,ALDH1L1,SLC6A11,OLIG1,HEPACAM,ACSBG1,RAMP1,SERPINE2,ID3,FAM212B,TIMP4,HES5,SLC4A4,PLA2G3,METRN,MGST1,MLC1,CHST7,TTYH1,TNC,EDNRB,LXN,GSTM1,ALDOC,ADHFE1,FGFR3,GNG12,TRIM9,ATP1A2,DBX2,MT1G,SPARCL1,SLC25A18,CA8,MFGE8,TMEM176A,CA2,LFNG,GATM,CBS,MT3,SLC6A9,ITGB5,RHCG,SLC9A3R1,SLC1A3,PLAT,PHGDH,ID1,PPAP2B,PPP1R3C,NKX2-2,METRNL,SLC15A2,A2M,LRIG1,VCAM1,KLF15,TST,SLC27A1,BHLHE40…	ENSG00000132692,ENSG00000146070,ENSG00000171885,ENSG00000109861,ENSG00000160606,ENSG00000144908,ENSG00000132164,ENSG00000184221,ENSG00000165478,ENSG00000103740,ENSG00000132329,ENSG00000135919,ENSG00000117318,ENSG00000197852,ENSG00000157150,ENSG00000197921,ENSG00000080493,ENSG00000100078,ENSG00000103260,ENSG00000008394,ENSG00000100427,ENSG00000147119,ENSG00000167614,ENSG00000041982,ENSG00000136160…	Y
Mouse forebrain	E18.5	Neurons (Fezf2, Sox5)	F-e18_NEURX9	Jessa et al 2022	Mouse	Other neurons	HS3ST4,IGFBP3,NRGN,CAMKV,DYNC1I1,ADCY1,KCTD12,B3GAT1,GPR22,CRYM,C2orf88,SOX5,B3GALT2,BEND6,FEZF2,RPRM,SYBU,RAMP3,SNCB,PTK2B,PPP1R1B,NFE2L3,CD99,CALY,CDH13,NXPH3,SLA,MDGA2,SLC6A15,GLRA2,PCSK2,LDB2,PTPRD,FAM19A1,KIF26A,SPOCK1,INA,GALNT9,STMN2,TMEM108,LMO7,VSNL1,GRM3,TSHZ3,LRFN5,RAC3,SH3GL2,CALM2,BAIAP2,TUBB2A,SNAP25,TLE4,NETO2,PCSK1N,MEF2C,OPCML,GRM5,SEZ6,GRIN2B,CALN1,SSBP2,NAB1,PPP2R2C,LRRTM3,CACN…	ENSG00000182601,ENSG00000146674,ENSG00000154146,ENSG00000164076,ENSG00000158560,ENSG00000164742,ENSG00000178695,ENSG00000109956,ENSG00000172209,ENSG00000103316,ENSG00000187699,ENSG00000134532,ENSG00000162630,ENSG00000151917,ENSG00000153266,ENSG00000177519,ENSG00000147642,ENSG00000122679,ENSG00000074317,ENSG00000120899,ENSG00000131771,ENSG00000050344,ENSG00000002586,ENSG00000130643,ENSG00000140945…	Y
Mouse forebrain	E18.5	Microglia	F-e18_MGL	Jessa et al 2022	Mouse	Immune	C1QB,C1QC,C1QA,HEXB,FCER1G,TYROBP,CCL4,CTSS,FCRL2,LYZ,CCL18,CSF1R,CYBA,FCGR2B,CCL2,CX3CR1,P2RY12,LY86,TREM2,CD53,LAPTM5,CRYBB1,CTSC,AIF1,CD68,GPR34,F13A1,PLD4,UNC93B1,CD83,LTC4S,RGS10,EMR1,MRC1,ARHGDIB,SPI1,VAMP8,ANXA3,LCP1,RAC2,HPGDS,CTSH,EVI2A,MS4A6A,CCL15-CCL14,RNASE4,C3AR1,PTPN18,CCL15-CCL14,LPCAT2,PYCARD,LST1,MPEG1,ALOX5AP,EHD4,STAB1,C5AR1,PLEK,CFH,ATF3,ADRB2,P2RY6,GMFG,FAM105A,IRF8,NRROS,CR…	ENSG00000173369,ENSG00000159189,ENSG00000173372,ENSG00000049860,ENSG00000158869,ENSG00000011600,ENSG00000129277,ENSG00000163131,ENSG00000132704,ENSG00000090382,ENSG00000006074,ENSG00000182578,ENSG00000051523,ENSG00000072694,ENSG00000108691,ENSG00000168329,ENSG00000169313,ENSG00000112799,ENSG00000095970,ENSG00000143119,ENSG00000162511,ENSG00000100122,ENSG00000109861,ENSG00000204472,ENSG00000129226…	Y
Mouse forebrain	E18.5	Meninges	F-e18_MNG	Jessa et al 2022	Mouse	Meninges	DCN,COL3A1,COL1A2,COL1A1,CXCL12,VTN,SLC6A13,APOD,CTHRC1,SERPINF1,IGF2,LUM,BGN,ISLR,NUPR1,ENPP2,CLDN11,EMP3,PCOLCE,VAMP5,BMP7,GPC3,COL6A1,ITIH5,SLC7A11,TBX18,COLEC12,TFPI,SLC22A6,CFH,COL18A1,FCGRT,EVA1B,ALDH1A2,POSTN,OLFML3,IFITM3,NID2,GJB6,WNT4,SVIL,LPAR1,PDGFRA,CP,MXRA8,EMILIN1,TMEM64,COL6A3,VSTM4,NID1,COL6A2,C1QTNF2,BICC1,AEBP1,CMBL,MMP2,FOXC1,ASGR1,CRABP2,STRA6,EDN3,MSX1,OSR1,CREB3L1,CD248,SLC…	ENSG00000011465,ENSG00000168542,ENSG00000164692,ENSG00000108821,ENSG00000107562,ENSG00000109072,ENSG00000010379,ENSG00000189058,ENSG00000164932,ENSG00000132386,ENSG00000167244,ENSG00000139329,ENSG00000182492,ENSG00000129009,ENSG00000176046,ENSG00000136960,ENSG00000013297,ENSG00000142227,ENSG00000106333,ENSG00000168899,ENSG00000101144,ENSG00000147257,ENSG00000142156,ENSG00000123243,ENSG00000151012…	Y
Mouse forebrain	E18.5	Endothelial	F-e18_ENDO	Jessa et al 2022	Mouse	Mural	CLDN5,IGFBP7,PGLYRP1,VWA1,FLT1,ESAM,KLF2,RAMP2,SLC38A5,EGFL7,KDR,CD34,GNG11,ENG,SLC40A1,C16orf89,ECSCR,MFSD2A,SLC22A8,CAV1,ADM,C1orf54,C10orf10,SLC39A8,ELTD1,KANK3,LSR,CD93,CDH5,ANXA3,VWF,FOXQ1,ICAM2,TMEM252,HTRA3,APLNR,SRGN,EMCN,GRAP,EPAS1,GPR116,FLI1,GIMAP6,TIE1,APOLD1,CCDC141,SOX17,ACVRL1,FXYD5,APLN,ST3GAL6,PTPRB,FZD6,F11R,EOGT,CLEC14A,TEK,ROBO4,WFDC1,TDRP,USHBP1,CD99,NOSTRIN,TMEM88,EFNA1,RASS…	ENSG00000184113,ENSG00000163453,ENSG00000008438,ENSG00000179403,ENSG00000102755,ENSG00000149564,ENSG00000127528,ENSG00000131477,ENSG00000017483,ENSG00000172889,ENSG00000128052,ENSG00000174059,ENSG00000127920,ENSG00000106991,ENSG00000138449,ENSG00000153446,ENSG00000249751,ENSG00000168389,ENSG00000149452,ENSG00000105974,ENSG00000148926,ENSG00000118292,ENSG00000165507,ENSG00000138821,ENSG00000162618…	Y
Mouse forebrain	E18.5	Cajal-Retzius cells	F-e18_CJRZN	Jessa et al 2022	Mouse	Other neurons	RELN,NHLH2,NDNF,TMEM163,PNOC,SYNDIG1L,LHX5,GDF5,TP73,ACHE,BARHL2,CA10,MAB21L1,LHX1,SAMD3,FAM159B,CD99,INSM2,P2RX5,MRAP2,CLEC10A,CACNA2D2,EBF3,KCNIP2,ECEL1,RGS4,TUFT1,ANKRD35,RIPK4,CXCL12,C1QL1,NXPH3,CD274,PTHLH,PPP2R2C,NPNT,RCAN2,C15orf60,KIAA1324,NXPH4,PDGFA,THSD7B,DMRT3,NR2F2,FIBCD1,RAMP1,HEBP2,CASZ1,NPPC,CALB2,MIA,FIBIN,ZIC5,PLEKHA7,EPHB6,CYSTM1,EMX2,ANGPT1,PCP4,THY1,C12orf75,CRYAB,RAMP3,HOMER…	ENSG00000189056,ENSG00000177551,ENSG00000173376,ENSG00000152128,ENSG00000168081,ENSG00000183379,ENSG00000089116,ENSG00000125965,ENSG00000078900,ENSG00000087085,ENSG00000143032,ENSG00000154975,ENSG00000180660,ENSG00000132130,ENSG00000164483,ENSG00000145642,ENSG00000002586,ENSG00000168348,ENSG00000083454,ENSG00000135324,ENSG00000132514,ENSG00000007402,ENSG00000108001,ENSG00000120049,ENSG00000171551…	Y
Mouse forebrain	E18.5	Choroid plexus	F-e18_CPLX	Jessa et al 2022	Mouse	Ependymal	SOSTDC1,FOLR1,CALML4,KCNE2,CA14,KCNJ13,C1orf192,CLIC6,HTR2C,SULF1,MSX1,KRT18,PCP4L1,AQP1,TRPM3,WFIKKN2,CA12,RBM47,ARSG,BMP4,TINAGL1,TMEM72,ACE,TCEA3,KRT8,CXorf64,SMIM22,COL8A2,SLC4A5,COL8A1,SLCO1A2,CLDN1,INS,CLDN2,KLK4,F5,FCGBP,SLC16A8,CRB3,LBP,MIA,ELOVL7,SMIM5,SLC13A4,AEBP1,PIFO,SBSPON,C17orf97,EFCAB10,SERPINB1,CLIC3,CD55,SGMS2,RSPH1,GPC3,FHIT,LRRIQ1,DYNLRB2,PPP1R3B,C9orf24,WFDC2,OTX2,C2orf70,AB…	ENSG00000171243,ENSG00000110195,ENSG00000129007,ENSG00000159197,ENSG00000118298,ENSG00000115474,ENSG00000188931,ENSG00000159212,ENSG00000147246,ENSG00000137573,ENSG00000163132,ENSG00000111057,ENSG00000248485,ENSG00000240583,ENSG00000083067,ENSG00000173714,ENSG00000074410,ENSG00000163694,ENSG00000141337,ENSG00000125378,ENSG00000142910,ENSG00000187783,ENSG00000159640,ENSG00000204219,ENSG00000170421…	Y
Mouse forebrain	P0	Cortical excitatory neurons 1	F-p0_CEXN1	Jessa et al 2022	Mouse	Excitatory neurons	ARPP21,BHLHE22,GPR85,MPPED1,NEUROD2,NEUROD6,SATB2,MYT1L,SYT4,CNR1,RBFOX1,NSG1,MLLT11,HS6ST2,DOK5,DAB1,GRIA2,ZBTB18,CELF2,TTC28,FAM19A2,BCL11A,MAPT,CNTN2,STMN2,CLMP,TSC22D1,GPM6A,JAKMIP1,TUBB2B,TUBB3,STMN4,PLXNA4,RAB3A,TUBA1A,BASP1,LY6H,KIAA1598,RBFOX2,MARCKSL1,ELAVL3,MEF2C,STMN1,FRMD4A,CRMP1,UCHL1,POU3F1,MN1,MAP1B,BZW2,FAM49A,ROBO2,MACROD2,NREP,GNG3,CDK5R1,EIF4A2,UBE2QL1,RUNX1T1,POU3F3,KHDRBS2,CC…	ENSG00000172995,ENSG00000180828,ENSG00000164604,ENSG00000186732,ENSG00000171532,ENSG00000164600,ENSG00000119042,ENSG00000186487,ENSG00000132872,ENSG00000118432,ENSG00000078328,ENSG00000168824,ENSG00000213190,ENSG00000171004,ENSG00000101134,ENSG00000173406,ENSG00000120251,ENSG00000179456,ENSG00000048740,ENSG00000100154,ENSG00000198673,ENSG00000119866,ENSG00000186868,ENSG00000184144,ENSG00000104435…	Y
Mouse forebrain	P0	Astrocytes 1	F-p0_ASTR1	Jessa et al 2022	Mouse	Astrocytes	ALDOC,DDAH1,CCDC80,SLCO1C1,MT3,DTNA,SLC1A3,PHGDH,MFGE8,TNC,PPAP2B,CLU,NDRG2,MLC1,SLC1A2,PEA15,CSPG5,TST,DBI,VEPH1,CST3,SFRP1,PTPRZ1,PDPN,GFAP,FABP7,SMPDL3A,PLAGL1,ENTPD2,GPM6B,TTYH1,CD9,TSPAN7,NKAIN4,SOX9,ATP1A2,MMD2,NAAA,FAM210B,QKI,GAS1,ACOT2,MT1G,CBS,FJX1,MT1H,NIM1K,NR2E1,CNN3,MID1IP1,TMEM132B,PRDX6,SLC9A3R1,GABRB1,CREB5,PSPH,ID4,PAX6,FBLN2,ATP1B1,CPE,FSTL5,VIM,RGS20,C4orf3,CLDN10,RGCC,FGFBP3,…	ENSG00000109107,ENSG00000153904,ENSG00000091986,ENSG00000139155,ENSG00000087250,ENSG00000134769,ENSG00000079215,ENSG00000092621,ENSG00000140545,ENSG00000041982,ENSG00000162407,ENSG00000120885,ENSG00000165795,ENSG00000100427,ENSG00000110436,ENSG00000162734,ENSG00000114646,ENSG00000128311,ENSG00000155368,ENSG00000197415,ENSG00000101439,ENSG00000104332,ENSG00000106278,ENSG00000162493,ENSG00000131095…	Y
Mouse forebrain	P0	Excitatory neuron intermediate progenitor cells 1	F-p0_EXIP1	Jessa et al 2022	Mouse	Neuronal progenitors	SSTR2,IGFBPL1,UNC5D,EOMES,RND2,SOX11,PCP4,ELAVL2,SEMA3C,TBR1,NFIB,TRIM2,MEIS2,HS3ST1,SOX4,H3F3C,NEUROD1,PPP2R2B,NEUROD6,TAGLN3,TCF4,ELAVL4,POU3F2,NRN1,CITED2,NFIX,CPLX2,NEUROD2,LHX2,MARCKSL1,LZTS1,PAM,NEUROG2,SRRM4,SCRT2,SLC17A6,LRP8,PLCB1,DCX,TTC28,MPPED1,KIF21B,TENM4,CTTNBP2,PRDX2,NSG2,RBFOX3,EMX1,AUTS2,NEGR1,MN1,PODXL2,ZBTB18,ID2,POU3F3,EPHA5,MLLT3,HSPA8,TMEM178A,EPHA3,TUBB,DBN1,PLEKHF2,MDK,ME…	ENSG00000180616,ENSG00000137142,ENSG00000156687,ENSG00000163508,ENSG00000108830,ENSG00000176887,ENSG00000183036,ENSG00000107105,ENSG00000075223,ENSG00000136535,ENSG00000147862,ENSG00000109654,ENSG00000134138,ENSG00000002587,ENSG00000124766,ENSG00000188375,ENSG00000162992,ENSG00000156475,ENSG00000164600,ENSG00000144834,ENSG00000196628,ENSG00000162374,ENSG00000184486,ENSG00000124785,ENSG00000164442…	Y
Mouse forebrain	P0	Astrocytes 2	F-p0_ASTR2	Jessa et al 2022	Mouse	Astrocytes	AQP4,ALDH1L1,FGFR3,SLC4A4,HES5,BCAN,SLC6A11,PLA2G3,ACSBG1,PHYHIPL,SERPINE2,TTYH1,GSTM1,TLCD1,ID3,RAMP1,ALDOC,GRM3,MLC1,HEPACAM,LXN,TIMP4,TRIM9,SLC1A3,GRM5,MMD2,CA2,EDNRB,LFNG,FABP7,SPARCL1,NCAN,MFGE8,ID1,MGST1,PTPRZ1,SCRG1,SLC9A3R1,PLA2G7,SLC27A1,MT3,GNG12,PHGDH,TNC,MT1G,CKB,ATP1A2,GLUD1,DBX2,ATP1B2,MYO6,PEA15,TSC22D4,MT1H,PPAP2B,SLC1A2,CLDN10,GPM6B,QKI,NDRG2,PPP1R3C,SLC15A2,SLC25A18,CSPG5,RFX4,T…	ENSG00000171885,ENSG00000144908,ENSG00000068078,ENSG00000080493,ENSG00000197921,ENSG00000132692,ENSG00000132164,ENSG00000100078,ENSG00000103740,ENSG00000165443,ENSG00000135919,ENSG00000167614,ENSG00000134184,ENSG00000160606,ENSG00000117318,ENSG00000132329,ENSG00000109107,ENSG00000198822,ENSG00000100427,ENSG00000165478,ENSG00000079257,ENSG00000157150,ENSG00000100505,ENSG00000079215,ENSG00000168959…	Y
Mouse forebrain	P0	Oligodendrocyte precursor cells	F-p0_OPC	Jessa et al 2022	Mouse	Oligodendrocyte precursors	OLIG2,SOX10,OLIG1,PDGFRA,BCAS1,NCALD,C1QL1,CNTN1,PLLP,SOX8,BRINP3,PCDH11Y,DLL3,NXPH1,NPTX2,HELT,SMOC1,NAP1L5,ZEB1,CCND1,C8orf46,ASCL1,PCDH15,XYLT1,B3GAT2,LRRTM3,CHD7,SERPINE2,BCAN,SCRG1,SAPCD2,SALL3,CKB,CDO1,DDAH1,EDNRB,SLC25A5,PID1,SOX6,PTPRZ1,G0S2,TRAF4,DLL1,REV3L,KCNIP3,MAP3K1,LRRN1,RGCC,RLBP1,QPCT,QKI,GM2A,PIK3R1,CSPG5,EGFR,UGDH,ARL2BP,PTPRE,MMP15,ENPP2,RAP1GAP,CA8,SOX9,EPN2,TIMP4,TPM1,CNP,TM…	ENSG00000205927,ENSG00000100146,ENSG00000184221,ENSG00000134853,ENSG00000064787,ENSG00000104490,ENSG00000131094,ENSG00000018236,ENSG00000102934,ENSG00000005513,ENSG00000162670,ENSG00000099715,ENSG00000090932,ENSG00000122584,ENSG00000106236,ENSG00000187821,ENSG00000198732,ENSG00000177432,ENSG00000148516,ENSG00000110092,ENSG00000169085,ENSG00000139352,ENSG00000150275,ENSG00000103489,ENSG00000112309…	Y
Mouse forebrain	P0	Cortical excitatory neurons 2	F-p0_CEXN2	Jessa et al 2022	Mouse	Excitatory neurons	CALB2,SEMA3C,ZNF385B,SNCA,OPCML,GRP,NEUROD6,ISLR2,NRP1,ZBTB20,EPHA4,CNTN2,RNF182,NFIX,KCNK1,NR4A3,KCNQ3,MLLT11,IGFBPL1,MAPT,ELAVL2,CALM1,RTN1,TUBB2B,ID2,GABRA2,NFIB,STMN2,NEUROD2,TCF4,GAP43,FGFR1,MAP1B,ANK3,LMO7,SOX11,CCK,RAB3A,NSG1,NEUROD1,BHLHE22,EIF4A2,CHL1,DCX,NUAK1,MARCKSL1,CNIH3,CELF2,C4orf48,DPYSL3,KIF5C,TUBA1A,TUBB3,DDAH2,OLFM1,PCDH8,CDK5R1,LPPR1,ZEB2,TMSB4Y,RBFOX1,EDIL3,SYT4,CRMP1,STMN1,…	ENSG00000172137,ENSG00000075223,ENSG00000144331,ENSG00000145335,ENSG00000183715,ENSG00000134443,ENSG00000164600,ENSG00000167178,ENSG00000099250,ENSG00000181722,ENSG00000116106,ENSG00000184144,ENSG00000180537,ENSG00000008441,ENSG00000135750,ENSG00000119508,ENSG00000184156,ENSG00000213190,ENSG00000137142,ENSG00000186868,ENSG00000107105,ENSG00000198668,ENSG00000139970,ENSG00000137285,ENSG00000115738…	Y
Mouse forebrain	P0	Cortical inhibitory neurons	F-p0_CINHN	Jessa et al 2022	Mouse	GE/Inhibitory neurons	BCL11B,SYT6,GPR88,GUCY1A3,GAD2,DLX6,ZFHX3,SP9,FOXP1,DLX5,TMSB10,RXRG,ISLR2,NNAT,INA,GUCY1B3,ISL1,PLCXD3,SLC32A1,ADORA2A,MEIS2,RUNX1T1,NRXN3,LYPD1,ACTG1,RARB,ZNF503,CHD3,LMO4,CDK5R1,TUBA1A,MAP1B,PNMAL2,TUBB3,STMN4,TUBB2A,RGS17,ZCCHC18,NSG1,ATPIF1,EVL,STMN3,GAP43,CNIH2,MAPK10,CFL1,NSG2,GNAL,KIF26A,DPF1,SYT5,CSRNP3,CELF4,GNG2,ELAVL3,ELMO1,SIX3,CADM1,MPPED2,EIF4A1,TUBB2B,BCL11A,GRM5,SOCS2,DLG2,STMN2,…	ENSG00000127152,ENSG00000134207,ENSG00000181656,ENSG00000164116,ENSG00000136750,ENSG00000006377,ENSG00000140836,ENSG00000217236,ENSG00000114861,ENSG00000105880,ENSG00000034510,ENSG00000143171,ENSG00000167178,ENSG00000053438,ENSG00000148798,ENSG00000061918,ENSG00000016082,ENSG00000182836,ENSG00000101438,ENSG00000128271,ENSG00000134138,ENSG00000079102,ENSG00000021645,ENSG00000150551,ENSG00000184009…	Y
Mouse forebrain	P0	Astro-ependymal progenitors	F-p0_ASEP	Jessa et al 2022	Mouse	Ependymal	PACRG,ENKUR,SLC14A2,HSPA2,EFCAB1,TMEM47,TSPAN15,FBXO2,CMTM5,C2orf50,FAM183B,MLF1,DYNLRB2,TTYH1,MLC1,C7orf57,MGST1,TPPP3,SLC25A18,C1orf192,ZIC4,RSPO3,NME5,C1orf110,PIFO,GDF10,DBI,CAPSL,CLU,C9orf116,NDRG2,ITM2C,EDNRB,MEGF11,GDPD2,NKAIN4,C10orf105,ALDOC,RIIAD1,TEKT1,MEIG1,MIA,PPAP2B,NAAA,SLIT2,APOE,CD81,ITM2B,LPAR1,RAMP1,HES1,METRN,GJA9,NTRK2,SLC39A12,TSPAN3,OTX2,SOX9,FOS,C2orf72,CSPG5,IGFBP5,RFX4,S…	ENSG00000112530,ENSG00000151023,ENSG00000132874,ENSG00000126803,ENSG00000034239,ENSG00000147027,ENSG00000099282,ENSG00000116661,ENSG00000166091,ENSG00000150873,ENSG00000164556,ENSG00000178053,ENSG00000168589,ENSG00000167614,ENSG00000100427,ENSG00000164746,ENSG00000008394,ENSG00000159713,ENSG00000182902,ENSG00000188931,ENSG00000174963,ENSG00000146374,ENSG00000112981,ENSG00000185860,ENSG00000173947…	Y
Mouse forebrain	P0	Meninges	F-p0_MNG	Jessa et al 2022	Mouse	Meninges	AEBP1,ALDH1A2,APOD,ARHGAP29,BGN,BICC1,C1QTNF2,CFH,CLDN11,CMBL,COL13A1,COL1A1,COL1A2,COL3A1,COL6A1,COL6A2,COL6A3,COLEC12,CP,CPED1,CTSK,CXCL12,CYP1B1,DCN,EDN3,EMP3,FOXC1,FOXC2,GJB2,GJB6,GPC3,GSTM1,IFITM3,IGF2,ISLR,LOX,LRRC17,LUM,NUPR1,OSR1,PCOLCE,POSTN,RANBP3L,SERPINF1,SIDT1,SLC22A6,SLC6A13,SLC6A20,TBX18,VAMP5,ASIP,TFPI,FAM180A,COL18A1,CRISPLD1,NID2,COL5A1,MRGPRF,OGN,LRRK1,CDH5,EMILIN1,FCGRT,OLFML3…	ENSG00000106624,ENSG00000128918,ENSG00000189058,ENSG00000137962,ENSG00000182492,ENSG00000122870,ENSG00000145861,ENSG00000000971,ENSG00000013297,ENSG00000164237,ENSG00000197467,ENSG00000108821,ENSG00000164692,ENSG00000160963,ENSG00000168542,ENSG00000142156,ENSG00000142173,ENSG00000163359,ENSG00000158270,ENSG00000047457,ENSG00000106034,ENSG00000143387,ENSG00000107562,ENSG00000138061,ENSG00000011465…	Y
Mouse forebrain	P0	Excitatory neuron intermediate progenitor cells 2	F-p0_EXIP2	Jessa et al 2022	Mouse	Neuronal progenitors	NEUROD1,NHLH2,NHLH1,SYNPR,TAC3,PROX1,CALB2,LHX9,DUSP14,NECAB3,EMX1,KCNK1,ARHGAP20,MFAP4,PYHIN1,ZBTB20,NFIB,MNDA,RBFOX3,NFIX,TMEM178A,EOMES,IER5,IGFBPL1,IGSF8,FXYD6,STAT3,FLRT1,RWDD3,NFIA,PPP1R14C,SSTR2,TPRN,RCOR2,RERG,TAGLN3,COL12A1,THTPA,GADD45G,CYGB,TCF4,CALM1,TESC,PRMT8,PRDM8,ONECUT2,MTSS1,HECW1,BTBD17,EMX2,CNIH3,CALM2,DPYSL4,H3F3C,SOCS2,TMSB4Y,LHX2,HIST3H2A,SOX11,EEF2,PAK7,EPHA4,CTTNBP2,WNT5A…	ENSG00000162992,ENSG00000177551,ENSG00000171786,ENSG00000163630,ENSG00000166863,ENSG00000117707,ENSG00000172137,ENSG00000143355,ENSG00000161326,ENSG00000125967,ENSG00000135638,ENSG00000135750,ENSG00000137727,ENSG00000166482,ENSG00000163564,ENSG00000181722,ENSG00000147862,ENSG00000163563,ENSG00000167281,ENSG00000008441,ENSG00000152154,ENSG00000163508,ENSG00000162783,ENSG00000137142,ENSG00000162729…	Y
Mouse forebrain	P0	Pericytes	F-p0_PERI	Jessa et al 2022	Mouse	Mural	ABCC9,ADAP2,ART3,ASPN,ATP13A5,CA4,CD248,COX4I2,DES,EBF1,EDNRA,EPAS1,ESAM,ETS1,FAM162B,FOXS1,GGT5,GJA4,HEYL,HIGD1B,IFITM3,IGFBP7,IL34,ITGA1,KCNJ8,LAMA4,MCAM,MMP9,MYLK,NDUFA4L2,P2RY14,PDGFRB,PLA1A,RASL12,RGS4,RGS5,RRAD,SLC38A11,TBX2,TBXA2R,VTN,COL4A2,COL4A1,SEPT4,DLK1,RCSD1,PDZD2,MYL9,RBPMS,EVA1B,RP5-966M1.6,NID1,BGN,VSTM4,PPP1R14A,GNG11,PCDH18,SOD3,RASGRP2,CHP2,DLC1,CNN2,COBLL1,RHOJ,S1PR3,GUCY1A3,…	ENSG00000069431,ENSG00000184060,ENSG00000156219,ENSG00000106819,ENSG00000187527,ENSG00000167434,ENSG00000174807,ENSG00000131055,ENSG00000175084,ENSG00000164330,ENSG00000151617,ENSG00000116016,ENSG00000149564,ENSG00000134954,ENSG00000183807,ENSG00000179772,ENSG00000099998,ENSG00000187513,ENSG00000163909,ENSG00000131097,ENSG00000142089,ENSG00000163453,ENSG00000157368,ENSG00000213949,ENSG00000121361…	Y
Mouse forebrain	P0	Microglia	F-p0_MGL	Jessa et al 2022	Mouse	Immune	ABI3,EMR1,AIF1,APBB1IP,BCL2A1,BIN2,BLNK,C1QA,C1QC,C3AR1,CCR2,CD33,CD37,CD53,CD68,CD86,CRYBA4,CRYBB1,CSF1R,CTSS,CX3CR1,CYTH4,EVI2A,FCER1G,FCGR1A,FCGR2B,FCRL2,GMFG,GPR34,IRF8,ITGAM,LAIR1,LAPTM5,LPCAT2,LTC4S,LY86,LYZ,MPEG1,MS4A6A,P2RY12,P2RY13,P2RY6,PARVG,PLD4,PTGS1,PTPN6,RAC2,RHOH,SELPLG,CD33,SLC11A1,SPI1,TBXAS1,TNFAIP8L2,TREM2,TYROBP,UNC93B1,C10orf54,CD84,CD300C,LCP1,PSMB8,FYB,FERMT3,CD180,PTPN18,…	ENSG00000108798,ENSG00000174837,ENSG00000204472,ENSG00000077420,ENSG00000140379,ENSG00000110934,ENSG00000095585,ENSG00000173372,ENSG00000159189,ENSG00000171860,ENSG00000121807,ENSG00000105383,ENSG00000104894,ENSG00000143119,ENSG00000129226,ENSG00000114013,ENSG00000196431,ENSG00000100122,ENSG00000182578,ENSG00000163131,ENSG00000168329,ENSG00000100055,ENSG00000126860,ENSG00000158869,ENSG00000150337…	Y
Mouse forebrain	P0	Macrophages	F-p0_MAC	Jessa et al 2022	Mouse	Immune	C3AR1,C5AR1,CCL2,CCL24,CCL15-CCL14,CCR1,CD14,CD163,CD200R1,CD53,CD86,CLEC4A,CLEC4A,CLEC6A,CSF1R,CYBB,F13A1,FCGR2B,FCN3,FOLR2,GMFG,HCLS1,MNDA,IGSF6,LYVE1,MRC1,MS4A6A,MS4A6A,MS4A6A,MS4A7,MSR1,P2RY6,PF4V1,SLFN12,SMAGP,SPI1,STAB1,FCGR2B,CD84,LYZ,ALOX5AP,EHD4,ADAM33,PTPN6,TNFAIP8L2,AOAH,FCRL2,LY86,EMR1,EVI2A,PLD4,TMEM106A,CCL7,RAC2,LAPTM5,LCP1,LILRB3,FERMT3,PPBP,CD36,IFI27L1,CLEC4A,GPR183,RGS18,AIF1,P…	ENSG00000171860,ENSG00000197405,ENSG00000108691,ENSG00000106178,ENSG00000161574,ENSG00000163823,ENSG00000170458,ENSG00000177575,ENSG00000163606,ENSG00000143119,ENSG00000114013,ENSG00000111729,ENSG00000111729,ENSG00000205846,ENSG00000182578,ENSG00000165168,ENSG00000124491,ENSG00000072694,ENSG00000142748,ENSG00000165457,ENSG00000130755,ENSG00000180353,ENSG00000163563,ENSG00000140749,ENSG00000133800…	Y
Mouse forebrain	P0	Endothelial	F-p0_ENDO	Jessa et al 2022	Mouse	Mural	C16orf89,ABCB1,ACVRL1,GPR116,ELTD1,APLNR,C1orf115,CD34,CD93,CDH5,CLEC14A,CTSW,CYYR1,DUSP2,ERG,FAM124B,FLT1,FLT4,FOXQ1,GATA2,GIMAP1,GIMAP5,GIMAP6,ICAM2,KDR,LSR,LY75,MECOM,MYCT1,NOSTRIN,RASSF9,ROBO4,SHE,SLC16A4,SLC38A5,SOX17,SOX18,SOX7,STAP2,TBX1,TDRP,TEK,THSD1,TIE1,TMEM252,UNC45B,USHBP1,VWF,ESAM,RASIP1,GRAP,PGLYRP1,EMCN,SIGIRR,GPIHBP1,WFDC1,ENG,SLCO2A1,SLC35F2,KCNA5,SLC22A8,ECSCR,VWA1,PIK3R6,C10or…	ENSG00000153446,ENSG00000085563,ENSG00000139567,ENSG00000069122,ENSG00000162618,ENSG00000134817,ENSG00000162817,ENSG00000174059,ENSG00000125810,ENSG00000179776,ENSG00000176435,ENSG00000172543,ENSG00000166265,ENSG00000158050,ENSG00000157554,ENSG00000124019,ENSG00000102755,ENSG00000037280,ENSG00000164379,ENSG00000179348,ENSG00000213203,ENSG00000196329,ENSG00000133561,ENSG00000108622,ENSG00000128052…	Y
Mouse forebrain	P0	Choroid plexus	F-p0_CPLX	Jessa et al 2022	Mouse	Ependymal	ACE,AQP1,CDH3,CLDN1,CLDN2,CLIC6,COL8A2,FOLR1,HTR2C,KCNE2,KCNJ13,KLK4,KRT18,KRT8,CXorf64,SLC16A8,SLC4A5,SLCO1A2,SMIM22,SOSTDC1,TMEM72,TRPM3,WFDC2,WFIKKN2,RBM47,CA12,VAT1L,CRB3,CLIC3,CALML4,PON1,PPP1R1B,DSP,PCP4L1,CA14,C1orf192,SULF1,LMX1A,SERPINB1,SLC13A4,CYB561,FHIT,EFCAB10,BAIAP2L1,LBP,SMIM5,MSX1,SLC6A15,EPN3,OCA2,NPNT,FCGBP,COL8A1,INS,PERP,TRPV4,EMB,RBP2,ARSG,FAM84B,SGMS2,PIFO,LRRIQ1,MITF,SCUBE…	ENSG00000159640,ENSG00000240583,ENSG00000062038,ENSG00000163347,ENSG00000165376,ENSG00000159212,ENSG00000171812,ENSG00000110195,ENSG00000147246,ENSG00000159197,ENSG00000115474,ENSG00000167749,ENSG00000111057,ENSG00000170421,ENSG00000183631,ENSG00000100156,ENSG00000188687,ENSG00000084453,ENSG00000267795,ENSG00000171243,ENSG00000187783,ENSG00000083067,ENSG00000101443,ENSG00000173714,ENSG00000163694…	Y
Mouse forebrain	P0	Cajal-Retzius cells	F-p0_CJRZN	Jessa et al 2022	Mouse	Other neurons	ECEL1,GDF5,LHX1,LHX5,NDNF,TP73,ACHE,CA10,RELN,C15orf60,EBF3,CACNA2D2,CD274,NPPC,KIAA1324,INSM2,IL12A,RAMP3,MAB21L1,ANKRD35,TMEM163,PNOC,ACAA1,RIPK4,SYNDIG1L,THSD7B,NHLH2,PPP2R2C,C1QL2,TUFT1,DYNC1I1,BARHL2,NXPH3,NXPH4,LINGO2,RCAN2,CDH7,FAM196A,RGS4,TMEM200A,SPRN,CIT,PTPRN,PDGFA,DACH1,THY1,CNTN5,STK32B,SCN1B,NPNT,KCNIP2,NRN1,KCNH7,RIT2,SYT1,DISP2,CXCL12,SLC2A13,CASZ1,ADCY1,MIA,ZCCHC18,RSPO3,ANGPT1,…	ENSG00000171551,ENSG00000125965,ENSG00000132130,ENSG00000089116,ENSG00000173376,ENSG00000078900,ENSG00000087085,ENSG00000154975,ENSG00000189056,ENSG00000183324,ENSG00000108001,ENSG00000007402,ENSG00000120217,ENSG00000163273,ENSG00000116299,ENSG00000168348,ENSG00000168811,ENSG00000122679,ENSG00000180660,ENSG00000198483,ENSG00000152128,ENSG00000168081,ENSG00000060971,ENSG00000183421,ENSG00000183379…	Y
Mouse forebrain	P0	Ependymal	F-p0_EPEN	Jessa et al 2022	Mouse	Ependymal	C5orf49,C4orf22,C11orf88,C20orf96,C11orf16,CCDC153,CCNO,C15orf26,C6orf165,DMKN,DNAAF1,DNAH3,IQCA1,MORN3,SPAG17,MORN5,MCIDAS,ZMYND10,PPP1R32,DNAH10,FAM216B,C2orf70,CCDC19,TTLL6,ODF3B,ACOT2,WDR63,BBOX1,AK7,MAPK15,DNALI1,TEKT4,CCDC121,PLIN5,LRRC71,CCDC113,LRRC23,TCTEX1D1,DNAH5,SYT10,LRRC34,HDC,C17orf97,TMEM212,WDR78,C9orf135,MYB,LRRC46,POMZP3,RSPH4A,AC002472.13,LRRC10B,MAATS1,SPEF2,SLC17A8,DNAH9,DLE…	ENSG00000215217,ENSG00000197826,ENSG00000183644,ENSG00000196476,ENSG00000176029,ENSG00000248712,ENSG00000152669,ENSG00000156206,ENSG00000213204,ENSG00000161249,ENSG00000154099,ENSG00000158486,ENSG00000132321,ENSG00000139714,ENSG00000155761,ENSG00000185681,ENSG00000234602,ENSG00000004838,ENSG00000162148,ENSG00000197653,ENSG00000179813,ENSG00000173557,ENSG00000213085,ENSG00000170703,ENSG00000177989…	Y
Mouse forebrain	P3	Astrocytes 2	F-p3_ASTR2	Jessa et al 2022	Mouse	Astrocytes	SLC6A11,SLC1A3,FABP7,PTPRZ1,ALDOC,MFGE8,BTBD17,AQP4,MMD2,BCAN,PHYHIPL,SLC1A2,NCAN,SLC7A10,ALDH1L1,SLC4A4,ACSBG1,CLDN10,APOE,TTYH1,PLA2G7,CST3,HES5,LXN,PPAP2B,ATP1B2,ATP1A2,PTN,IGFBP2,NDRG2,MLC1,TRIM9,GLUD1,TST,CPE,GLUL,GSTM1,TLCD1,CKB,VCAM1,TSPAN7,ACOT2,GPM6A,MT3,SCD,GRM3,GJA9,HTRA1,FABP5,CA2,SLC27A1,EDNRB,PEA15,GPM6B,CD9,SPARCL1,SERPINE2,CSPG5,PHGDH,DBI,FGFR3,SLC6A1,LFNG,HSDL2,RAMP1,CBS,SLC9A3R1…	ENSG00000132164,ENSG00000079215,ENSG00000164434,ENSG00000106278,ENSG00000109107,ENSG00000140545,ENSG00000204347,ENSG00000171885,ENSG00000136297,ENSG00000132692,ENSG00000165443,ENSG00000110436,ENSG00000130287,ENSG00000130876,ENSG00000144908,ENSG00000080493,ENSG00000103740,ENSG00000134873,ENSG00000130203,ENSG00000167614,ENSG00000146070,ENSG00000101439,ENSG00000197921,ENSG00000079257,ENSG00000162407…	Y
Mouse forebrain	P3	Oligodendrocyte precursor cells	F-p3_OPC	Jessa et al 2022	Mouse	Oligodendrocyte precursors	PDGFRA,CNTN1,C8orf46,SOX10,MATN4,PCDH15,CSPG4,OLIG1,QPCT,GPR17,PLLP,LPPR1,NCALD,C1QL1,SCRG1,ANKS1B,PCDH11Y,NAP1L5,BRINP3,CDO1,NXPH1,LIMS2,OPCML,EPN2,TNR,SERPINE2,OSTF1,PTPRE,NPAS1,ENPP2,RPRM,ZDHHC2,UGDH,SHC4,PPAPDC1A,SULF2,DSCAM,LRP1B,OLIG2,LRRTM3,SAPCD2,SH3GL3,PRKCQ,B3GAT2,TPM1,PPP1R14C,KCND2,GRIA2,RESP18,GRIA3,CACNG4,SOX6,LPPR5,OMG,CSPG5,LNX1,PPP1R16B,PID1,PCSK1N,SOX8,LSAMP,C14orf37,FXYD6,S100A…	ENSG00000134853,ENSG00000018236,ENSG00000169085,ENSG00000100146,ENSG00000124159,ENSG00000150275,ENSG00000173546,ENSG00000184221,ENSG00000115828,ENSG00000144230,ENSG00000102934,ENSG00000148123,ENSG00000104490,ENSG00000131094,ENSG00000164106,ENSG00000185046,ENSG00000099715,ENSG00000177432,ENSG00000162670,ENSG00000129596,ENSG00000122584,ENSG00000072163,ENSG00000183715,ENSG00000072134,ENSG00000116147…	Y
Mouse forebrain	P3	Astrocytes 1	F-p3_ASTR1	Jessa et al 2022	Mouse	Astrocytes	SFRP1,PTX3,DDAH1,PLAGL1,ALDOC,PTER,DBI,MT3,CLU,PRDX6,CCDC80,GLUL,CNN3,GPM6B,PEA15,ENTPD2,NDRG2,GABRB1,FGFBP3,RIIAD1,PPAP2B,DTNA,PHGDH,SCP2,NTRK2,CST3,KCNK2,LUZP2,CPE,GFAP,SLCO1C1,LDHB,FXYD1,ZBTB20,TSPAN7,SCG3,CYR61,OAT,NOTCH2,MMD2,MID1IP1,FAM210B,S1PR1,PDLIM4,EGLN3,ATP1B1,EMP2,GNAO1,NKAIN4,SLC1A3,SFXN5,PDPN,SMPDL3A,C4orf3,PRNP,SPARC,CRYM,GSTM1,CSPG5,MLC1,SLC1A2,LRP4,PTN,PBXIP1,SCRN1,IGFBP5,FBXO2,…	ENSG00000104332,ENSG00000163661,ENSG00000153904,ENSG00000118495,ENSG00000109107,ENSG00000165983,ENSG00000155368,ENSG00000087250,ENSG00000120885,ENSG00000117592,ENSG00000091986,ENSG00000135821,ENSG00000117519,ENSG00000046653,ENSG00000162734,ENSG00000054179,ENSG00000165795,ENSG00000163288,ENSG00000174721,ENSG00000178796,ENSG00000162407,ENSG00000134769,ENSG00000092621,ENSG00000116171,ENSG00000148053…	Y
Mouse forebrain	P3	Proliferating gliogenic progenitors	F-p3_RGC-P	Jessa et al 2022	Mouse	Proliferating progenitors	CCNB1,CDCA8,PBK,PLK1,CDCA3,CENPF,TPX2,HMMR,SPC25,UBE2C,CCNA2,CKS2,MKI67,CDKN2C,CDK1,BIRC5,CKAP2,CDC20,PRC1,CD99,RACGAP1,CCNB2,NUF2,TACC3,HMGB2,NUSAP1,ASPM,MIS18BP1,SPC24,DEPDC1,CENPE,SMC2,CENPA,TOP2A,KIF22,CENPQ,RRM2,CKAP2L,KIF20B,CENPM,SMC4,ECT2,KNSTRN,KIF11,KIF18A,CDCA2,CDC25C,GAS2L3,MAD2L1,H2AFZ,KIF2C,CEP55,SHCBP1,KIF23,AURKB,KIAA1524,LMNB1,NEIL3,TRIM59,TK1,BUB1,AURKA,CDKN3,NDE1,KIF20A,H2AFX,T…	ENSG00000134057,ENSG00000134690,ENSG00000168078,ENSG00000166851,ENSG00000111665,ENSG00000117724,ENSG00000088325,ENSG00000072571,ENSG00000152253,ENSG00000175063,ENSG00000145386,ENSG00000123975,ENSG00000148773,ENSG00000123080,ENSG00000170312,ENSG00000089685,ENSG00000136108,ENSG00000117399,ENSG00000198901,ENSG00000002586,ENSG00000161800,ENSG00000157456,ENSG00000143228,ENSG00000013810,ENSG00000164104…	Y
Mouse forebrain	P3	Cortical excitatory neurons	F-p3_CEXN1	Jessa et al 2022	Mouse	Excitatory neurons	NEUROD6,BHLHE22,NEUROD2,SATB2,MPPED1,RBFOX1,SLA,DYNC1I1,LRFN5,FAM19A2,MLIP,CAMKV,CCK,SNCB,GRIN2B,SYT4,CAMK2B,ZBTB18,FABP3,RBFOX3,CRMP1,EFNA3,PRKAR1B,ARPP21,MEF2C,MYT1L,BEND6,SHANK1,NRGN,JAKMIP1,CLMP,STMN2,FKBP1B,HECW1,RAB3A,MAPT,STMN4,HS6ST2,CALN1,ENC1,KIAA1239,MLLT11,TUBB3,SERP2,DMTN,GPR85,RAC3,GAS7,ACTL6B,POU3F1,DOK5,SYT1,PPFIA2,CALY,GOLGA7B,KIF5C,CD99,MAP1B,CACNB3,CNTN2,ARHGDIG,CUX2,TUBA1A,CNK…	ENSG00000164600,ENSG00000180828,ENSG00000171532,ENSG00000119042,ENSG00000186732,ENSG00000078328,ENSG00000155926,ENSG00000158560,ENSG00000165379,ENSG00000198673,ENSG00000146147,ENSG00000164076,ENSG00000187094,ENSG00000074317,ENSG00000273079,ENSG00000132872,ENSG00000058404,ENSG00000179456,ENSG00000121769,ENSG00000167281,ENSG00000072832,ENSG00000143590,ENSG00000188191,ENSG00000172995,ENSG00000081189…	Y
Mouse forebrain	P3	Mixed neurons including cholinergic & GABAergic	F-p3_NEUR2	Jessa et al 2022	Mouse	Other neurons	SCG2,TMEM130,SYT1,SPOCK3,VWA5A,SNCB,RAB3A,ACHE,ZCCHC18,VGF,GAD1,CALY,CELF4,RESP18,VSNL1,LY6H,CELF6,LHX6,CTXN2,STMN2,STMN4,SNAP25,ATP1A3,MLLT11,SEZ6L2,SYNGR3,RIT2,TMEM59L,C12orf68,GNG3,CLSTN3,SLC32A1,MAPT,NRSN1,RAC3,STMN3,ELAVL2,CALB2,SULT4A1,CD200,CHGB,PPP2R2C,SPOCK1,VAMP2,NSG1,SV2A,APLP1,INA,ATP6V1G2,PTPRN,RTN1,RELN,NDRG4,PCSK1N,RAB3B,TUBB3,SERP2,DUSP26,VSTM2A,EFNB3,ARHGDIG,FAIM2,CD99,KLC1,MAP1B…	ENSG00000171951,ENSG00000166448,ENSG00000067715,ENSG00000196104,ENSG00000110002,ENSG00000074317,ENSG00000105649,ENSG00000087085,ENSG00000166707,ENSG00000128564,ENSG00000128683,ENSG00000130643,ENSG00000101489,ENSG00000182698,ENSG00000163032,ENSG00000176956,ENSG00000140488,ENSG00000106852,ENSG00000233932,ENSG00000104435,ENSG00000015592,ENSG00000132639,ENSG00000105409,ENSG00000213190,ENSG00000174938…	Y
Mouse forebrain	P3	Endothelial	F-p3_ENDO	Jessa et al 2022	Mouse	Mural	CLDN5,PGLYRP1,SLC38A5,VWA1,SLC7A1,FLT1,ESAM,CD34,EGFL7,SLC40A1,C16orf89,LMO2,ENG,SLC22A8,CD93,SLC39A8,KDR,ECSCR,C1orf54,FOXQ1,LSR,HTRA3,APLNR,KANK3,ELTD1,SRGN,GRAP,CD99,CDH5,PTPRB,FLI1,ICAM2,GPR116,SOX17,RASIP1,GIMAP6,TDRP,TIE1,VWF,RASGRP3,CYYR1,USHBP1,NOSTRIN,SLC16A4,GIMAP1,CLEC14A,TEK,LY75,MECOM,STAP2,ROBO4,THSD1,C1orf115,EXOC3L1,TMEM252,MYCT1,AFAP1L1,CTSW,NOS3,FN1,ABCB1,MAP7,IGFBP7,RASSF9,APLN…	ENSG00000184113,ENSG00000008438,ENSG00000017483,ENSG00000179403,ENSG00000139514,ENSG00000102755,ENSG00000149564,ENSG00000174059,ENSG00000172889,ENSG00000138449,ENSG00000153446,ENSG00000135363,ENSG00000106991,ENSG00000149452,ENSG00000125810,ENSG00000138821,ENSG00000128052,ENSG00000249751,ENSG00000118292,ENSG00000164379,ENSG00000105699,ENSG00000170801,ENSG00000134817,ENSG00000186994,ENSG00000162618…	Y
Mouse forebrain	P3	Meninges	F-p3_MNG	Jessa et al 2022	Mouse	Meninges	DCN,COL1A2,COL1A1,CXCL12,SLC6A13,IGF2,COL3A1,LUM,GPC3,SERPINF1,NUPR1,PCOLCE,ISLR,SLC22A6,GJB6,COL6A1,TBX18,GJB2,SERPING1,OSR1,COL6A2,ALDH1A2,CTSK,EDN3,TMEM132C,LOX,MMP23B,SIDT1,EMP3,C1QTNF2,CMBL,ASIP,MFAP4,CFH,WNT6,CLEC3B,VAMP5,MRGPRF,MMP2,APOD,SLC6A20,LRRC17,RANBP3L,CP,VTN,FMOD,COL13A1,FBN2,OLFML3,FBLN5,NID2,SRPX2,CRABP2,COLEC12,TFAP2B,AEBP1,CYP1B1,FAM180A,ENPP1,SLC13A4,IFITM3,TFPI,WISP1,ANGPTL2…	ENSG00000011465,ENSG00000164692,ENSG00000108821,ENSG00000107562,ENSG00000010379,ENSG00000167244,ENSG00000168542,ENSG00000139329,ENSG00000147257,ENSG00000132386,ENSG00000176046,ENSG00000106333,ENSG00000129009,ENSG00000197901,ENSG00000121742,ENSG00000142156,ENSG00000112837,ENSG00000165474,ENSG00000149131,ENSG00000143867,ENSG00000142173,ENSG00000128918,ENSG00000143387,ENSG00000124205,ENSG00000181234…	Y
Mouse forebrain	P3	Ependymal progenitors	F-p3_EPENP	Jessa et al 2022	Mouse	Ependymal	MEIG1,DYNLRB2,DNAJB13,RSPH1,PIFO,RIIAD1,HSPA2,C17orf97,TEKT1,FAM183B,CAPSL,MLF1,C1orf192,TNNT3,CCDC113,NME5,FOXJ1,SLIT2,C10orf105,C2orf50,TMEM47,C9orf24,CCDC19,ENKUR,RARRES2,CD99,C22orf23,DBI,C9orf116,BDH2,CCDC74B,TPPP3,TSPAN15,PACRG,TMEM107,WDR16,NKX2-1,IQCG,PPP1R32,CYSTM1,C7orf57,RSPH4A,C4orf22,MAPK15,MT1G,CCDC39,MT1H,C15orf65,GJA9,KIF9,MT3,NAAA,ENTPD2,NKAIN4,UBXN11,SPEF2,LPAR1,C7orf63,ANXA5,DR…	ENSG00000197889,ENSG00000168589,ENSG00000187726,ENSG00000160188,ENSG00000173947,ENSG00000178796,ENSG00000126803,ENSG00000187624,ENSG00000167858,ENSG00000164556,ENSG00000152611,ENSG00000178053,ENSG00000188931,ENSG00000130595,ENSG00000103021,ENSG00000112981,ENSG00000129654,ENSG00000145147,ENSG00000214688,ENSG00000150873,ENSG00000147027,ENSG00000164972,ENSG00000213085,ENSG00000151023,ENSG00000106538…	Y
Mouse forebrain	P3	Pericytes	F-p3_PERI	Jessa et al 2022	Mouse	Mural	RGS5,HIGD1B,NDUFA4L2,KCNJ8,COX4I2,ABCC9,GJA4,PPP1R14A,ATP13A5,MYLK,ART3,ITGA1,TBXA2R,MCAM,CD99,CD248,VTN,FAM162B,ADAP2,FOXS1,DES,ASPN,SOD3,PCDH18,RGS4,EBF1,LURAP1L,IGFBP7,GPER1,PDGFRB,SEPT4,EDNRA,PCOLCE,MGP,MYL9,ANPEP,CNN2,HEYL,EVA1B,IFITM3,COL4A1,GNG11,ITGA4,LAMB1,RASL12,COL4A2,SLC38A11,ARHGDIB,ECM2,S1PR3,MNDA,ENPEP,CRYAB,TPM2,LRRC32,SLC19A1,BGN,SLC16A12,PLXDC1,IGF2,NID1,ESAM,CCRL2,RRAD,GGT5,TME…	ENSG00000143248,ENSG00000131097,ENSG00000185633,ENSG00000121361,ENSG00000131055,ENSG00000069431,ENSG00000187513,ENSG00000167641,ENSG00000187527,ENSG00000065534,ENSG00000156219,ENSG00000213949,ENSG00000006638,ENSG00000076706,ENSG00000002586,ENSG00000174807,ENSG00000109072,ENSG00000183807,ENSG00000184060,ENSG00000179772,ENSG00000175084,ENSG00000106819,ENSG00000109610,ENSG00000189184,ENSG00000117152…	Y
Mouse forebrain	P3	GABAergic medium spiny neurons (MSN) of the striatum	F-p3_SMSN	Jessa et al 2022	Mouse	Striatal neurons	BCL11B,RARB,RXRG,RUNX1T1,ISLR2,GPR88,SYT6,PPP1R1B,CALN1,FOXP1,CDK5R1,ARPP21,GNG7,LMO4,GAP43,MLLT11,NSG1,STMN4,CD99,GUCY1A3,ZCCHC18,GNAL,NPAS4,SYNPR,MAPT,PLK2,PLCXD3,ACTL6B,SYT5,CRMP1,NSG2,CNIH2,TUBB3,TENM2,MAP1B,CALB1,STMN2,BCL11A,EPHA7,MYT1L,INA,MEIS2,CELF5,GUCY1B3,APLP1,PCP4,ELAVL3,ISL1,RGS2,SYNGR3,TMSB10,ACTG1,RAB3A,CA11,LY6H,KIF5C,HPCA,RTN1,SLC32A1,RAB3C,MGAT4C,GDA,STMN3,IGFBPL1,IGSF3,KCTD13,…	ENSG00000127152,ENSG00000077092,ENSG00000143171,ENSG00000079102,ENSG00000167178,ENSG00000181656,ENSG00000134207,ENSG00000131771,ENSG00000183166,ENSG00000114861,ENSG00000176749,ENSG00000172995,ENSG00000176533,ENSG00000143013,ENSG00000172020,ENSG00000213190,ENSG00000168824,ENSG00000015592,ENSG00000002586,ENSG00000164116,ENSG00000166707,ENSG00000141404,ENSG00000174576,ENSG00000163630,ENSG00000186868…	Y
Mouse forebrain	P3	Ependymal	F-p3_EPEN	Jessa et al 2022	Mouse	Ependymal	DYNLRB2,RSPH1,MEIG1,CCDC153,TMEM212,C9orf24,FOXJ1,LRRC23,C17orf97,EFCAB10,FAM183B,C2orf70,HDC,C1orf192,MORN5,PIFO,FBXO36,SPINT2,CD99,DMKN,ODF3B,C9orf116,C4orf22,CRYGN,CCDC113,PPP1R32,ZMYND10,TEKT4,C20orf96,CCDC19,C6orf165,C22orf15,C5orf49,C15orf26,TCTEX1D4,AK7,CCNA1,SPEF2,CALML4,CCDC146,LRRC46,DNALI1,SPATA33,WDR16,MAPK15,C9orf171,IQCA1,SPAG8,ACOT2,DNAI2,C11orf88,C11orf16,DNAH6,SPAG17,AC002472.13,…	ENSG00000168589,ENSG00000160188,ENSG00000197889,ENSG00000248712,ENSG00000186329,ENSG00000164972,ENSG00000129654,ENSG00000010626,ENSG00000187624,ENSG00000185055,ENSG00000164556,ENSG00000173557,ENSG00000140287,ENSG00000188931,ENSG00000185681,ENSG00000173947,ENSG00000153832,ENSG00000167642,ENSG00000002586,ENSG00000161249,ENSG00000177989,ENSG00000160345,ENSG00000197826,ENSG00000127377,ENSG00000103021…	Y
Mouse forebrain	P3	Microglia	F-p3_MGL	Jessa et al 2022	Mouse	Immune	FCRL2,P2RY12,CX3CR1,TREM2,GPR34,CSF1R,LY86,CD53,PLD4,EVI2A,MPEG1,BIN2,CTSS,CD33,BCL2A1,CRYBA4,LAPTM5,FCGR2B,EMR1,LTC4S,TBXAS1,APBB1IP,C3AR1,CCL18,CCL4,PLEK,CD68,C1QA,LPCAT2,ITGAM,SPI1,LAG3,HPGDS,FCER1G,PTPRC,TYROBP,SELPLG,PTGS1,UNC93B1,AIF1,LYZ,C1QC,CCL15-CCL14,CD33,SUSD3,P2RY13,C1QB,IRF8,CYTH4,CD99,CD86,FCGR1A,CD180,FGD2,RAC2,P2RY6,TMEM119,VAV1,CRYBB1,BLNK,CCL15-CCL14,MYO1F,SLC11A1,NCF1,C10orf54…	ENSG00000132704,ENSG00000169313,ENSG00000168329,ENSG00000095970,ENSG00000171659,ENSG00000182578,ENSG00000112799,ENSG00000143119,ENSG00000166428,ENSG00000126860,ENSG00000197629,ENSG00000110934,ENSG00000163131,ENSG00000105383,ENSG00000140379,ENSG00000196431,ENSG00000162511,ENSG00000072694,ENSG00000174837,ENSG00000213316,ENSG00000059377,ENSG00000077420,ENSG00000171860,ENSG00000006074,ENSG00000129277…	Y
Mouse forebrain	P3	Macrophages	F-p3_MAC	Jessa et al 2022	Mouse	Immune	PF4V1,CCL7,CCL2,MRC1,F13A1,MS4A7,LYVE1,FCN3,FCGR2B,CLEC10A,STAB1,MS4A6A,FOLR2,MS4A6A,CLEC4A,MS4A6A,TGFBI,CLEC4A,CLEC10A,CLEC4A,CD163,RGS18,DDX60,AOAH,EMR1,GMFG,LST1,C5AR1,ALOX5AP,CD68,CYBB,CCL8,FCGR2B,CD99,CCL8,CCL24,CD74,CSF1R,IFI27L1,CLEC6A,LYZ,CFP,PLD4,ADRB2,FCRL2,CD48,P2RY6,C3AR1,IGF1,CTSS,CD86,RAC2,CD53,CD200R1,SLFN12,LCP1,FCGR1A,PTPN6,C1QA,CD14,CCR1,TMEM106A,IFI30,CD84,IGSF6,AIF1,SPI1,CXCR3…	ENSG00000109272,ENSG00000108688,ENSG00000108691,ENSG00000120586,ENSG00000124491,ENSG00000166927,ENSG00000133800,ENSG00000142748,ENSG00000072694,ENSG00000132514,ENSG00000010327,ENSG00000110077,ENSG00000165457,ENSG00000110077,ENSG00000111729,ENSG00000110077,ENSG00000120708,ENSG00000111729,ENSG00000132514,ENSG00000111729,ENSG00000177575,ENSG00000150681,ENSG00000137628,ENSG00000136250,ENSG00000174837…	Y
Mouse forebrain	P3	Astrocytes 3	F-p3_ASTR3	Jessa et al 2022	Mouse	Astrocytes	PLA2G3,CIDEA,MSX2,HSPB8,GFAP,FBXO2,LCAT,NOG,NTSR2,AQP4,FAM84A,AGT,ID3,ID1,A2M,CD99,ZNF423,TMIE,TNC,ID2,SPARCL1,SOCS3,TST,EMP2,YWHAH,NCAN,MMD2,SDC4,RELN,CLU,MAMDC2,IGFBP5,SLC25A18,TSC22D4,MGST1,TMEM47,GPM6B,PLEC,BMPR1B,PHYHIPL,BMPR1A,TNFRSF21,IL6ST,GJA9,EMB,CXXC5,EDNRB,PRKAG2,CD63,FXYD6,ATP1B2,PRDX6,SERPINF1,MARCKS,MT1G,GPR37,BCAN,TMEM150A,RAMP1,CKB,LIFR,RGMA,FABP5,DBI,CNP,TMEM176A,FOS,GADD45G,ALD…	ENSG00000100078,ENSG00000176194,ENSG00000120149,ENSG00000152137,ENSG00000131095,ENSG00000116661,ENSG00000213398,ENSG00000183691,ENSG00000169006,ENSG00000171885,ENSG00000162981,ENSG00000135744,ENSG00000117318,ENSG00000125968,ENSG00000175899,ENSG00000002586,ENSG00000102935,ENSG00000181585,ENSG00000041982,ENSG00000115738,ENSG00000152583,ENSG00000184557,ENSG00000128311,ENSG00000213853,ENSG00000128245…	Y
Mouse forebrain	P3	Newly-forming oligodendrocytes	F-p3_NFOL	Jessa et al 2022	Mouse	Oligodendrocytes	BMP4,ENPP6,NEU4,MYRF,BCAS1,FA2H,MBP,MAG,EPCAM,SLC5A7,LIMS2,CLDN11,GPR17,UGT8,GAL3ST1,TNR,PLLP,PLP1,LGI3,PLXNB3,PTPRE,TMEM163,SOX10,ZNF365,ZNF488,COL9A3,SLC1A1,SH3GL3,DUSP15,C8orf46,S100B,UST,ELOVL7,CYFIP2,AMZ1,C1orf106,MAP6D1,ITPR2,SGK1,PRKCQ,RND2,SLC44A1,RAB33A,NFASC,SH3BP4,LRRC42,NKX2-2,ARHGAP24,PXDC1,ENPP2,OPCML,CHN2,TNS3,BFSP2,TUBB4A,PPP1R16B,CDKN1C,EPB41L2,PAK4,FYN,FBXO7,DACH2,STRN,S100A13,M…	ENSG00000125378,ENSG00000164303,ENSG00000204099,ENSG00000124920,ENSG00000064787,ENSG00000103089,ENSG00000197971,ENSG00000105695,ENSG00000119888,ENSG00000115665,ENSG00000072163,ENSG00000013297,ENSG00000144230,ENSG00000174607,ENSG00000128242,ENSG00000116147,ENSG00000102934,ENSG00000123560,ENSG00000168481,ENSG00000198753,ENSG00000132334,ENSG00000152128,ENSG00000100146,ENSG00000138311,ENSG00000165388…	Y
Mouse forebrain	P6	Astrocytes 2	F-p6_ASTR2	Jessa et al 2022	Mouse	Astrocytes	PTPRZ1,ALDOC,CLDN10,SLC6A11,SLC1A3,FABP7,MMD2,SLC7A10,CST3,APOE,NDRG2,TTYH1,SLC4A4,NCAN,SLC1A2,PPAP2B,PLA2G7,BTBD17,ACSBG1,ATP1B2,GPM6A,MT3,BCAN,TSPAN7,AQP4,MLC1,CPE,SCD,DBI,TLCD1,TST,RAMP1,PTN,FABP5,MFGE8,LXN,GLUL,GPM6B,CXCL14,GJA9,TRIM9,PHYHIPL,HTRA1,ATP1A2,CSPG5,VCAM1,GLUD1,GSTM1,EDNRB,RCN2,TSC22D4,PEA15,CKB,GABBR1,PMM1,HMGCS1,NRXN1,FEZ1,CA2,SLC27A1,IGFBP2,GRM5,SERPINE2,HES5,CBS,ALDH1L1,CD63,H…	ENSG00000106278,ENSG00000109107,ENSG00000134873,ENSG00000132164,ENSG00000079215,ENSG00000164434,ENSG00000136297,ENSG00000130876,ENSG00000101439,ENSG00000130203,ENSG00000165795,ENSG00000167614,ENSG00000080493,ENSG00000130287,ENSG00000110436,ENSG00000162407,ENSG00000146070,ENSG00000204347,ENSG00000103740,ENSG00000129244,ENSG00000150625,ENSG00000087250,ENSG00000132692,ENSG00000156298,ENSG00000171885…	Y
Mouse forebrain	P6	Proliferating mixed progenitors, including neuronal and gliogenic progenitors	F-p6_MIXP-P	Jessa et al 2022	Mouse	Proliferating progenitors	CD99,RRM2,TOP2A,PBK,SPC25,SMC2,CDCA8,PRC1,CCNA2,TPX2,BIRC5,MKI67,HMGB2,CDCA3,CCNB1,CENPF,RACGAP1,NUSAP1,ESCO2,CDK1,SPC24,H2AFZ,CKS2,MIS18BP1,STMN1,SMC4,TMPO,UBE2C,LMNB1,HIST1H2AL,FBXO5,AURKB,HMGN4,CENPE,SHCBP1,KIF22,RRM1,EZH2,HMMR,NEIL3,TUBA1B,H2AFV,TUBB,H2AFX,CENPM,CDCA2,KIF11,MXD3,CKS1B,CKAP2L,DUT,UBE2S,HMGB3,NCAPG,DLX2,AURKA,DNAJC9,PLK1,HMGB1,CDCA7,INSM1,RP1-241P17.4,HIST1H1B,DLX1,INCENP,MELK,…	ENSG00000002586,ENSG00000171848,ENSG00000131747,ENSG00000168078,ENSG00000152253,ENSG00000136824,ENSG00000134690,ENSG00000198901,ENSG00000145386,ENSG00000088325,ENSG00000089685,ENSG00000148773,ENSG00000164104,ENSG00000111665,ENSG00000134057,ENSG00000117724,ENSG00000161800,ENSG00000137804,ENSG00000171320,ENSG00000170312,ENSG00000161888,ENSG00000164032,ENSG00000123975,ENSG00000129534,ENSG00000117632…	Y
Mouse forebrain	P6	Oligodendrocyte precursor cells	F-p6_OPC	Jessa et al 2022	Mouse	Oligodendrocyte precursors	CNTN1,PDGFRA,LPPR1,PCDH15,ANKS1B,C8orf46,QPCT,MATN4,NXPH1,SOX10,LRRTM3,OPCML,RESP18,CSPG4,PLLP,RPRM,BRINP3,CDO1,NAP1L5,GPR17,NCALD,CACNG4,PCDH11Y,OLIG1,TMEM255B,GAP43,LY6H,NPAS1,EPN2,TNR,MMP16,GRIA3,LIMS2,PTPRE,SULF2,LRP1B,SYT16,DSCAM,SAPCD2,PCSK1N,STMN3,C14orf37,KHDRBS2,C1QL3,B3GAT2,SCRG1,LYPD1,KCND2,ZDHHC2,BRINP1,TACC2,GALNT13,DMRTB1,FAM19A1,SCN3A,LNX1,GNG3,GRIA2,FXYD6,UGDH,SOX6,C1QL1,PPP1R14C,…	ENSG00000018236,ENSG00000134853,ENSG00000148123,ENSG00000150275,ENSG00000185046,ENSG00000169085,ENSG00000115828,ENSG00000124159,ENSG00000122584,ENSG00000100146,ENSG00000198739,ENSG00000183715,ENSG00000182698,ENSG00000173546,ENSG00000102934,ENSG00000177519,ENSG00000162670,ENSG00000129596,ENSG00000177432,ENSG00000144230,ENSG00000104490,ENSG00000075461,ENSG00000099715,ENSG00000184221,ENSG00000184497…	Y
Mouse forebrain	P6	Endothelial	F-p6_ENDO	Jessa et al 2022	Mouse	Mural	CLDN5,PGLYRP1,VWA1,SLC38A5,SPOCK2,SLC16A1,ESAM,CD34,FLT1,SLC7A1,CA4,EGFL7,C16orf89,ENG,IGFBP7,LMO2,SLC22A8,SLC40A1,ECSCR,KDR,FN1,HTRA3,SLC9A3R2,CD93,DOK4,SLC39A8,C1orf54,LSR,TFRC,ICAM2,CD99,SRGN,FOXQ1,APLNR,GRAP,ELTD1,KANK3,SOX17,ABLIM1,ETS1,PTPRB,GIMAP6,CDH5,GPR116,PALMD,NOSTRIN,FLI1,EMCN,TDRP,VWF,TIE1,ZIC3,AFAP1L1,SLC16A4,CLEC14A,TMEM252,FAM110D,RASIP1,USHBP1,ACVRL1,RASGRP3,GIMAP1,OCLN,MYCT1,ME…	ENSG00000184113,ENSG00000008438,ENSG00000179403,ENSG00000017483,ENSG00000107742,ENSG00000155380,ENSG00000149564,ENSG00000174059,ENSG00000102755,ENSG00000139514,ENSG00000167434,ENSG00000172889,ENSG00000153446,ENSG00000106991,ENSG00000163453,ENSG00000135363,ENSG00000149452,ENSG00000138449,ENSG00000249751,ENSG00000128052,ENSG00000115414,ENSG00000170801,ENSG00000065054,ENSG00000125810,ENSG00000125170…	Y
Mouse forebrain	P6	Microglia	F-p6_MGL	Jessa et al 2022	Mouse	Immune	C1QC,CCL4,TYROBP,C1QA,FCER1G,CTSS,FCRL2,CCL18,TREM2,GPR34,LYZ,LY86,CSF1R,P2RY12,LAPTM5,CX3CR1,CD68,FCGR2B,CD53,AIF1,HPGDS,PLD4,UNC93B1,CCL15-CCL14,CORO1A,SPI1,EVI2A,EMR1,C3AR1,LTC4S,BCL2A1,MPEG1,RAC2,CD33,IRF8,PLEK,LCP1,BIN2,APBB1IP,CRYBA4,PTPN6,P2RY6,P2RY13,CD99,CD84,CD86,CD37,CD33,TBXAS1,FCGR1A,LAG3,C1QB,RGS10,CD300C,SELPLG,FAM105A,LPCAT2,PTGS1,SUSD3,CD180,PTPN18,GPR183,LPL,CCL15-CCL14,CD14,LAI…	ENSG00000159189,ENSG00000129277,ENSG00000011600,ENSG00000173372,ENSG00000158869,ENSG00000163131,ENSG00000132704,ENSG00000006074,ENSG00000095970,ENSG00000171659,ENSG00000090382,ENSG00000112799,ENSG00000182578,ENSG00000169313,ENSG00000162511,ENSG00000168329,ENSG00000129226,ENSG00000072694,ENSG00000143119,ENSG00000204472,ENSG00000163106,ENSG00000166428,ENSG00000110057,ENSG00000161574,ENSG00000102879…	Y
Mouse forebrain	P6	Meninges	F-p6_MNG	Jessa et al 2022	Mouse	Meninges	DCN,CXCL12,COL1A2,SLC6A13,COL1A1,IGF2,LUM,NUPR1,COL3A1,PCOLCE,MFAP4,SLC22A6,GJB2,GJB6,ISLR,CMBL,TBX18,SLC6A20,COL6A1,EDN3,COLEC12,SERPING1,FAM180A,GPC3,C1QTNF2,CTSK,ALDH1A2,COL6A2,MMP2,OSR1,CLMP,COL13A1,ASIP,TMEM132C,ASGR1,CPZ,COL6A3,ITIH2,CP,CYP1B1,APOD,TFAP2B,VAMP5,SIDT1,SRPX2,SERPINF1,EMP3,RANBP3L,MMP23B,CLEC3B,MRGPRF,CFH,LOX,COL18A1,MSX1,VTN,BICC1,EMILIN1,ITIH5,ENPP1,WDR86,LPAR1,FBN2,LRRC17,I…	ENSG00000011465,ENSG00000107562,ENSG00000164692,ENSG00000010379,ENSG00000108821,ENSG00000167244,ENSG00000139329,ENSG00000176046,ENSG00000168542,ENSG00000106333,ENSG00000166482,ENSG00000197901,ENSG00000165474,ENSG00000121742,ENSG00000129009,ENSG00000164237,ENSG00000112837,ENSG00000163817,ENSG00000142156,ENSG00000124205,ENSG00000158270,ENSG00000149131,ENSG00000189320,ENSG00000147257,ENSG00000145861…	Y
Mouse forebrain	P6	Pericytes	F-p6_PERI	Jessa et al 2022	Mouse	Mural	RGS5,HIGD1B,NDUFA4L2,KCNJ8,MGP,COX4I2,RGS4,GJA4,ART3,EBF1,MYLK,GPER1,PPP1R14A,ABCC9,CD248,ITGA1,ATP13A5,TBXA2R,MCAM,DES,CD99,SLC38A11,GUCY1A3,P2RY14,FOXS1,MYL9,HEYL,RRAD,IGFBP7,PCDH18,VTN,RASL12,SOD3,ADAP2,IFITM3,PDGFRB,LURAP1L,HSPB2,FAM162B,TBX2,ASPN,SEPT4,CNN2,RASGRP2,EDNRA,COL4A1,IL34,TPM2,GJC1,INPP4B,GUCY1B3,PCOLCE,TM4SF1,GNG11,SLC19A1,COL4A2,FILIP1L,S1PR3,PDLIM1,TGFB1I1,CALD1,PLXDC1,GGT5,TME…	ENSG00000143248,ENSG00000131097,ENSG00000185633,ENSG00000121361,ENSG00000111341,ENSG00000131055,ENSG00000117152,ENSG00000187513,ENSG00000156219,ENSG00000164330,ENSG00000065534,ENSG00000164850,ENSG00000167641,ENSG00000069431,ENSG00000174807,ENSG00000213949,ENSG00000187527,ENSG00000006638,ENSG00000076706,ENSG00000175084,ENSG00000002586,ENSG00000169507,ENSG00000164116,ENSG00000174944,ENSG00000179772…	Y
Mouse forebrain	P6	Astrocytes 2	F-p6_ASTR2-2	Jessa et al 2022	Mouse	Astrocytes	NR4A1,FOS,BHLHE40,EGR1,BTG2,IER2,PPP1R3C,JUNB,CYR61,PDE10A,ALDH1L1,HES5,TSPAN7,FOSB,DUSP1,FABP7,ALDOC,ACSBG1,GRM3,MFGE8,PHYHIPL,DCLK1,JUN,ID2,PLA2G7,BCAN,ST6GALNAC5,GLUL,MLC1,KLF6,TST,SLC1A3,HMGCS1,CBS,ACOT2,PHGDH,PPP1R3G,VCAM1,MSMO1,NDRG2,LXN,PRDX6,KLF4,CA2,GLUD1,PMM1,HTRA1,AQP4,MMD2,BTBD17,FDPS,SLC9A3R1,SLC27A1,GPM6B,CPE,ENO1,NCAN,LDHB,ID1,SLC1A2,TTYH1,TLCD1,DIO2,MT3,PPAP2B,NR4A2,CKB,TRIM9,ID3,…	ENSG00000123358,ENSG00000170345,ENSG00000134107,ENSG00000120738,ENSG00000159388,ENSG00000160888,ENSG00000119938,ENSG00000171223,ENSG00000142871,ENSG00000112541,ENSG00000144908,ENSG00000197921,ENSG00000156298,ENSG00000125740,ENSG00000120129,ENSG00000164434,ENSG00000109107,ENSG00000103740,ENSG00000198822,ENSG00000140545,ENSG00000165443,ENSG00000133083,ENSG00000177606,ENSG00000115738,ENSG00000146070…	Y
Mouse forebrain	P6	Newly-forming oligodendrocytes	F-p6_NFOL	Jessa et al 2022	Mouse	Oligodendrocytes	BCAS1,BMP4,ENPP6,GPR17,TNR,MAG,UGT8,NEU4,ZNF365,EPCAM,FA2H,GAL3ST1,PLXNB3,MYRF,TMEM88B,CLDN11,LIMS2,SLC1A1,PTPRE,SH3GL3,MBP,CYFIP2,C8orf46,TUBB4A,CBLN2,PLP1,PLLP,SOX10,TMEM163,OPCML,CHN2,SPATA6L,UST,BFSP2,ITGB7,DNM3,LGI3,NFASC,RAB33A,MYCL,GJC3,SLC5A7,DUSP15,DUSP26,TMEFF2,PPP1R16B,KIAA1644,PRKCQ,NKX2-2,PAK4,FYN,C1orf106,WASF1,SH3BP4,ELOVL7,SGK1,S100B,RND2,PXDC1,TMEM108,COL9A3,GP1BB,CDK14,C16orf45,…	ENSG00000064787,ENSG00000125378,ENSG00000164303,ENSG00000144230,ENSG00000116147,ENSG00000105695,ENSG00000174607,ENSG00000204099,ENSG00000138311,ENSG00000119888,ENSG00000103089,ENSG00000128242,ENSG00000198753,ENSG00000124920,ENSG00000205116,ENSG00000013297,ENSG00000072163,ENSG00000106688,ENSG00000132334,ENSG00000140600,ENSG00000197971,ENSG00000055163,ENSG00000169085,ENSG00000104833,ENSG00000141668…	Y
Mouse forebrain	P6	Astrocytes 3	F-p6_ASTR3	Jessa et al 2022	Mouse	Astrocytes	CIDEA,GFAP,FBXO2,C4B,PRDX6,MSX2,HSPB8,HLA-DQB1,TMEM47,DBI,CLU,IGFBP5,TST,A2M,FOS,GPM6B,AQP4,PHGDH,SOCS3,MT1H,HSPA2,MMD2,FXYD6,NTSR2,CCDC74B,CPE,MLC1,KCNE1L,DCLK1,ALDOC,MT1G,EMP2,PLA2G3,HLA-DMA,MT3,CD74,FAM84A,GSTM1,CCDC80,SCG3,PDLIM4,PEA15,NTRK2,NOG,TSC22D4,PTER,DHRS1,PPP1R3C,CD81,ENTPD2,JUNB,CYR61,ID3,ATP1B1,S100A6,CD63,LDHB,GLUD1,FXYD1,HCFC1R1,CD9,ID4,GABRB1,GJA9,RCN2,CKB,ID2,SFXN5,CNN3,ZNF423,…	ENSG00000176194,ENSG00000131095,ENSG00000116661,ENSG00000224389,ENSG00000117592,ENSG00000120149,ENSG00000152137,ENSG00000179344,ENSG00000147027,ENSG00000155368,ENSG00000120885,ENSG00000115461,ENSG00000128311,ENSG00000175899,ENSG00000170345,ENSG00000046653,ENSG00000171885,ENSG00000092621,ENSG00000184557,ENSG00000205358,ENSG00000126803,ENSG00000136297,ENSG00000137726,ENSG00000169006,ENSG00000152076…	Y
Mouse forebrain	P6	Ependymal	F-p6_EPEN	Jessa et al 2022	Mouse	Ependymal	DYNLRB2,CCDC153,TMEM212,RSPH1,MEIG1,C9orf24,RIIAD1,C17orf97,FOXJ1,HDC,C1orf192,FAM183B,C2orf70,PIFO,LRRC23,ODF3B,C9orf116,MORN5,EFCAB10,CRYGN,CAPSL,DMKN,C4orf22,SPINT2,TEKT1,ENKUR,C2orf50,C22orf15,CCDC113,TCTEX1D4,CD99,PPP1R32,C10orf105,C12orf55,C5orf49,CCDC19,TTLL3,SPEF1,C20orf96,C6orf165,ZMYND10,TEKT4,C15orf26,EFCAB1,DNALI1,GOT1L1,AK7,WDR78,MAPK15,IQCG,RSPH4A,SPEF2,CCDC146,WDR16,CCDC39,AC002472…	ENSG00000168589,ENSG00000248712,ENSG00000186329,ENSG00000160188,ENSG00000197889,ENSG00000164972,ENSG00000178796,ENSG00000187624,ENSG00000129654,ENSG00000140287,ENSG00000188931,ENSG00000164556,ENSG00000173557,ENSG00000173947,ENSG00000010626,ENSG00000177989,ENSG00000160345,ENSG00000185681,ENSG00000185055,ENSG00000127377,ENSG00000152611,ENSG00000161249,ENSG00000197826,ENSG00000167642,ENSG00000167858…	Y
Mouse forebrain	P6	Choroid plexus	F-p6_CPLX	Jessa et al 2022	Mouse	Ependymal	SOSTDC1,FOLR1,HTR2C,CLIC6,SULF1,KCNE2,TRPM3,KCNJ13,AQP1,WFDC2,PPP1R1B,SLC4A10,KL,TMEM72,KRT18,CXorf64,CLDN2,COL8A1,WFIKKN2,CA12,CA10,SLC4A5,CD99,SMIM22,INS,CLDN1,ACE,CRB3,SLC16A8,CLIC3,ATP2B3,EPN3,VAT1L,CDH3,KLK4,CA14,OTX2,CLDN9,CALML4,KRT8,RBM47,ABCA4,BAIAP2L1,CLDN3,TC2N,OOEP,COL8A2,LMX1A,STEAP1B,SPINT2,DSP,GMNC,PPP1R3B,TRPV4,SERPINB1,ADAMTSL1,TBC1D9,ARSG,SLC6A15,PERP,EMB,LBP,STRIP2,SCUBE3,SLC13…	ENSG00000171243,ENSG00000110195,ENSG00000147246,ENSG00000159212,ENSG00000137573,ENSG00000159197,ENSG00000083067,ENSG00000115474,ENSG00000240583,ENSG00000101443,ENSG00000131771,ENSG00000144290,ENSG00000133116,ENSG00000187783,ENSG00000111057,ENSG00000183631,ENSG00000165376,ENSG00000144810,ENSG00000173714,ENSG00000074410,ENSG00000154975,ENSG00000188687,ENSG00000002586,ENSG00000267795,ENSG00000254647…	Y
Mouse forebrain	P6	Macrophages	F-p6_MAC	Jessa et al 2022	Mouse	Immune	MS4A7,CLEC10A,CCL8,F13A1,FCN3,LYVE1,CLEC10A,CD99,CD163,PF4V1,RGS18,TIMD4,CFP,CCL24,CLEC4A,CCR1,CYBB,MS4A6A,MRC1,MS4A6A,MNDA,FCGR2B,TNF,C5AR1,CCL7,TGFBI,CLEC4A,CLEC4A,FOLR2,CD36,MSR1,CCL2,CLEC6A,MS4A6A,SLFN12,TNFRSF17,ADAM33,LST1,STAB1,IGF1,DDX60,MCTP1,CCL8,CD86,NFKBID,MMP9,CCL15-CCL14,PLD4,LYZ,EPSTI1,PHF11,DOK2,ALOX5AP,FCGR1A,PYHIN1,CSF1R,EBI3,OAS1,CD200R1,MNDA,LTC4S,CD14,EMR1,ADRB2,TFEC,GPR183,L…	ENSG00000166927,ENSG00000132514,ENSG00000108700,ENSG00000124491,ENSG00000142748,ENSG00000133800,ENSG00000132514,ENSG00000002586,ENSG00000177575,ENSG00000109272,ENSG00000150681,ENSG00000145850,ENSG00000126759,ENSG00000106178,ENSG00000111729,ENSG00000163823,ENSG00000165168,ENSG00000110077,ENSG00000120586,ENSG00000110077,ENSG00000163563,ENSG00000072694,ENSG00000232810,ENSG00000197405,ENSG00000108688…	Y
Mouse forebrain	P0	Proliferating inhibitory neuron intermediate progenitor cells	F-p0_INIP-P	Jessa et al 2022	Mouse	Proliferating progenitors	CD99,RRM2,TOP2A,PBK,CCNA2,SPC24,ESCO2,CLSPN,FBXO5,NUSAP1,BIRC5,SPC25,HIST1H2AL,DLX2,CDCA7,CDK1,AURKB,MKI67,SMC2,CDCA8,MXD3,CDCA2,HIST1H1B,RAD51AP1,TK1,MIS18BP1,CDCA3,DLX1,NEIL3,GMNN,CCNB1,HIST1H2AB,PRC1,INCENP,CENPH,TPX2,CKS2,NDC80,RACGAP1,CKAP2L,CENPF,NCAPG,CENPK,HMMR,LRR1,UBE2C,AUNIP,SHCBP1,TYMS,CENPE,SMC4,LIG1,MELK,RRM1,SKA1,KIF11,HMGB2,MAD2L1,NUF2,KIF22,CKS1B,CDCA5,CENPM,PLK1,H2AFZ,UBE2T,CKAP…	ENSG00000002586,ENSG00000171848,ENSG00000131747,ENSG00000168078,ENSG00000145386,ENSG00000161888,ENSG00000171320,ENSG00000092853,ENSG00000112029,ENSG00000137804,ENSG00000089685,ENSG00000152253,ENSG00000198374,ENSG00000115844,ENSG00000144354,ENSG00000170312,ENSG00000178999,ENSG00000148773,ENSG00000136824,ENSG00000134690,ENSG00000213347,ENSG00000184661,ENSG00000184357,ENSG00000111247,ENSG00000167900…	Y
Mouse forebrain	P0	Proliferating gliogenic progenitors	F-p0_GRGC-P	Jessa et al 2022	Mouse	Proliferating progenitors	CCNB1,CCNA2,CDCA3,CD99,SPC25,PBK,NUSAP1,TPX2,PRC1,CDCA8,BIRC5,DEPDC1,UBE2C,CENPE,CENPF,MKI67,HMMR,KIF11,CKAP2L,PLK1,TOP2A,ASPM,MIS18BP1,KIF22,CDK1,SKA1,CDC20,CKS2,NUF2,CDKN2C,CCNB2,CENPA,KIF23,KIF2C,NCAPG,ESCO2,TACC3,KIFC1,RACGAP1,KNSTRN,CKAP2,CENPQ,AURKB,SPC24,AURKA,ECT2,CDC25C,INCENP,SMC2,MELK,CENPL,CENPM,PSRC1,CDCA2,GMNN,MAD2L1,GAS2L3,BUB1B,BUB1,SHCBP1,RRM2,KIF15,KIF20B,TROAP,SKA3,CDKN3,HIST1H…	ENSG00000134057,ENSG00000145386,ENSG00000111665,ENSG00000002586,ENSG00000152253,ENSG00000168078,ENSG00000137804,ENSG00000088325,ENSG00000198901,ENSG00000134690,ENSG00000089685,ENSG00000024526,ENSG00000175063,ENSG00000138778,ENSG00000117724,ENSG00000148773,ENSG00000072571,ENSG00000138160,ENSG00000169607,ENSG00000166851,ENSG00000131747,ENSG00000066279,ENSG00000129534,ENSG00000079616,ENSG00000170312…	Y
Mouse forebrain	P0	Proliferating intermediate progenitor cells	F-p0_EXIP-P	Jessa et al 2022	Mouse	Proliferating progenitors	CCNB1,CCNA2,CDCA3,CD99,SPC25,PBK,NUSAP1,TPX2,PRC1,CDCA8,BIRC5,DEPDC1,UBE2C,CENPE,CENPF,MKI67,HMMR,KIF11,CKAP2L,PLK1,TOP2A,ASPM,MIS18BP1,KIF22,CDK1,SKA1,CDC20,CKS2,NUF2,CDKN2C,CCNB2,CENPA,KIF23,KIF2C,NCAPG,ESCO2,TACC3,KIFC1,RACGAP1,KNSTRN,CKAP2,CENPQ,AURKB,SPC24,AURKA,ECT2,CDC25C,INCENP,SMC2,MELK,CENPL,CENPM,PSRC1,CDCA2,GMNN,MAD2L1,GAS2L3,BUB1B,BUB1,SHCBP1,RRM2,KIF15,KIF20B,TROAP,SKA3,CDKN3,HIST1H…	ENSG00000134057,ENSG00000145386,ENSG00000111665,ENSG00000002586,ENSG00000152253,ENSG00000168078,ENSG00000137804,ENSG00000088325,ENSG00000198901,ENSG00000134690,ENSG00000089685,ENSG00000024526,ENSG00000175063,ENSG00000138778,ENSG00000117724,ENSG00000148773,ENSG00000072571,ENSG00000138160,ENSG00000169607,ENSG00000166851,ENSG00000131747,ENSG00000066279,ENSG00000129534,ENSG00000079616,ENSG00000170312…	Y
Human fetal GE	Human fetal	CGE-ANK3+,ENC1+	CGE-ANK3+,ENC1+	Yu et al 2021	Human	GE/Inhibitory neurons	ANK3,GRIA2,GRIN2B,ENC1,PDE1A,GRID2,NRXN1,ARHGEF12,NR2F1,MSRA,FGF12,GABRA2,SORBS2,NSG2,DPP6,PODXL2,SYT1,GAD1,PCLO,SLF1,ERBB4,NDN,NTM,SNTG1,DNER,CXCR4,MPDZ,CHD5,CSRNP3,ISLR2,SCG5,CNTNAP2,SPOCK1,CXADR,RELN,ADGRB3,CNR1,TENM2,SRGAP1,CPE,RAB3C,PDS5B,KHDRBS3,NFIB,SEMA6A,MTUS1,MAGI2,NRIP3,PEG3,MIR99AHG,GRIK2,MAP6,DMD,RTN1,EIPR1,ADGRL3,ZNF608,MAP9,SMARCA2,BMP3,CADM2,NRCAM,GRIA4,TXNIP,TMOD2,CHL1,NEGR1,PCDH…	ENSG00000278728,ENSG00000277614,ENSG00000277564,ENSG00000280641,ENSG00000274488,ENSG00000281931,ENSG00000283812,ENSG00000285250,ENSG00000288364,ENSG00000154639,ENSG00000142192,ENSG00000139910,ENSG00000179242,ENSG00000129682,ENSG00000154277,ENSG00000080503,ENSG00000186310,ENSG00000169851,ENSG00000152208,ENSG00000151150,ENSG00000148948,ENSG00000186472,ENSG00000175806,ENSG00000196935,ENSG00000152578…	N
Human fetal GE	Human fetal	CGE-GRIA1+,SST+	CGE-GRIA1+,SST+	Yu et al 2021	Human	GE/Inhibitory neurons	SST,NPY,NRP2,PDE1A,NXPH1,GRIA1,LHX6,NEGR1,TMEM132B,GRIA2,MAP6,GRIK2,VWC2,UNC5D,DMD,ENC1,LSAMP,RAP2B,ANK3,MAGI2,GAD1,PEG3,CNTNAP2,GABRA2,GRIN2B,SATB1,MAML2,NRCAM,SYT1,PCDH7,NSG2,SEMA6A,FGF14,AFF2,MAF,ERO1B,CSRNP3,CCSER1,NKAIN3,AC092691.1,DACT1,SORBS2,GRIA4,NDN,AC120042.3,MPP6,PCLO,PCDH17,HTATSF1,EPHA5,ZBTB38,RCAN3,ARID5B,XKR4,NBEA,TLE4,BLCAP,NAP1L3,CDO1,CXADR,PAM,FRRS1L,SEMA6D,SEZ6L2,DTX4,PTPRD,ED…	ENSG00000278728,ENSG00000282932,ENSG00000288364,ENSG00000154639,ENSG00000154654,ENSG00000169891,ENSG00000166619,ENSG00000102241,ENSG00000155966,ENSG00000118946,ENSG00000186310,ENSG00000107105,ENSG00000183783,ENSG00000169851,ENSG00000151150,ENSG00000122584,ENSG00000122585,ENSG00000152767,ENSG00000156298,ENSG00000188730,ENSG00000186472,ENSG00000166012,ENSG00000184384,ENSG00000152217,ENSG00000156687…	N
Human fetal GE	Human fetal	CGE-NFIA+,ST18+	CGE-NFIA+,ST18+	Yu et al 2021	Human	GE/Inhibitory neurons	ST18,GAD2,RBP1,PFN2,HMGN2,RND3,SH3BGRL3,CCND2,ROBO2,NFIA,HES6,MYL6,JUN,GAPDH,GNG5,SMOC1,ARL4D,SEM1,COL1A2,NAP1L1,CDK6,INSM1,HSPB1,TUBA1B,GLCCI1,DLX5,JUND,TOX3,GSTP1,PROX1,44450,NES,CLIC1,TMEM123,GAP43,HIST1H1D,SP9,EPHA4,MEIS2,SOX5,ODC1,MSI2,KITLG,IGFBP2,CRYBG3,FDFT1,AMBN,RAB13,ADGRV1,SRRM4,STK39,VIM,LINC01551,ACTB,ZBTB18,C1orf61,ESD,H1FX,TP53I3,CERS6,ACTG1,SMC4,TFDP2,TMSB4X,HIGD2A,DLL3,CDCA7,FNDC…	ENSG00000226651,ENSG00000230685,ENSG00000223639,ENSG00000226248,ENSG00000226417,ENSG00000206394,ENSG00000173404,ENSG00000205542,ENSG00000189403,ENSG00000196767,ENSG00000136750,ENSG00000095777,ENSG00000101198,ENSG00000079689,ENSG00000134138,ENSG00000184486,ENSG00000198732,ENSG00000106415,ENSG00000004848,ENSG00000165119,ENSG00000139684,ENSG00000152558,ENSG00000166963,ENSG00000175906,ENSG00000105880…	Y
Human fetal GE	Human fetal	Human fetal GE CGE1	Human fetal GE CGE1	Yu et al 2021	Human	GE/Inhibitory neurons	NR2F2,CALB2,DLX6-AS1,NR2F1,PLS3,ERBB4,CXCR4,PDZRN3,PDE4DIP,DLX5,CCDC88A,TCF4,PCDH9,EPHA5,TMEM123,GAD2,RIPOR2,CHL1,PRKCA,RND3,KLHL35,ST18,ST8SIA5,CELF4,DCX,ANKS1B,ZNF536,SP8,CDH2,SNTG1,BTG1,FAM110B,MTSS1,STMN2,LRRN3,NR2F1-AS1,SLAIN1,INA,NRXN3,DST,ARX,KIAA1211,MEF2C,TMEM161B-AS1,CHD7,CITED2,SOX6,LINC00461,CLASP1,GAS2L3,NPAS3,C1orf61,DLX1,PFN2,NAV3,NFIB,DPYSL3,MIAT,DLX2,PLK2,MAPK10,MLLT11,NCAM1,BIRC…	ENSG00000282830,ENSG00000101489,ENSG00000134779,ENSG00000170558,ENSG00000123240,ENSG00000196628,ENSG00000139737,ENSG00000136750,ENSG00000147180,ENSG00000184226,ENSG00000101638,ENSG00000124194,ENSG00000136810,ENSG00000109046,ENSG00000004848,ENSG00000166128,ENSG00000077264,ENSG00000214548,ENSG00000077279,ENSG00000152558,ENSG00000173114,ENSG00000133639,ENSG00000147481,ENSG00000067798,ENSG00000049618…	Y
Human fetal GE	Human fetal	Human fetal GE ExN1	Human fetal GE ExN1	Yu et al 2021	Human	Excitatory neurons	NEUROD6,SLA,NEUROD2,TBR1,SORBS2,PRDX1,NFIA,SYT4,FRMD4B,CPE,PRDM8,NFIB,SOX5,NTM,ZBTB18,EZR,KCNQ3,NEUROD1,ENC1,MLLT3,DPY19L1,GRIA2,EPHB6,SPIRE1,CNR1,TSPAN13,CNTNAP2,EPB41L3,CSRP2,PPP1R17,SEZ6,ROBO2,ST6GAL2,EML6,KCNN3,GPM6A,PTPN4,RASGEF1B,DOPEY2,UNC5D,LIMCH1,NRN1,SETD7,GRIA1,OCIAD2,AMER2,PTPRD,PPFIA2,SRGAP1,PGAP1,ID2,TTC28,SMARCD3,LRRC7,PREX1,ABRACL,PALMD,BHLHE22,GNAI1,SYT1,MYO6,DDAH2,AUTS2,CAP2,RBF…	ENSG00000278728,ENSG00000275482,ENSG00000275199,ENSG00000226634,ENSG00000225635,ENSG00000227317,ENSG00000206395,ENSG00000228128,ENSG00000233076,ENSG00000282932,ENSG00000132872,ENSG00000187323,ENSG00000183943,ENSG00000124126,ENSG00000182621,ENSG00000145247,ENSG00000064042,ENSG00000072201,ENSG00000152784,ENSG00000106537,ENSG00000082397,ENSG00000182287,ENSG00000101938,ENSG00000171532,ENSG00000156687…	Y
Human fetal GE	Human fetal	Human fetal GE ExN2	Human fetal GE ExN2	Yu et al 2021	Human	Excitatory neurons	NR2F2,GRIA2,NR2F1,NRP2,PCDH9,TBR1,CNTNAP2,NRN1,CPE,PCSK1N,NEUROD2,ENC1,GAP43,NRXN1,SLF1,ZBTB18,KLHL35,KHDRBS3,SCG2,RTN1,NEUROD1,NEUROD6,THSD7A,ANK3,PRDX1,SCG5,TSPAN13,CACNA2D1,UCHL1,SLC17A6,SSTR2,PPP2R2B,ADGRL3,LY6H,PLXNA4,PEG3,CALM1,NFIA,BEX2,EEF1A2,GPM6A,AP1S2,CSRP2,LMO3,MAP6,COTL1,SLA,SYT4,NTM,SORBS2,PRDM8,AUTS2,SEZ6,OLFM1,KIF5C,CXADR,BLCAP,MAPT,DCC,ATP6V1G2,NRCAM,TAGLN3,PPFIA2,STMN2,PODXL2,AP…	ENSG00000278728,ENSG00000277614,ENSG00000276734,ENSG00000276155,ENSG00000274488,ENSG00000277956,ENSG00000234920,ENSG00000226850,ENSG00000281931,ENSG00000234668,ENSG00000282932,ENSG00000230900,ENSG00000206445,ENSG00000227587,ENSG00000154639,ENSG00000142192,ENSG00000132872,ENSG00000187323,ENSG00000101460,ENSG00000166619,ENSG00000154277,ENSG00000184226,ENSG00000101210,ENSG00000152784,ENSG00000136810…	Y
Human fetal GE	Human fetal	Human fetal GE ExN3	Human fetal GE ExN3	Yu et al 2021	Human	Excitatory neurons	LMO3,SOX5,NEUROD2,ID2,NEUROD6,NFIB,TBR1,ZBTB18,CNTNAP2,PPP1R1B,SYT4,SLA,PRDM8,NFIA,GRIA1,DAB1,PDE1A,FAM49A,GPM6A,ARPP21,PPP2R2B,SYT1,RBFOX1,SATB2,B3GAT1,CSRP2,MASP1,NEO1,CPE,FEZF2,FSTL5,SERPINI1,AFF3,RTN1,CACNA1A,XPR1,NBEA,OLFM1,EEF1A2,ATP8A2,CHGA,NELL2,CALM1,RCAN1,IGFBP5,GAP43,EFNB2,CLMP,KHDRBS3,FRMD4B,DACT1,EPB41L3,CAMK2N1,FAT3,NFIX,SEZ6,GNAI1,CTTNBP2,TRMT9B,GRIK3,SCG5,PTPRD,LIMCH1,CDH13,NTM,GA…	ENSG00000278728,ENSG00000277614,ENSG00000274488,ENSG00000276781,ENSG00000281931,ENSG00000282932,ENSG00000132872,ENSG00000157542,ENSG00000081138,ENSG00000127152,ENSG00000064042,ENSG00000159200,ENSG00000101210,ENSG00000152784,ENSG00000100604,ENSG00000082397,ENSG00000164543,ENSG00000186472,ENSG00000171532,ENSG00000067141,ENSG00000125266,ENSG00000131771,ENSG00000168843,ENSG00000067715,ENSG00000166250…	Y
Human fetal GE	Human fetal	Human fetal GE ExN4	Human fetal GE ExN4	Yu et al 2021	Human	Excitatory neurons	PPP1R17,SSTR2,NEUROD6,PRDX1,EOMES,NHLH1,PHLDA1,PENK,NFIA,ENC1,SLCO5A1,EZR,NEUROG2,LHX9,FABP7,NEUROD1,FRMD4B,EMX1,CACNA2D1,POU3F2,PCDH9,TAGLN3,CDC42EP3,TMSB4X,NRN1,RASGEF1B,CCSAP,TBR1,ARL4D,ROBO2,BHLHE22,SLC22A23,HES6,FDFT1,TMEM158,KCNQ3,NFIB,ELAVL2,HMGCS1,MLLT3,DOK5,RASGRP1,EPB41L3,SORBS2,CNTNAP2,TENM4,SPIRE1,DCC,AKT3,CORO1C,CPE,MIR99AHG,PALMD,NEUROD2,EMX2,DLL3,IGFBPL1,CNR1,NR2F1,DDAH2,PLCB1,MSMO…	ENSG00000278728,ENSG00000276734,ENSG00000275199,ENSG00000226634,ENSG00000225635,ENSG00000227317,ENSG00000206395,ENSG00000228128,ENSG00000233076,ENSG00000187323,ENSG00000205542,ENSG00000182621,ENSG00000101134,ENSG00000145247,ENSG00000196628,ENSG00000107105,ENSG00000184226,ENSG00000106537,ENSG00000179431,ENSG00000082397,ENSG00000184486,ENSG00000164543,ENSG00000074410,ENSG00000101938,ENSG00000106236…	Y
Human fetal GE	Human fetal	Human fetal GE ExN5	Human fetal GE ExN5	Yu et al 2021	Human	Excitatory neurons	EOMES,NEUROG2,HIST1H4C,PENK,PPP1R17,NEUROG1,HES6,UBE2T,INSM1,UBE2C,PCLAF,NHLH1,GADD45G,CENPF,PCNA,HMGB2,NEUROD4,TOP2A,SSTR2,EMX1,EMX2,PAX6,HIST1H1D,HIST1H1A,RRM2,SMC4,PRDX1,CDK1,FABP7,TMEM158,DUT,ASPM,CKS2,CKS1B,MKI67,STK17A,TUBA1B,NUSAP1,PTTG1,HMGN2,ELAVL2,KPNA2,DMRTA2,NEUROD1,TPX2,NUF2,MCM7,NASP,PHLDA1,MAD2L1,BTG3,TYMS,CCNB2,IVNS1ABP,SPC25,H2AFZ,USP1,ATAD2,UBE2S,CENPE,H2AFX,TFAP2C,POU3F2,PIMREG…	ENSG00000277909,ENSG00000281484,ENSG00000173404,ENSG00000077942,ENSG00000154640,ENSG00000075218,ENSG00000101134,ENSG00000087510,ENSG00000107105,ENSG00000124795,ENSG00000130222,ENSG00000088325,ENSG00000122952,ENSG00000123975,ENSG00000132646,ENSG00000136824,ENSG00000099901,ENSG00000184486,ENSG00000136104,ENSG00000175063,ENSG00000164109,ENSG00000157456,ENSG00000164543,ENSG00000080986,ENSG00000176890…	Y
Human fetal GE	Human fetal	Human fetal GE LGE1	Human fetal GE LGE1	Yu et al 2021	Human	GE/Inhibitory neurons	SIX3,MEIS2,ZFHX4,TLE4,AC004158.1,ZFHX3,RUNX1T1,MPPED2,TSHZ2,PDE5A,ESRRG,SLC8A1,NRG1,ID4,PBX3,DLX6-AS1,PHLDA1,SP9,BCL11A,PBX1,FOXP2,LINC01305,ZNF503,PCDH7,ARPP21,SERTAD4,MIR124-2HG,RBFOX1,LINC00599,NETO2,RBP1,DCLK2,MAML3,ZBTB20,FOXP1,ELOVL6,LHFPL6,ETFB,ZSWIM6,CELF4,FRY,EPHA4,KLF12,BCL11B,TLE1,GUCY1A2,GAS2L3,MEG3,CAMK4,MYT1L,MIR181A1HG,C11orf96,KIDINS220,POU3F4,AKAP9,TOP2B,DCBLD2,CDK5R1,SOX4,MAFB,M…	ENSG00000281230,ENSG00000285372,ENSG00000101489,ENSG00000101745,ENSG00000169184,ENSG00000182463,ENSG00000196767,ENSG00000127152,ENSG00000136750,ENSG00000008083,ENSG00000124766,ENSG00000172201,ENSG00000165655,ENSG00000169851,ENSG00000196781,ENSG00000134138,ENSG00000166206,ENSG00000167081,ENSG00000204103,ENSG00000138735,ENSG00000176165,ENSG00000173273,ENSG00000214548,ENSG00000170390,ENSG00000234545…	Y
Human fetal GE	Human fetal	Human fetal GE LGE2	Human fetal GE LGE2	Yu et al 2021	Human	GE/Inhibitory neurons	TAC1,IGFBP5,EBF1,FOXP1,AC009041.2,ISL1,VCAN,PEG10,NTRK3,CNTNAP2,ZNF503,VIM,ISLR2,BCL11B,PLK2,ROBO1,FOXP2,PDYN,SEMA3C,GRIK2,STMN4,AC004158.1,SH3BP5,ZNF521,RARB,PALMD,LMO4,ETFB,ZFHX3,MEIS2,SYT5,NSG2,SLITRK6,CACNB4,GAP43,FOXP4,PLXNA2,APLP1,MEG3,FLRT3,ID4,EEF1A2,ANK3,LSAMP,SERTAD4,CPNE5,SPOCK1,RPRM,RBFOX1,EPHB1,SOX8,SYBU,JPH4,PRRT2,RGS2,PCSK1N,BACH2,GPC2,SCRN1,LRRC4C,CELF2,SPATS2L,TENM3,CNR1,FLRT2,MA…	ENSG00000262102,ENSG00000278728,ENSG00000276734,ENSG00000276155,ENSG00000274488,ENSG00000277956,ENSG00000281230,ENSG00000101327,ENSG00000154639,ENSG00000125848,ENSG00000198795,ENSG00000276644,ENSG00000127152,ENSG00000184564,ENSG00000101210,ENSG00000172201,ENSG00000269821,ENSG00000165655,ENSG00000198910,ENSG00000151150,ENSG00000124772,ENSG00000134138,ENSG00000167081,ENSG00000171451,ENSG00000112182…	Y
Human fetal GE	Human fetal	Human fetal GE LGE3	Human fetal GE LGE3	Yu et al 2021	Human	GE/Inhibitory neurons	ZNF503,ZFHX3,ISL1,POU3F1,EBF1,RAMP1,PBX3,VCAN,ZNF521,AC004158.1,LMO3,LMO4,GABRB2,MEIS2,AC140912.1,TAC1,SPATS2L,PID1,BCL11B,DCC,PCDH7,TSHZ2,SNTG1,DNER,ELOVL6,NSG2,ADRA2A,CCSER1,BCL11A,SLC1A2,ZFHX4,STK32A,SYT6,MEG3,DLX6-AS1,MAP1B,ETFB,DSEL,MEIS1,RGMB,CHD3,PLXNA2,EPHA4,SEMA3C,GABRG2,SNCA,AL512380.1,ENC1,ROBO1,SEMA3A,PEG10,ST6GALNAC5,ZBTB20,TLE4,SRGAP1,MED13L,CDK14,LINC00599,DAAM1,BASP1,GPC2,SOX1,PBX…	ENSG00000262102,ENSG00000281230,ENSG00000187323,ENSG00000139910,ENSG00000169184,ENSG00000198795,ENSG00000182463,ENSG00000127152,ENSG00000182968,ENSG00000124766,ENSG00000172201,ENSG00000185950,ENSG00000165655,ENSG00000169851,ENSG00000134138,ENSG00000134884,ENSG00000167081,ENSG00000171451,ENSG00000112182,ENSG00000075213,ENSG00000138640,ENSG00000006128,ENSG00000214548,ENSG00000125266,ENSG00000170390…	Y
Human fetal GE	Human fetal	Human fetal GE MGE1	Human fetal GE MGE1	Yu et al 2021	Human	GE/Inhibitory neurons	SST,ERBB4,PLS3,SOX6,PDZRN4,PDE4DIP,GRIA4,CXCR4,NXPH1,ARX,MAF,LHX6,GAD1,DLX6-AS1,C11orf96,SLAIN1,SP9,MAFB,TCF4,BTG1,DCLK2,MAPK10,ARL4D,CADPS,ARL4C,DCX,RUNX1T1,ZNF536,INA,CEMIP2,EPHA5,ST8SIA4,MAGI2,SOX1,ZEB2,SOX11,MEF2C,STMN2,NKX2-1,ELAVL2,RIPOR2,DLX2,TMEM161B-AS1,MYCBP2,CITED2,DLX5,C1orf61,KIF2A,NRXN3,MIR181A1HG,NBEA,CCDC88A,SATB1,LSAMP,NCAM1,SYT1,FOS,POU3F4,SACS,NREP,CSRNP3,SLC32A1,PFN2,NMNAT2,SH…	ENSG00000101489,ENSG00000101745,ENSG00000134779,ENSG00000170345,ENSG00000196767,ENSG00000102241,ENSG00000196628,ENSG00000187134,ENSG00000139737,ENSG00000107105,ENSG00000182968,ENSG00000124766,ENSG00000269821,ENSG00000124194,ENSG00000122584,ENSG00000204103,ENSG00000004848,ENSG00000022267,ENSG00000214548,ENSG00000077279,ENSG00000152217,ENSG00000133083,ENSG00000170390,ENSG00000165966,ENSG00000152558…	Y
Human fetal GE	Human fetal	Human fetal GE MGE2	Human fetal GE MGE2	Yu et al 2021	Human	GE/Inhibitory neurons	PCP4,ZIC1,MEST,NNAT,MEG3,NKX2-1,NOVA1,PEG10,RTN1,UCHL1,SYT1,CXADR,GNG3,LY6H,ANK3,PCSK1N,STMN4,NRP2,RAB3C,C4orf48,BLCAP,NRCAM,NSG2,BEX2,PEG3,CELF4,NDN,SCG5,PKIA,NLRP1,GRIN2B,GAP43,MAPT,CSRNP3,TERF2IP,FAM241B,LRRN3,SNRPN,SARAF,TUBB2A,BEX4,BEX5,NSG1,BEX1,SEZ6L2,APLP1,PHYHIPL,NAP1L3,MAP1LC3A,ELAVL2,LSAMP,RIPOR2,TMEM161B-AS1,CALM2,TRIB2,ATP5IF1,SCOC,STMN2,SEC62,MAPRE3,TUSC3,INA,MAP6,CLTB,UBE2E3,PRKACB…	ENSG00000277614,ENSG00000276155,ENSG00000277564,ENSG00000274488,ENSG00000277956,ENSG00000226492,ENSG00000281931,ENSG00000288364,ENSG00000154639,ENSG00000101489,ENSG00000139910,ENSG00000101460,ENSG00000166619,ENSG00000053438,ENSG00000204065,ENSG00000133169,ENSG00000183036,ENSG00000129682,ENSG00000154277,ENSG00000102409,ENSG00000186310,ENSG00000107105,ENSG00000122873,ENSG00000145284,ENSG00000165443…	Y
Human fetal GE	Human fetal	Human fetal GE OPC	Human fetal GE OPC	Yu et al 2021	Human	Oligodendrocyte precursors	OLIG1,PDGFRA,S100B,SCRG1,BCAN,PMP2,PTPRZ1,APOD,OLIG2,PTN,ARL4A,DBI,SIRT2,LIMA1,CADM2,METRN,NKX2-2,FABP7,CCND1,CNTN1,NTM,ITM2C,EPN2,BCHE,LRRC4C,SERPINE2,LUZP2,NKAIN4,SOX10,CNP,EDNRB,NOVA1,CLDN11,SLC44A1,PLPPR1,PDE4B,GRID2,MT3,EPB41L2,FABP5,NCALD,TMOD1,LINC01896,PLAT,UGT8,CST3,PCDH15,MMP16,KCND2,SLITRK2,GRIA2,EVI2A,SMOC1,C1orf61,PCDH17,FGFBP3,TTYH1,SCN1A,GPM6B,RGCC,CSPG5,SCD5,ARC,SEMA5A,C1orf21,PCD…	ENSG00000262102,ENSG00000273529,ENSG00000276887,ENSG00000276537,ENSG00000275650,ENSG00000283100,ENSG00000168461,ENSG00000125820,ENSG00000154654,ENSG00000152214,ENSG00000160307,ENSG00000139910,ENSG00000101439,ENSG00000118946,ENSG00000136160,ENSG00000205927,ENSG00000184221,ENSG00000101198,ENSG00000184226,ENSG00000145284,ENSG00000136842,ENSG00000269821,ENSG00000152208,ENSG00000187398,ENSG00000122042…	N
Human fetal GE	Human fetal	Human fetal GE P1	Human fetal GE P1	Yu et al 2021	Human	GE neural precursors	HIST1H4C,HIST1H1C,HIST1H1D,TOP2A,HMGB2,SMC4,TUBA1B,MKI67,HIST1H1B,NUSAP1,HIST1H1E,TYMS,FBXO5,HMGN2,HIST2H2AC,ATAD2,PCLAF,SMC2,HIST1H1A,CENPF,HIST1H3B,MAD2L1,CDK1,H2AFX,KNL1,ESCO2,PCNA,UBE2T,H2AFZ,SPC25,TPX2,ANP32E,MIS18BP1,RRM2,HMGB1,CENPU,ASCL1,PBK,CKS1B,DUT,USP1,AURKB,DEK,CKS2,CLSPN,HIST1H2AG,GTSE1,KIF11,HIST1H2AL,RAD51AP1,NDC80,NCAPG,HELLS,ZWINT,BIRC5,KIF15,HIST1H3G,ASPM,HIST1H2AH,H2AFV,RRM1,D…	ENSG00000277909,ENSG00000233450,ENSG00000280610,ENSG00000056678,ENSG00000204197,ENSG00000189403,ENSG00000160298,ENSG00000075218,ENSG00000129534,ENSG00000170779,ENSG00000124795,ENSG00000136938,ENSG00000088325,ENSG00000122952,ENSG00000123975,ENSG00000132646,ENSG00000136824,ENSG00000099901,ENSG00000136104,ENSG00000175063,ENSG00000164109,ENSG00000080986,ENSG00000176890,ENSG00000171320,ENSG00000148773…	Y
Human fetal GE	Human fetal	Human fetal GE P2	Human fetal GE P2	Yu et al 2021	Human	GE neural precursors	HES5,ADGRV1,TTYH1,TFDP2,SFRP1,HES1,ZFP36L1,PCLAF,HIST1H1D,NES,VIM,AL139246.5,HES4,METRN,CREB5,HELLS,TYMS,PTPRZ1,ZFP36L2,HIST1H4C,VEPH1,PCNA,HIST1H1B,DUT,HIST1H1C,EGFR,CYR61,SFRP2,PHGDH,CDO1,SOX2,SPARC,BCAN,EEF1D,DHFR,SOX9,PAICS,MT2A,OLIG2,ATP1B3,SLC25A37,DEK,QKI,TPI1,CENPK,MCM4,NUSAP1,H2AFX,HIST1H1E,NTRK2,ANXA5,LIX1,MCM3,JUN,FOS,ENO1,DHRS3,HEY1,44450,HMGB2,PRDX4,MDK,MCM7,SCRG1,ILDR2,GSTP1,SNRPB,B…	ENSG00000273529,ENSG00000281484,ENSG00000276887,ENSG00000276537,ENSG00000273594,ENSG00000275650,ENSG00000154640,ENSG00000170345,ENSG00000205927,ENSG00000184221,ENSG00000124795,ENSG00000180613,ENSG00000132646,ENSG00000136824,ENSG00000099901,ENSG00000146592,ENSG00000198963,ENSG00000176890,ENSG00000171320,ENSG00000046653,ENSG00000198467,ENSG00000120885,ENSG00000147454,ENSG00000112118,ENSG00000145423…	Y
Human fetal GE	Human fetal	Human fetal GE P3	Human fetal GE P3	Yu et al 2021	Human	GE neural precursors	VIM,PTN,FABP7,SFRP1,HES1,TTYH1,CLU,SLC1A3,HES5,ADGRV1,SPARC,PTPRZ1,ZFP36L1,FGFBP3,ID4,PEA15,LIX1,GPM6B,FAM107A,ZFP36L2,PON2,CD99,CREB5,METRN,CDO1,ITGB8,AL139246.5,SFRP2,HMGN3,QKI,SOX9,PLPP3,NES,LHX2,DOK5,GLI3,FBXO32,DDAH1,ANXA2,MT3,FAM181B,FAM171B,HSPB1,CD81,IQGAP2,RCN1,LDHA,INTU,CYR61,HOPX,HES4,TPI1,CALD1,NTRK2,FGFR3,HMGCS1,PAX6,MIR99AHG,RAI14,MDK,FGFR1,SOX2,GULP1,SEMA5A,MYO10,ENO1,MT2A,FGFR2,HM…	ENSG00000273529,ENSG00000276887,ENSG00000276537,ENSG00000275650,ENSG00000288299,ENSG00000131171,ENSG00000101134,ENSG00000171476,ENSG00000135069,ENSG00000172201,ENSG00000134595,ENSG00000174721,ENSG00000105855,ENSG00000146592,ENSG00000164066,ENSG00000164434,ENSG00000046653,ENSG00000120885,ENSG00000145423,ENSG00000163110,ENSG00000112902,ENSG00000145555,ENSG00000105854,ENSG00000139644,ENSG00000170370…	N
Human fetal GE	Human fetal	Human fetal GE P4	Human fetal GE P4	Yu et al 2021	Human	GE neural precursors	CENPF,UBE2C,ASPM,TOP2A,CCNB1,PTTG1,KPNA2,MKI67,CENPE,CDC20,TPX2,ARL6IP1,CKAP2,CCNB2,SGO2,NUSAP1,TUBB4B,HMGB2,NUF2,UBE2S,CKS2,DLGAP5,TUBA1C,PLK1,BIRC5,GTSE1,SMC4,CDK1,KNL1,KIF20B,CCNA2,CKS1B,CDCA8,CDKN3,NEK2,KNSTRN,AURKA,KIF11,ECT2,TTK,PIMREG,KIF2C,CENPA,H2AFX,PRC1,KIF14,CKAP2L,MIS18BP1,PBK,KIF4A,MZT1,MAD2L1,SGO1,RAD21,BUB1,KIF18A,PIF1,ARHGAP11A,NUCKS1,CDCA3,KIF23,RACGAP1,TROAP,KIFC1,DBF4,PSRC1,ND…	ENSG00000275568,ENSG00000233450,ENSG00000275911,ENSG00000056678,ENSG00000204197,ENSG00000133101,ENSG00000101447,ENSG00000075218,ENSG00000090889,ENSG00000204899,ENSG00000129534,ENSG00000029993,ENSG00000088325,ENSG00000123975,ENSG00000175063,ENSG00000164109,ENSG00000157456,ENSG00000175216,ENSG00000080986,ENSG00000087586,ENSG00000101224,ENSG00000148773,ENSG00000106355,ENSG00000184661,ENSG00000154473…	Y
Human fetal GE	Human fetal	Human fetal GE P5	Human fetal GE P5	Yu et al 2021	Human	GE neural precursors	HIST1H4C,HIST1H1C,HIST1H1B,HIST1H1D,HIST1H3B,TUBA1B,PCLAF,TYMS,HMGN2,HMGB2,HIST1H1E,HIST1H2AG,HIST1H2AL,DUT,HIST1H1A,H2AFZ,CKS1B,NUSAP1,HMGB1,HIST2H2AC,UBE2T,PBK,CKS2,MAD2L1,UBE2C,GNG5,H2AFX,ANP32E,RANBP1,PCNA,LSM4,HIST1H2AH,CDK1,SPC25,HIST1H3G,BIRC5,PTTG1,HIST1H4E,TUBB4B,CENPM,GSTP1,ANAPC11,GAPDH,H2AFV,TOP2A,PHGDH,RPA3,CENPU,VIM,SIVA1,NUDT1,SNRPB,DBI,TPI1,ZWINT,ECI1,UBE2S,DEK,MZT2B,RRM2,TMSB15A,…	ENSG00000277909,ENSG00000273397,ENSG00000272765,ENSG00000277365,ENSG00000226651,ENSG00000230685,ENSG00000281013,ENSG00000223639,ENSG00000226248,ENSG00000226417,ENSG00000206394,ENSG00000189403,ENSG00000005022,ENSG00000124795,ENSG00000125534,ENSG00000136938,ENSG00000184983,ENSG00000122952,ENSG00000123975,ENSG00000106399,ENSG00000132646,ENSG00000136824,ENSG00000099901,ENSG00000158164,ENSG00000175063…	Y
Human fetal GE	Human fetal	Human fetal GE P6	Human fetal GE P6	Yu et al 2021	Human	GE neural precursors	GADD45G,CDK6,COL1A2,CCND2,RGS16,ASCL1,DLX2,DLL3,HES6,DLX1,HMGN2,DLL1,GAD2,HAT1,TOX3,MDK,GINS2,GNG5,PTTG1,E2F1,MCM7,RND3,HSPB1,PCNA,PFN2,NASP,MCM5,UBE2S,CDCA7,GLCCI1,DUT,SEM1,TFDP2,UHRF1,MCM6,INSM1,GSX2,MSI2,TUBA1B,CLSPN,RASD1,MYO1B,DLX5,LMO1,SNRPB,CENPU,SMOC1,HELLS,CCNE2,TMEM123,44450,GPC4,BTG2,NES,HMGB1,MCM3,LDHA,OLA1,ANP32E,H2AFV,DEK,FBXW7,CHEK1,GSTP1,SMC2,PCLAF,RAN,UNG,HMGB2,LSM5,ELAVL4,H2AFZ,…	ENSG00000275555,ENSG00000288299,ENSG00000173404,ENSG00000189403,ENSG00000136750,ENSG00000124795,ENSG00000130222,ENSG00000166405,ENSG00000180613,ENSG00000101412,ENSG00000132646,ENSG00000136824,ENSG00000099901,ENSG00000136104,ENSG00000198732,ENSG00000106415,ENSG00000100297,ENSG00000112118,ENSG00000106355,ENSG00000152558,ENSG00000109670,ENSG00000105880,ENSG00000104738,ENSG00000091651,ENSG00000198719…	Y
Human fetal GE	Human fetal	LGE-ASPM+,TOP2A+	LGE-ASPM+,TOP2A+	Yu et al 2021	Human	Proliferating progenitors	CENPF,TOP2A,UBE2C,MKI67,ASPM,HMGB2,UBE2S,PTTG1,TPX2,BIRC5,SMC4,CENPE,NUSAP1,CKS2,HIST1H4C,CCNB1,CKAP2,KPNA2,ARL6IP1,CCNB2,HMGN2,KNL1,DLGAP5,NUF2,MAD2L1,TUBA1B,TUBB4B,GTSE1,SGO2,CDK1,MIS18BP1,ANP32E,KIF20B,ECT2,CDC20,CKAP2L,NEK2,DBF4,H2AFX,H2AFV,KIF11,CDCA8,CCNA2,HMGB1,KIF2C,UBE2T,PIMREG,NUCKS1,TTK,ARHGAP11A,RAD21,CKS1B,KIFC1,PSRC1,NCAPG,KIF4A,HDGF,RACGAP1,PLK1,H2AFZ,KIF20A,PBK,LSM5,SGO1,SKA2,PRC1…	ENSG00000277909,ENSG00000275568,ENSG00000226651,ENSG00000230685,ENSG00000233450,ENSG00000275911,ENSG00000280610,ENSG00000223639,ENSG00000226248,ENSG00000226417,ENSG00000056678,ENSG00000206394,ENSG00000204197,ENSG00000101447,ENSG00000189403,ENSG00000160298,ENSG00000075218,ENSG00000090889,ENSG00000129534,ENSG00000088325,ENSG00000123975,ENSG00000175063,ENSG00000164109,ENSG00000157456,ENSG00000080986…	Y
Human fetal GE	Human fetal	LGE-ISL1+,EBF1+ 2	LGE-ISL1+,EBF1+ 2	Yu et al 2021	Human	GE/Inhibitory neurons	LMO4,LMO3,ZNF521,SOX1,GABRB2,NPY1R,SPATS2L,RAMP1,POU3F1,ISL1,DCC,PBX3,SRGAP1,RGMB,ZNF503,SEMA3A,ADRA2A,NKAIN3,KLHL5,NSG2,DNER,SYT6,ROBO2,EBF1,FIGN,RIPOR2,AC120042.3,EFNB2,CCSER1,UTRN,STK32A,PID1,AC140912.1,SLC17A8,EZR,ACVR2A,BCL11B,NKAIN2,SLC1A2,KLF3,RYR2,PLXNA2,CDK14,KCNAB3,FAM155A,MIR137HG,SNTG1,AL512380.1,ZFHX3,CHD3,ARGLU1,NNAT,SLIT2,MEIS1,FST,GABRA1,NEDD9,SEMA3C,SCN9A,NELL1,SIPA1L2,DUSP4,ARID…	ENSG00000263310,ENSG00000277015,ENSG00000283530,ENSG00000285137,ENSG00000187323,ENSG00000198795,ENSG00000053438,ENSG00000145147,ENSG00000127152,ENSG00000182968,ENSG00000109787,ENSG00000099250,ENSG00000165655,ENSG00000152208,ENSG00000111859,ENSG00000134884,ENSG00000167081,ENSG00000165973,ENSG00000075213,ENSG00000138640,ENSG00000186472,ENSG00000256463,ENSG00000079819,ENSG00000125266,ENSG00000120875…	Y
Human fetal GE	Human fetal	LGE-ISL1+,EBF1+ 3	LGE-ISL1+,EBF1+ 3	Yu et al 2021	Human	GE/Inhibitory neurons	TAC1,VIM,IGFBP5,AC009041.2,FOXP1,EBF1,PDYN,NTRK3,GRIK2,PLK2,CNTNAP2,PALMD,ANK3,RARB,PEG10,ISL1,SYBU,ISLR2,SH3BP5,SOX8,STMN4,TENM2,HMGCS1,GNRH1,EPHB1,GPC6,FLRT3,CNR1,PPP2R2B,IKZF1,GAP43,CACNB4,IGFBP2,SYT4,EEF1A2,ATP1A1,GRIA2,PDE10A,RDH10,SYT5,EEF1B2,ROBO1,CDH11,RFLNB,LSAMP,GRAMD1C,SEMA6D,PLXNA2,JPH4,CELF2,PCSK1N,DKK3,CDKN2D,ZNF521,FOXP4,UCHL1,FXYD7,NRXN1,CPNE5,GRID2,TKT,KCTD16,LDB2,NCOA1,ROBO2,LMO…	ENSG00000278728,ENSG00000276734,ENSG00000276155,ENSG00000277956,ENSG00000283391,ENSG00000101327,ENSG00000125848,ENSG00000132872,ENSG00000177511,ENSG00000198795,ENSG00000169744,ENSG00000276644,ENSG00000154277,ENSG00000119547,ENSG00000101210,ENSG00000152208,ENSG00000198910,ENSG00000151150,ENSG00000124772,ENSG00000183098,ENSG00000148948,ENSG00000138650,ENSG00000006128,ENSG00000156687,ENSG00000242265…	Y
Human fetal GE	Human fetal	LGE-ISL1+,EBF1+ 4	LGE-ISL1+,EBF1+ 4	Yu et al 2021	Human	GE/Inhibitory neurons	IGFBP5,PEG10,EBF1,VCAN,SEMA3C,SPOCK1,TAC1,CNTNAP2,VIM,ISLR2,CNR1,ISL1,NEFL,TENM3,LSAMP,RND3,FRMD4A,NEGR1,ANK3,AC092691.1,CPNE5,NTRK3,MGAT4C,KCNQ1OT1,AC009041.2,SCRN1,STMN4,KIF5C,GAP43,GPC6,NELL1,MEST,VRK1,NEFM,ENAH,EPHB1,GRIK2,UNC5D,MED12L,MAP6,EFNA5,HERC3,ECEL1,JUN,GPR149,SRGAP1,FAM13C,BASP1,CACNB4,THSD7A,FOXP1,IGFBP2,KITLG,FABP5,LDLRAD4,MEG3,ROBO1,DACT1,FAM13A,FLRT3,EEF1A2,LAMP5,PPP1R9A,BCL11B,…	ENSG00000278728,ENSG00000276734,ENSG00000283530,ENSG00000285137,ENSG00000125848,ENSG00000003096,ENSG00000154277,ENSG00000151474,ENSG00000127152,ENSG00000118946,ENSG00000101210,ENSG00000179222,ENSG00000269821,ENSG00000125869,ENSG00000151150,ENSG00000124772,ENSG00000183098,ENSG00000168675,ENSG00000184486,ENSG00000112182,ENSG00000060982,ENSG00000165973,ENSG00000148541,ENSG00000138640,ENSG00000215475…	Y
Human fetal GE	Human fetal	LGE-PAX6+,ETV1+	LGE-PAX6+,ETV1+	Yu et al 2021	Human	Proliferating progenitors	SCGN,TCF4,ZEB2,PAX6,ERBB4,CALB2,C1orf61,TOX3,PCDH9,ETV1,SP8,SHTN1,CCDC88A,SOX6,KAT6B,ZNF704,CHD7,DOCK5,LINC00461,NCAM1,DLX6-AS1,CACNA2D1,ST8SIA5,RND3,CADPS,NRP2,KCND3,NFIB,TGFB2,STMN2,SPECC1,TCF12,TIAM2,PDE4DIP,MAFB,BRINP1,PTPRD,ATP1B1,MAGI1,APC,BTG1,GAS2L3,TMTC2,CELF4,KIAA1211,RIPOR2,SRRM4,ZADH2,TMEM161B-AS1,MDGA1,GRIP1,SYNPR,GRIA1,FNDC5,ARL4D,ACVR1,CDCA7L,CEMIP2,SOX2,DST,TMEM131L,ROBO2,CACNA1C,…	ENSG00000281813,ENSG00000282956,ENSG00000282932,ENSG00000282830,ENSG00000285479,ENSG00000101489,ENSG00000139946,ENSG00000180011,ENSG00000196628,ENSG00000139737,ENSG00000107105,ENSG00000156052,ENSG00000079689,ENSG00000184226,ENSG00000101638,ENSG00000179981,ENSG00000078725,ENSG00000006468,ENSG00000101746,ENSG00000156650,ENSG00000164649,ENSG00000167081,ENSG00000204103,ENSG00000120693,ENSG00000004848…	Y
Human fetal GE	Human fetal	LGE-SIX3+,SOX2+ 1	LGE-SIX3+,SOX2+ 1	Yu et al 2021	Human	GE/Inhibitory neurons	SIX3,RALYL,TLE4,ESRRG,CXCL12,ZFHX4,NRG1,NRGN,ID4,SOX2,PLEKHH2,SYT1,ZNF536,SLC8A1,SP9,ARPP21,DCC,GUCY1A1,PDE5A,MPPED2,ZFHX3,GUCY1A2,TGFA,PCDH11X,FABP7,DSEL,PTPRM,FAT3,PTPRZ1,MAFB,RPRM,TMEM108,RBFOX1,DSCAML1,CNTNAP5,OLA1,SIX3-AS1,RBP1,LINC01833,TRIB2,LINC00472,SLITRK6,LINC01305,JARID2,ZNF804A,TUBA1C,TSHZ1,DSC2,CLVS2,CTTNBP2,VSTM2A,SORBS2,GRIK3,COL9A3,LRP8,BTF3L4,CDV3,KCNJ3,PHLDA1,CALM1,CDK17,PLP1,P…	ENSG00000262102,ENSG00000187323,ENSG00000101958,ENSG00000135069,ENSG00000173482,ENSG00000184564,ENSG00000008083,ENSG00000179981,ENSG00000172201,ENSG00000141404,ENSG00000168772,ENSG00000204103,ENSG00000171451,ENSG00000134755,ENSG00000092758,ENSG00000138735,ENSG00000123560,ENSG00000146352,ENSG00000164434,ENSG00000154447,ENSG00000177103,ENSG00000154146,ENSG00000137642,ENSG00000154556,ENSG00000067715…	Y
Human fetal GE	Human fetal	LGE-SIX3+,SOX2+ 2	LGE-SIX3+,SOX2+ 2	Yu et al 2021	Human	GE/Inhibitory neurons	NETO2,GUCY1A1,DPH6,NR2F1,LINC01305,ARPP21,NTRK2,SIX3,SST,SP9,GUCY1A2,CLMP,FAM84A,SYT1,LINC01122,SORBS2,PLP1,GRIK3,SYNPR,PCDH7,PLEKHH2,CHL1,RUNX1T1,OLA1,FOXP1,SSBP2,NPAS3,CELF4,NR2F1-AS1,GRIN2B,CADM2,RPRM,TLE4,CSAD,MYT1L,MAPK10,AFDN,PDE5A,FRY,SERTAD4,RBFOX1,JARID2,SKAP2,ATP2B4,ZFHX4,TMEM178B,ARHGEF12,THRA,SOX2,GPM6A,NELL1,AFF3,AL512380.1,CDK17,SH3RF1,PCLO,RASAL2,SLF1,TTN,TSPAN7,MEG3,MGAT4C,RTN1,PT…	ENSG00000277614,ENSG00000281230,ENSG00000281931,ENSG00000283530,ENSG00000285137,ENSG00000101489,ENSG00000182463,ENSG00000179542,ENSG00000127152,ENSG00000173482,ENSG00000152954,ENSG00000008083,ENSG00000169851,ENSG00000152767,ENSG00000134146,ENSG00000156298,ENSG00000138735,ENSG00000123560,ENSG00000165973,ENSG00000110975,ENSG00000005020,ENSG00000146352,ENSG00000186472,ENSG00000214548,ENSG00000154447…	Y
Human fetal GE	Human fetal	LGE-SIX3+,SOX2+ 3	LGE-SIX3+,SOX2+ 3	Yu et al 2021	Human	GE/Inhibitory neurons	CCND2,NPY,MSI2,COL1A2,ASCL1,DLX2,PFN2,TMEM123,TOX3,CADM1,HES6,LINC01551,MDK,DLX5,DLX1,INSM1,GAD2,C11orf96,ZEB2,SH3BGRL3,RBP1,RND3,HSPB1,ARL4D,FZD5,SACS,DCLK2,TUBA1B,NGLY1,MPPED2,CDK6,MYO1B,AMBN,HMGN2,GNG5,RDX,44450,TOP2B,GSTP1,MYL6,LRRC3B,DNAJC1,RCAN2,ELOVL6,ADGRV1,GAS2L3,GAD1,EPHA4,ST6GAL2,UBE2S,PHLDA1,POU3F2,FLRT2,DLEU2,FTL,NRIP1,UBB,CHD7,NKAIN4,HDAC9,ARX,TMSB4X,SERINC5,CDH2,GPC4,TFDP2,HSPA1A,H…	ENSG00000235941,ENSG00000226651,ENSG00000237724,ENSG00000234475,ENSG00000230685,ENSG00000215328,ENSG00000223639,ENSG00000226248,ENSG00000226417,ENSG00000206394,ENSG00000173404,ENSG00000205542,ENSG00000180530,ENSG00000196767,ENSG00000170558,ENSG00000136750,ENSG00000101198,ENSG00000136770,ENSG00000196781,ENSG00000122585,ENSG00000184486,ENSG00000105855,ENSG00000158164,ENSG00000004848,ENSG00000170390…	Y
Human fetal GE	Human fetal	LGE-SIX3+,SOX2+ 4	LGE-SIX3+,SOX2+ 4	Yu et al 2021	Human	GE/Inhibitory neurons	PCDH9,SOX6,SHTN1,NR2F2,NR2F1,TMEM123,SOX2,PROX1,SP8,C1orf61,NFIB,TOX3,ATP1B1,PDE4DIP,MPDZ,ESRRG,DLX5,MTSS1,CCDC88A,FAM214A,TCF4,DCLK2,DLX1,QKI,ARL4D,PFN2,GAS2L3,NLK,GLRA2,GAD2,CCND2,DLX2,LRRC3B,SH3BGRL3,PAX6,VAX1,NETO2,DLX6-AS1,NDST4,NPAS1,CTBP2,C11orf96,KIAA1211,PDE5A,NRG1,SLAIN1,ZEB2,TXN,ARHGAP21,SYNPR,MIR99AHG,CPLX2,ASCL1,RND3,KLHL35,CHL1,TLE1,NR2F1-AS1,44450,CNTNAP3B,LINC02487,POU2F1,ST8SIA5,…	ENSG00000276887,ENSG00000276537,ENSG00000235941,ENSG00000237724,ENSG00000275650,ENSG00000234475,ENSG00000215328,ENSG00000101489,ENSG00000101958,ENSG00000134779,ENSG00000196628,ENSG00000139737,ENSG00000136750,ENSG00000184226,ENSG00000101638,ENSG00000136810,ENSG00000196781,ENSG00000204103,ENSG00000138653,ENSG00000138735,ENSG00000176165,ENSG00000087095,ENSG00000170390,ENSG00000154529,ENSG00000152558…	Y
Human fetal GE	Human fetal	LGE-SIX3+,SOX2+ 5	LGE-SIX3+,SOX2+ 5	Yu et al 2021	Human	GE/Inhibitory neurons	TSHZ1,ERBB4,FOXP2,ZADH2,FRMD4B,SHTN1,PBX3,GALNTL6,WLS,RUNX1T1,GRIA1,LHFPL6,PBX1,PTPRZ1,PLEKHH2,NFIB,CELF4,GNG4,RIMS2,LUZP2,SYT10,ATP2B1,CALM1,CNN3,SIPA1L1,NCAM1,PLCXD3,SYT6,TMEFF2,NRXN1,GNAL,SLAIN1,MPPED2,PPP2R2B,SORBS2,NRGN,LRP8,MTUS1,PPP3CA,GRIA2,HSPA12A,MIR181A1HG,GLRA2,VOPP1,SLC35F1,LINC00599,FRY,CPLX2,FOXP4,CNKSR2,LRRC7,FYN,CEMIP2,KIDINS220,CXXC4,AL078639.1,MAFB,DPP10,FGD4,NTM,ZNF385D,CSRNP3…	ENSG00000282880,ENSG00000282972,ENSG00000101489,ENSG00000149970,ENSG00000101958,ENSG00000124126,ENSG00000180011,ENSG00000139737,ENSG00000184564,ENSG00000179981,ENSG00000124493,ENSG00000187398,ENSG00000141404,ENSG00000168772,ENSG00000141431,ENSG00000182256,ENSG00000167081,ENSG00000204103,ENSG00000092758,ENSG00000138814,ENSG00000110975,ENSG00000009413,ENSG00000011105,ENSG00000100697,ENSG00000154978…	Y
Human fetal GE	Human fetal	MGE-ANGPT2+,CRABP1+	MGE-ANGPT2+,CRABP1+	Yu et al 2021	Human	GE/Inhibitory neurons	CRABP1,ANGPT2,NRCAM,ETV1,SPOCK1,NFIB,ST18,NFIA,CALB2,KCTD16,NKX2-1,PCDH8,RAB3IP,GRIA1,LMO4,THSD7A,SORBS2,NXPH1,KITLG,KHDRBS3,CNTN4,MAP6,SFTA3,RBFOX3,PLXNA4,GRIA4,DPF3,BCAN,ITGB8,TMEM196,DGKB,RGS17,ADGRB3,RAB3C,MIR99AHG,NFASC,LIMCH1,ARFGEF3,HOMER3,RPH3A,SLC6A1,EDIL3,ANK3,SLC4A7,CHD7,LSAMP,B3GALT1,CAMK2N1,OLFM2,MYO6,DLG2,RIPOR2,ROBO2,FUT9,NOVA1,TMOD2,BEX2,MBIP,PKIA,NSG2,BCHE,ALCAM,LINGO1,APP,WDR54,…	ENSG00000282152,ENSG00000274161,ENSG00000282318,ENSG00000282830,ENSG00000284980,ENSG00000285250,ENSG00000170579,ENSG00000154639,ENSG00000142192,ENSG00000139910,ENSG00000136099,ENSG00000206052,ENSG00000064042,ENSG00000151150,ENSG00000122584,ENSG00000006468,ENSG00000133134,ENSG00000105855,ENSG00000075213,ENSG00000186472,ENSG00000175806,ENSG00000172461,ENSG00000106976,ENSG00000152578,ENSG00000154556…	Y
Human fetal GE	Human fetal	MGE-LHX8+,NKX2-1+	MGE-LHX8+,NKX2-1+	Yu et al 2021	Human	GE/Inhibitory neurons	ENC1,ZIC1,GABRB2,LMO3,ISL1,CDH8,NRP2,LHX8,LRRC4C,ANK3,LRRN3,FAT3,FLRT3,CADM2,ROBO2,RAB3C,RALYL,NKX2-1,FGF14,GALNTL6,MEGF10,HS6ST3,SFMBT2,NRXN1,GRID2,CPE,NOVA1,VCAN,CNTN1,TSHZ2,SHH,MEST,SNTG1,FLRT2,ETV1,LRFN5,GRIN2B,CDH4,ZFHX4,PTTG1,RGS7,PRKCB,ARHGAP18,PKIA,SORBS2,PEG3,TMEFF2,NYAP2,GRIK2,MAP6,PCLO,ADARB2,CHD5,NTM,CLVS2,CIT,TMTC4,LHFPL6,VSTM2A,CXADR,TRIB2,FAM155A,EML5,GABRA1,PCDH10,SERPINE2,SPATS2L…	ENSG00000280641,ENSG00000274488,ENSG00000154639,ENSG00000125848,ENSG00000139910,ENSG00000182463,ENSG00000166619,ENSG00000179242,ENSG00000171587,ENSG00000185736,ENSG00000166405,ENSG00000152208,ENSG00000151150,ENSG00000006468,ENSG00000167081,ENSG00000148948,ENSG00000146352,ENSG00000138650,ENSG00000111371,ENSG00000186472,ENSG00000185477,ENSG00000196935,ENSG00000173114,ENSG00000102466,ENSG00000106976…	Y
Human fetal GE	Human fetal	MGE-NR2F1+,MEIS2+	MGE-NR2F1+,MEIS2+	Yu et al 2021	Human	GE/Inhibitory neurons	MEIS2,NR2F2,PBX3,ZFHX4,ID4,NR2F1,GAP43,ETFB,NNAT,GSTP1,PCDH9,ZFHX3,UCHL1,BEX1,PKIA,LRRN3,LY6H,PHPT1,PCSK1N,EEF1A2,SCG5,STMN4,ATP5F1D,GNG4,RTN1,ODC1,NACA,NDUFB2,BEX3,TUBB2A,EEF1B2,TUBA1B,DYNLL1,PPDPF,KIF1A,BASP1,BEX2,ANK3,COX6A1,NDUFC2,FAU,UBC,EEF1A1,PRDX5,SRP14,UBA52,GABARAPL2,MLLT3,MIF,CALM1,COX6B1,NETO2,PRDX1,C12orf57,PEBP1,COX7A2,CUTA,CDC42,COX8A,BZW2,PSMB5,NDUFS8,TTC9B,PGLS,SCAND1,RBX1,CIRBP,…	ENSG00000273397,ENSG00000272765,ENSG00000277365,ENSG00000276701,ENSG00000277614,ENSG00000274488,ENSG00000226492,ENSG00000275903,ENSG00000281931,ENSG00000281013,ENSG00000282972,ENSG00000283391,ENSG00000288299,ENSG00000125868,ENSG00000053438,ENSG00000133169,ENSG00000154277,ENSG00000100387,ENSG00000184226,ENSG00000101210,ENSG00000125534,ENSG00000172201,ENSG00000184983,ENSG00000151150,ENSG00000100804…	N
Human fetal GE	Human fetal	MGE-ZEB2+,MAF+	MGE-ZEB2+,MAF+	Yu et al 2021	Human	GE/Inhibitory neurons	ZEB2,PDE4DIP,ERBB4,MAF,CXCR4,MEF2C,EPHA5,TCF4,CHL1,PDZRN4,C11orf96,NXPH1,PLS3,NPAS3,MAFB,SLAIN1,PAM,DACT1,GRIA4,AKAP7,SHTN1,KIF2A,CEMIP2,C1orf61,SP9,BTG1,ST8SIA5,VGLL4,TXN,MAGI2,MIR181A1HG,PFN2,MYCBP2,ARL4C,FNDC5,GRIA1,HSPA1A,QKI,FOS,LINC00461,ARX,DSCAML1,KAT6B,ADAMTS5,AP3S1,GAD1,FGD3,SOX1,NCOA2,EFNB2,CCSER1,CDO1,MTSS1,SH3BGRL3,ID2,NHSL1,ZNF704,KIAA1211,DCX,PARP1,CERK,CUX1,SETBP1,PDE4D,DCLK1,PURG…	ENSG00000232804,ENSG00000273707,ENSG00000235941,ENSG00000237724,ENSG00000234475,ENSG00000231555,ENSG00000281813,ENSG00000224501,ENSG00000215328,ENSG00000212866,ENSG00000170579,ENSG00000134779,ENSG00000154736,ENSG00000170345,ENSG00000100422,ENSG00000196628,ENSG00000139737,ENSG00000101638,ENSG00000182968,ENSG00000136810,ENSG00000122584,ENSG00000127084,ENSG00000156650,ENSG00000204103,ENSG00000187239…	Y
Human fetal forebrain	8-10GW	Human fetal 11-Cortical Pyramidal	Human fetal 11-Cortical Pyramidal	VanBruggen et al 2021	Human	Excitatory neurons	CNTNAP2,LMO3,PPP1R1B,FEZF2,DIRAS3,NFIA,BCL11A,NEUROD6,AUTS2,OLA1,DYNLL1,MEF2C,ZEB2-AS1,EEF1A2,DNAJB6,RACK1,LINC01572,NFIB,DACT1,XPR1,GNAO1,KAT6B,CCT3,SSBP3,CNIH2,GRIA1,FXYD6,EIF4A2,SSBP2,DAB1,THRA,KIDINS220,BEX3,RCAN1,YWHAB,COX6B1,AKT3,NPTX1,ZFAS1,RBPJ,ZFPM2,TBR1,DIS3L2,ZBTB18,YWHAQ,CTXN1,NRCAM,SYT1,EIF3E,NEUROD2,ATP5MF,PSMB5,NSMF,NOL4,SATB2-AS1,RBFOX1,MED13L,TTC3,B3GAT1,C1QTNF4,LMO7,SNHG8,ZEB2,B…	ENSG00000278728,ENSG00000275724,ENSG00000278365,ENSG00000276061,ENSG00000276220,ENSG00000273642,ENSG00000277722,ENSG00000276766,ENSG00000275199,ENSG00000275605,ENSG00000274359,ENSG00000276781,ENSG00000281813,ENSG00000284838,ENSG00000166913,ENSG00000182670,ENSG00000132821,ENSG00000102409,ENSG00000127152,ENSG00000136153,ENSG00000159200,ENSG00000101210,ENSG00000100804,ENSG00000100604,ENSG00000101746…	Y
Human fetal forebrain	8-10GW	Human fetal 28-Endothelial	Human fetal 28-Endothelial	VanBruggen et al 2021	Human	Mural	ITM2A,CLDN5,RAMP2,TMSB10,SLC38A5,GJA4,KLF2,SLC2A1,SLC7A5,BSG,SLC3A2,RGCC,CD320,IGFBP7,C2CD4B,MFSD2A,A2M,RHOB,LMO2,SLC9A3R2,ECSCR,VWA1,CCDC85B,C1orf54,SLC39A10,EGFL7,MYL12B,ESAM,MGST2,PDXK,S100A16,FKBP1A,CAVIN3,SLC7A1,CD34,SOX7,TIMP1,DPEP1,SPINK8,LXN,SNX3,TACC1,TM4SF18,SOX18,CTHRC1,PODXL,C1orf115,DUSP6,MTRNR2L12,RAC1,CDH5,ENG,CAV1,AL355994.3,ROBO4,KDR,APLNR,EFNA1,EPAS1,IFI6,SLC38A2,ABLIM1,MMP28,FO…	ENSG00000238196,ENSG00000232339,ENSG00000278843,ENSG00000223355,ENSG00000235396,ENSG00000234876,ENSG00000206312,ENSG00000285438,ENSG00000288297,ENSG00000288257,ENSG00000125810,ENSG00000160209,ENSG00000100347,ENSG00000203883,ENSG00000078596,ENSG00000181826,ENSG00000102265,ENSG00000139514,ENSG00000164379,ENSG00000137273,ENSG00000118680,ENSG00000088832,ENSG00000059804,ENSG00000134294,ENSG00000171056…	Y
Human fetal forebrain	8-10GW	Human fetal 1-Excitatory neurons cortex	Human fetal 1-Excitatory neurons cortex	VanBruggen et al 2021	Human	Excitatory neurons	PPP1R17,MT1X,ACTB,MTCO1P53,CRIP2,FOXG1,EZR,BEX2,MTCO3P12,AC092279.1,DBN1,NDUFA1,SORBS2,SNCB,AL138826.1,SLA,H3-3A,RCOR2,OCIAD2,ST6GAL2,FRMD4B,ARRDC3,FNBP1L,MN1,MTPN,SPIRE1,C6orf141,CSNK1A1,RTL8A,ABHD17C,CTTNBP2,CORO2B,KCNQ3,CLK1,MAP4K3-DT,MYO6,ANP32A,GRB2,DLGAP4,AP000763.2,DENR,DPY19L1,SMARCD3,H2BC21,EPHB6,FDFT1,SETD7,SCOC,SLC22A23,PRMT1,HMGCR,FOXO6,HEBP2,DDX1,RPAIN,BLOC1S1,IP6K2,CEP170,GLRX,ARPP2…	ENSG00000276536,ENSG00000275837,ENSG00000275482,ENSG00000276725,ENSG00000281518,ENSG00000282986,ENSG00000169184,ENSG00000145247,ENSG00000099956,ENSG00000165030,ENSG00000138801,ENSG00000133134,ENSG00000103647,ENSG00000176165,ENSG00000125356,ENSG00000140350,ENSG00000080845,ENSG00000134278,ENSG00000154556,ENSG00000051620,ENSG00000157851,ENSG00000145431,ENSG00000105887,ENSG00000136379,ENSG00000173221…	Y
Human fetal forebrain	8-10GW	Human fetal 4-Excitatory neurons midbrain	Human fetal 4-Excitatory neurons midbrain	VanBruggen et al 2021	Human	Excitatory neurons	FTL,TUBA1A,NEFL,TCF7L2,KITLG,NEFM,S100A6,PTH2,NAV2,DPYSL3,SP9,STMN4,IGSF21,AFDN,MARCKSL1,PROX1,TMEM132A,GBX2,FOXP1,YWHAG,WASF1,RUNX1T1,ZFHX3,SPOCK1,RNF220,SDC3,FAT3,PRMT2,AMER2,NSD3,FOXP2,MIR3917,SBK1,MAPK8,UCHL1,UBE2E3,TNRC6B,NPTXR,TCEAL7,NR2F1-AS1,DENND1B,FYN,MAST4,EBPL,DPYSL2,CHD4,RBFOX2,AP2B1,BRCA1,CDC42,AL353747.4,FAM241B,ANAPC11,VAT1,ATP5MD,MAGI2,ELMO1,ST8SIA2,SNX10,AC092958.1,SCN9A,CHST1,T…	ENSG00000277564,ENSG00000100354,ENSG00000087301,ENSG00000182916,ENSG00000156925,ENSG00000154277,ENSG00000125821,ENSG00000184564,ENSG00000160310,ENSG00000221890,ENSG00000147155,ENSG00000123179,ENSG00000096092,ENSG00000006125,ENSG00000148737,ENSG00000175264,ENSG00000092964,ENSG00000253457,ENSG00000165966,ENSG00000108828,ENSG00000012048,ENSG00000165566,ENSG00000104722,ENSG00000100320,ENSG00000112290…	Y
Human fetal forebrain	8-10GW	Human fetal 7-Excitatory neurons possibly midbrain	Human fetal 7-Excitatory neurons possibly midbrain	VanBruggen et al 2021	Human	Excitatory neurons	TAC1,NPY,RELN,SST,TSPAN13,PEG10,TXN,NTM,HES6,CHGB,CALB2,AC093503.1,GAP43,MEG3,SRP14,TBCA,SLC25A5,RTN1,NR4A2,GRIA2,COTL1,C4orf48,YWHAH,GABBR1,LRRN3,PEG3,SCG2,NECAB2,PHF20L1,DNAJC12,LHX9,NR2F2,NRN1,CTNNB1,CACNA2D1,SNCA,INA,CUTA,CENPW,SYT4,SERPINI1,NSG2,PPP3CA,ISL1,CDH8,ADCYAP1,KCNMA1,CIAO2B,DNER,MLLT11,CXXC5,KIF5C,ELAVL2,CIRBP,AP1S2,SCD5,PCDH17,SEC62,NDUFB8,OTP,MORF4L1,CD24,CSRNP3,HMGN5,ZNF536,SELE…	ENSG00000232569,ENSG00000276734,ENSG00000237051,ENSG00000226492,ENSG00000232632,ENSG00000206511,ENSG00000237112,ENSG00000206466,ENSG00000282830,ENSG00000089199,ENSG00000101474,ENSG00000152214,ENSG00000132872,ENSG00000101958,ENSG00000005022,ENSG00000100095,ENSG00000187134,ENSG00000198157,ENSG00000118946,ENSG00000107105,ENSG00000128245,ENSG00000145284,ENSG00000124766,ENSG00000136810,ENSG00000131174…	Y
Human fetal forebrain	8-10GW	Human fetal 5-Forebrain early neuroblast possibly GABAergic	Human fetal 5-Forebrain early neuroblast possibly GABAergic	VanBruggen et al 2021	Human	GE/Inhibitory neurons	DBI,CENPF,TOP2A,PFN2,MEIS2,UBE2C,ASCL1,HMGB2,MKI67,CCDC88A,SEM1,NUCKS1,AC090192.1,TPGS2,NOG,PEA15,PRC1,MIDN,H2AZ2,SRSF2,SMC2,HJURP,MPPED2,CDKN3,LBR,CCNB1,PTTG1,TUBB4B,ANP32B,LSM5,CDCA3,PANTR1,DTYMK,DLX2,HP1BP3,SKA2,SPC24,FSCN1,NUDT1,CBX5,BANF1,TPX2,CKS2,IQGAP3,ARL6IP1,YBX1,ATP5F1B,LSM4,KNL1,CKB,ZFP36L1,HMGB3,WEE1,KMT5A,FAM83D,HMGB1P5,DBF4,AC078909.1,SNRPF,TOP2B,HAT1,CDKN1B,ASPM,TYMS,ITGB1BP1,LINC…	ENSG00000224979,ENSG00000236826,ENSG00000172850,ENSG00000231502,ENSG00000225998,ENSG00000134779,ENSG00000101447,ENSG00000122034,ENSG00000141682,ENSG00000029993,ENSG00000182968,ENSG00000136938,ENSG00000088325,ENSG00000123975,ENSG00000100401,ENSG00000136824,ENSG00000134138,ENSG00000106415,ENSG00000175063,ENSG00000176890,ENSG00000101224,ENSG00000148773,ENSG00000106355,ENSG00000168078,ENSG00000188229…	Y
Human fetal forebrain	8-10GW	Human fetal 12-Forebrain inhibitory neuroblast	Human fetal 12-Forebrain inhibitory neuroblast	VanBruggen et al 2021	Human	GE/Inhibitory neurons	TAL2,LHX1,GNB3,KIZ,JAM3,LHX5-AS1,ASIC4,LINC00599,SOX3,UBE2M,GATA3,TRIM28,H2AW,DCLK1,UNCX,GDAP1L1,ZCCHC7,NAP1L3,TMEM123,PDS5B,AC024940.2,ST18,RAB3C,TMEM38B,ZNF385D,GATA2,FAM204A,APLP1,MTSS1,AL157944.1,MIR124-2HG,SLC32A1,ASIC1,SHD,SKP1,DMBX1,OAZ2,GATA3-AS1,PAK3,BTG1,SPTAN1,TRAC,OTX2,PNCK,SP5,SLC25A1,LYRM4,APEX1,BCAP31,RAB31,SCP2,CACNA2D3,H2BC11,COX20,ALKBH7,MVB12B,HK1,TAL1,EPS8L1,TAFA5,PGAM2,ACVR2B…	ENSG00000274577,ENSG00000284923,ENSG00000168461,ENSG00000215397,ENSG00000187323,ENSG00000056487,ENSG00000248550,ENSG00000186310,ENSG00000124766,ENSG00000095209,ENSG00000124194,ENSG00000164853,ENSG00000134595,ENSG00000130822,ENSG00000185825,ENSG00000003147,ENSG00000122550,ENSG00000165669,ENSG00000100823,ENSG00000148541,ENSG00000196814,ENSG00000077264,ENSG00000133083,ENSG00000041357,ENSG00000152558…	Y
Human fetal forebrain	8-10GW	Human fetal 8-Forebrain neural progenitor EMX1	Human fetal 8-Forebrain neural progenitor EMX1	VanBruggen et al 2021	Human	Excitatory neurons	H4C3,H1-0,PTMA,NDUFC2,H1-4,EOMES,HNRNPA2B1,HNRNPH1,INSM1,EZH2,NDUFB2,SRSF10,ADNP,MCM7,E2F1,PENK,PTMS,UBE2T,SOX11,ARL4D,C12orf57,XRCC5,PPIA,HMGN1,TUBB,NEUROG2,SLCO5A1,H1-1,IDH2,RSRC2,SRSF7,ODC1,TMEM158,H1-3,PHC2,NDUFA6,AKIRIN2,RBM25,SET,PBRM1,HNRNPDL,EIF5,DNMT1,EIF4A1,HNRNPM,HDAC2,SPINK5,H3C2,POU3F3,RRM2,DDAH2,SLIRP,SNRPG,PSMA7,SPC25,ENY2,NDC80,RNF5,TRA2B,MAP4K4,HNRNPD,RNASEH2B,PPIG,BHLHE22,JPT1,E…	ENSG00000277909,ENSG00000273397,ENSG00000272765,ENSG00000277365,ENSG00000275746,ENSG00000223767,ENSG00000224156,ENSG00000226634,ENSG00000235067,ENSG00000225635,ENSG00000227317,ENSG00000206395,ENSG00000229684,ENSG00000228128,ENSG00000233076,ENSG00000232575,ENSG00000232421,ENSG00000228907,ENSG00000281013,ENSG00000227277,ENSG00000225452,ENSG00000183311,ENSG00000284254,ENSG00000227739,ENSG00000183574…	Y
Human fetal forebrain	8-10GW	Human fetal 22-GABAergic or interneuron neuroblast probably midbrain	Human fetal 22-GABAergic or interneuron neuroblast probably midbrain	VanBruggen et al 2021	Human	Other neurons	STMN2,GAD2,TAGLN3,TAGLN2,LHX5,NETO2,STMN1,TFAP2A,ANK3,H2AC6,H2BC8,CHMP2B,DUSP26,UBE2E3,HK1,HNRNPH3,DLL3,PODXL2,EMX2,UCHL1,H2BC11,GUSB,EBF3,FAM204A,NRXN3,AKAP7,BTG1,AAK1,ATP2B4,MIR124-2HG,ROBO3,ASL,EPB41,MXD1,CBLB,POLR2F,CAPZB,SLC32A1,DCC,EIF4A3,SP5,LEF1,PFDN1,KCTD1,KMT2E,SOX21-AS1,YPEL3,AC007405.2,MAPK10,SEZ6L,CADPS,SCRT2,ST7,SMDT1,CFL2,H2BC15,SCRT1,GLCE,NHLH2,MGAT5B,ASIC4,AL391807.1,SOX21,CCDC12…	ENSG00000272835,ENSG00000272901,ENSG00000274112,ENSG00000276495,ENSG00000285250,ENSG00000284923,ENSG00000215397,ENSG00000187323,ENSG00000149654,ENSG00000134504,ENSG00000056487,ENSG00000169744,ENSG00000100095,ENSG00000154277,ENSG00000151474,ENSG00000125285,ENSG00000136750,ENSG00000147155,ENSG00000151150,ENSG00000171867,ENSG00000164742,ENSG00000165669,ENSG00000126522,ENSG00000138604,ENSG00000148541…	Y
Human fetal forebrain	8-10GW	Human fetal 9-Glioblast	Human fetal 9-Glioblast	VanBruggen et al 2021	Human	Glial progenitors	LIX1,LDHB,ZIC4,GSX2,CNN3,PARP1,NDUFS6,SFRP1,FGFR2,PRKAG2-AS1,DUT,SPRY2,EEF1G,FAM171B,LINC01551,DDAH1,LINC01102,SH3BGRL,PELI2,MIR100HG,UNG,VPS28,TMA16,SRRM1,SOX1-OT,SNHG29,IL33,SNHG18,RAI14,UBA2,IQGAP2,KLF4,COL11A1,GLI3,PRDM16-DT,SALL3,HNRNPA3P4,BLOC1S6,ACAA2,ZBTB20,AL139246.5,IMPDH2,MTHFD1,COA4,METAP2,TMEM97,DUSP10,AMMECR1,HIGD2A,TRIM9,MAGI2-AS3,SAMD4A,LINC01159,AK5,FGFR1,PDPN,CNBP,OSBPL1A,FEZF1,…	ENSG00000263310,ENSG00000277015,ENSG00000285339,ENSG00000167315,ENSG00000100714,ENSG00000131171,ENSG00000139946,ENSG00000136158,ENSG00000180613,ENSG00000164039,ENSG00000020577,ENSG00000136826,ENSG00000254772,ENSG00000141447,ENSG00000256463,ENSG00000141756,ENSG00000168785,ENSG00000198498,ENSG00000145555,ENSG00000176978,ENSG00000128590,ENSG00000039560,ENSG00000049323,ENSG00000126878,ENSG00000140092…	Y
Human fetal forebrain	8-10GW	Human fetal 17-Glioblast/Pre-OPC	Human fetal 17-Glioblast/Pre-OPC	VanBruggen et al 2021	Human	Oligodendrocyte precursors	FABP7,C1orf61,CST3,TTYH1,SPARCL1,ID3,LY6H,NTN1,SPON1,SULF1,METRN,BCAN,TUBB2B,GADD45B,SLIT2,TUBB2A,EFNB3,MT3,MFGE8,GPM6B,SCG3,LRP2,FGFBP3,VCAM1,EDNRB,CLU,AL359198.1,MGST1,WFDC1,SPRY1,SERPINE2,MASP1,ITGB8,NKAIN4,ALCAM,NTRK2,SFRP2,HES4,DDIT4,MIR99AHG,LYPD1,C5orf49,SCD,EEF2,PSAP,PLP1,SLC1A3,SRI,JAG1,MPC1,RMST,IGFBP2,PLPP3,C1QL4,IDI1,CNPY1,NCAN,ATXN10,HOPX,KLHDC8B,CSPG5,CD81,DKK3,PTPRZ1,KCNE5,GSTP1,GA…	ENSG00000276887,ENSG00000276537,ENSG00000274488,ENSG00000275650,ENSG00000283060,ENSG00000101384,ENSG00000187601,ENSG00000101439,ENSG00000145147,ENSG00000130638,ENSG00000171476,ENSG00000136160,ENSG00000101198,ENSG00000178343,ENSG00000172201,ENSG00000185985,ENSG00000174721,ENSG00000105855,ENSG00000099194,ENSG00000123560,ENSG00000008394,ENSG00000164434,ENSG00000046653,ENSG00000120885,ENSG00000170919…	Y
Human fetal forebrain	8-10GW	Human fetal 21-Hindbrain neuroblast	Human fetal 21-Hindbrain neuroblast	VanBruggen et al 2021	Human	Other neurons	CRABP1,AC010970.1,HOXA5,CALM2,ACAP3,PRPH,C9orf24,SNORD3A,MIAT,LMO4,HMGN2,AD000090.1,HOXB2,SH3BGRL3,AL035078.1,H3-3B,PRDM8,ETV1,HOXA3,RHOBTB3,LHX1-DT,PRRC2C,HOXB5,SRGAP3,ELN,LAMP5,SNRPN,APP,NDUFB7,TCF25,NXPH1,ATP1B3,CRYAB,RBP1,PRXL2A,HOXB3,DOK5,OCIAD1,TSPO,MAPT,NPPC,HOXC4,MEIS1,ANK2,PTN,TCF4,ATP5IF1,ZEB1,GNAI2,CYB5A,MGP,HINT1,ATP5MC3,EMP2,CAMK2B,COX7A2,PPP1R14B,BEX1,COX5A,LINC02381,EVL,ATOH1,SARAF…	ENSG00000276155,ENSG00000277956,ENSG00000278268,ENSG00000142192,ENSG00000182621,ENSG00000101134,ENSG00000133169,ENSG00000129682,ENSG00000196628,ENSG00000100300,ENSG00000196405,ENSG00000152784,ENSG00000125869,ENSG00000122584,ENSG00000006468,ENSG00000165943,ENSG00000095713,ENSG00000166347,ENSG00000141759,ENSG00000058404,ENSG00000178741,ENSG00000198353,ENSG00000181541,ENSG00000073910,ENSG00000166426…	Y
Human fetal forebrain	8-10GW	Human fetal 29-Microglia	Human fetal 29-Microglia	VanBruggen et al 2021	Human	Immune	SPP1,CCL3L1,CCL3,CCL4L2,CCL4,IL1B,CXCL8,RNASE1,NFKBIA,RGS1,DUSP2,AIF1,PLTP,DAB2,SAT1,AGR2,FTH1,AC243829.4,CD14,F13A1,SRGN,C1QA,CSF1R,MED12L,B2M,IFNGR1,FCGRT,APOE,CD83,PPP1R15A,C1QB,C1QC,CD36,FCER1G,BLVRB,SGK1,PLD4,BCL2A1,APOC1,PLIN2,NEAT1,VSIG4,GPX1,CD69,GPR183,HCST,NPC2,CDKN1A,CEBPB,CAPG,LYVE1,LGMN,PDK4,ASAH1,TNFAIP3,C3AR1,RETN,BIN1,TYROBP,MAFB,RGS10,BAG3,CX3CR1,STAB1,CCL5,OLR1,C5AR1,CD74,CSF1,R…	ENSG00000273686,ENSG00000282604,ENSG00000277796,ENSG00000275313,ENSG00000278567,ENSG00000277768,ENSG00000277943,ENSG00000206450,ENSG00000235588,ENSG00000234836,ENSG00000206428,ENSG00000275824,ENSG00000228964,ENSG00000223532,ENSG00000274233,ENSG00000274221,ENSG00000276125,ENSG00000235985,ENSG00000277336,ENSG00000224608,ENSG00000232126,ENSG00000237727,ENSG00000155659,ENSG00000160255,ENSG00000260314…	Y
Human fetal forebrain	8-10GW	Human fetal 16-Mid/Hindbrain neuroblast	Human fetal 16-Mid/Hindbrain neuroblast	VanBruggen et al 2021	Human	Other neurons	ENC1,CDKN1C,TFAP2D,ACTG1,CNTN2,POU4F3,LMO1,POU3F1,PBX1,ROBO1,AL445209.1,NREP,MAB21L1,RPRM,NHLH1,BTBD17,STMN3,CXXC4,KLHL35,ZNF428,ATP6V0E2,GPC2,LHX2,POU3F4,AP1S1,FDPS,BARHL1,ZIC2,TKT,BARHL2,NKAIN3,PALM,RUFY3,LEF1,COMMD6,DCX,SRGAP1,AKAP6,EPB41,CHST8,POU4F2,GNG3,SCAND1,PPP1R1A,ZCCHC17,CRIM1,EPHB1,EBF2,RUNX1T1,ZMIZ1,ZFHX3,EBF3,EFR3B,ATAT1,NOVA1,PCSK2,GSE1,RSRC1,LINC00632,SP5,ATP1B1,PAFAH1B3,RALGDS,VS…	ENSG00000277354,ENSG00000275837,ENSG00000273707,ENSG00000234549,ENSG00000231257,ENSG00000206488,ENSG00000229061,ENSG00000235658,ENSG00000223752,ENSG00000125851,ENSG00000101489,ENSG00000187323,ENSG00000141622,ENSG00000139910,ENSG00000196767,ENSG00000151320,ENSG00000099956,ENSG00000122873,ENSG00000134265,ENSG00000168772,ENSG00000165113,ENSG00000023734,ENSG00000154978,ENSG00000135447,ENSG00000077264…	Y
Human fetal forebrain	8-10GW	Human fetal 27-Midbrain inhibitory neuroblast	Human fetal 27-Midbrain inhibitory neuroblast	VanBruggen et al 2021	Human	Other neurons	EID1,TENM3,BNIP3L,SLC12A2,TAF7,ACTR3,UQCR10,AC024940.2,GATA2,ATF7IP,DDX5,SOCS2,CCDC82,TCF12,MTSS1,CRNDE,DDX6,UBXN4,PSIP1,SUMO3,NONO,ZBTB20,PUM1,PNISR,MIR124-2HG,COMMD6,ACVR2B,MXI1,PPP1R10,NIPBL,MACROH2A2,NDUFS6,N4BP2L2,H2BC21,PRPF31,PSMC5,TMEM256,H2AC15,TMEM258,BTG1,MAGEF1,BUD31,SHD,SRSF6,PCBP2,TUT4,NDUFB10,C7orf50,ACTL6A,CADPS,ATP5MG,BBIP1,CASC15,SSB,ZBED5,MAPK10,ARMC1,KMT2E,KANSL1,PANTR1,YTHDC1…	ENSG00000275272,ENSG00000275885,ENSG00000275867,ENSG00000230995,ENSG00000278458,ENSG00000231737,ENSG00000238104,ENSG00000235291,ENSG00000206489,ENSG00000227804,ENSG00000284548,ENSG00000283771,ENSG00000184900,ENSG00000100650,ENSG00000160191,ENSG00000164985,ENSG00000100764,ENSG00000124193,ENSG00000100220,ENSG00000125534,ENSG00000146540,ENSG00000149100,ENSG00000126217,ENSG00000085224,ENSG00000147140…	Y
Human fetal forebrain	8-10GW	Human fetal 18-Neuroblast motorneuron/GABAergic?	Human fetal 18-Neuroblast motorneuron/GABAergic?	VanBruggen et al 2021	Human	GE/Inhibitory neurons	PDYN,BBX,AC009041.2,MVD,NPY1R,CFDP1,EBF1,PLK2,CRMP1,ZNF503,ACVR2A,ZNF521,BACH2,LINC00581,PDCD5,H2BC8,SEPTIN5,ALDH7A1,MTCO1P3,FOXP1,ADRA2A,SYBU,TENM2,AC091167.2,DLX6,MTCH2,PLXNA2,CELF2-AS2,SSBP4,RBM3,SPATS2L,DYNC1H1,CPNE5,BCLAF1,RXRG,ATP5ME,PID1,KIF21B,APLP1,KIFAP3,UNC5D,SYT5,RARB,SLITRK6,JPH4,CACNB4,CSTF3,FOXP4,ZSWIM6,AP2B1,KLF3-AS1,ZNF503-AS2,AC092691.1,GRIK2,NELL1,QPCT,NRXN3,ENO2,SCN3B,SECISBP2…	ENSG00000276536,ENSG00000234549,ENSG00000231257,ENSG00000206488,ENSG00000229061,ENSG00000235658,ENSG00000223752,ENSG00000283530,ENSG00000285137,ENSG00000285121,ENSG00000101327,ENSG00000102317,ENSG00000198795,ENSG00000072832,ENSG00000182195,ENSG00000184564,ENSG00000134594,ENSG00000165655,ENSG00000124772,ENSG00000187742,ENSG00000165644,ENSG00000112182,ENSG00000165973,ENSG00000110717,ENSG00000176102…	Y
Human fetal forebrain	8-10GW	Human fetal 25-OPCs	Human fetal 25-OPCs	VanBruggen et al 2021	Human	Oligodendrocyte precursors	SIRT2,SCRG1,CNP,LIMA1,ASB3,UGP2,NCALD,EPN2,EPB41L2,OLIG1,SOX6,C2orf27A,COL9A3,PDGFRA,SOX8,INSIG1,OLFM2,BCHE,APOD,TRIO,PIK3R1,RORA,CUEDC2,OLIG2,PLLP,TAOK3,TMED9,TRAF4,GRB14,COL20A1,NKX2-2,ARL2BP,LUZP2,CMTM5,CASK,FBXO7,SETD5,APPL1,FIS1,COX8A,AOPEP,CHMP4B,MIR100HG,SCARB2,TMEM121,MYO10,KLRC2,GPR17,OMG,ARHGDIA,C2orf80,HDDC2,CA10,VDAC1,G6PC3,PDE4B,BLOC1S1,SCN1A,FIP1L1,GABARAPL2,QPRT,KCND2,TRAF3IP2,TSPA…	ENSG00000263310,ENSG00000277015,ENSG00000206435,ENSG00000233841,ENSG00000237022,ENSG00000283100,ENSG00000206452,ENSG00000228299,ENSG00000225691,ENSG00000125820,ENSG00000100997,ENSG00000100225,ENSG00000139910,ENSG00000159228,ENSG00000145216,ENSG00000205927,ENSG00000184221,ENSG00000145284,ENSG00000187398,ENSG00000166091,ENSG00000101421,ENSG00000012660,ENSG00000156298,ENSG00000164649,ENSG00000092758…	Y
Human fetal forebrain	8-10GW	Human fetal 15-Radial Glia	Human fetal 15-Radial Glia	VanBruggen et al 2021	Human	Radial glia	HES5,TMSB4X,UBB,SOX2-OT,HMGB1,CXCR4,TUBA1C,RAN,HNRNPA1,EFNA5,ADGRV1,H1-5,RBMX,ARF5,ECT2,KCNQ2,SLF1,TRA2A,FOS,HSP90AA1,GPX4,EDF1,SRSF3,OLIG3,PWWP3A,H2AC12,ALYREF,NMU,ACYP1,FBXL17,RPA3,CCNB2,MIS18BP1,H4C11,PNISR,H1-2,ANKRD6,SIVA1,PRDX2,ARHGAP21,RWDD1,MARCKS,CELF1,PRKDC,RBM8A,C1orf53,LOXL1,MORF4L2,RO60,KTN1,CCT4,NUF2,TFDP2,GLRX5,TUBG1,SELENOH,AC122718.1,BTF3L4,HSPA13,KIF20A,NAA38,MELK,NRARP,FGD5-AS1…	ENSG00000281151,ENSG00000273529,ENSG00000273533,ENSG00000205542,ENSG00000189403,ENSG00000120694,ENSG00000075218,ENSG00000170345,ENSG00000155304,ENSG00000101361,ENSG00000129534,ENSG00000182512,ENSG00000126777,ENSG00000106399,ENSG00000137309,ENSG00000147274,ENSG00000132646,ENSG00000123562,ENSG00000119640,ENSG00000099901,ENSG00000137193,ENSG00000080824,ENSG00000112081,ENSG00000157456,ENSG00000165304…	Y
Human fetal forebrain	8-10GW	Human fetal 13-Radial Glia cycling	Human fetal 13-Radial Glia cycling	VanBruggen et al 2021	Human	Radial glia	HSPA1A,IER2,LDHA,JUND,H2AX,CCNL1,JUN,HSPA1B,CDC20,PIF1,CCN1,CENPE,CCNA1,PNRC2,ARGLU1,AC091057.6,CARHSP1,H2AC20,AURKB,NUCKS1P1,G2E3,SDCBP,SPAG9,WSB1,GAS1,SOX2,AC069277.1,TOB1,LINC01578,HMGA2,NUSAP1,SRSF11,PSRC1,TMPO,STIP1,KNSTRN,SAP30,XPO1,KIF18A,TUBB6,TACC3,HDGF,CEP70,HEY1,NCL,GAS2L3,PSMC6,MYEF2,SQLE,NCAPH,CPNE3,KIFC1,HNRNPR,BUB1,HNRNPA1P48,BTG3,BAZ2B,LARP7,SPDL1,RACGAP1,SF1,HNRNPUL1,ATP5PF,FZD8,…	ENSG00000262860,ENSG00000281484,ENSG00000232804,ENSG00000235941,ENSG00000237724,ENSG00000234475,ENSG00000231555,ENSG00000233450,ENSG00000282958,ENSG00000224501,ENSG00000215328,ENSG00000212866,ENSG00000056678,ENSG00000204197,ENSG00000288299,ENSG00000133101,ENSG00000100519,ENSG00000154640,ENSG00000090776,ENSG00000136158,ENSG00000176014,ENSG00000165512,ENSG00000180447,ENSG00000134884,ENSG00000131051…	Y
Human fetal forebrain	8-10GW	Human fetal 3-Radial Glia potential glioblast	Human fetal 3-Radial Glia potential glioblast	VanBruggen et al 2021	Human	Radial glia	LINC01965,NAP1L1,DDIT3,SYP,ARC,TFAP2C,FAM133B,SRSF5,MBD6,PTX3,IVNS1ABP,PHGDH,EEF1D,SON,GEM,PUF60,HSPD1,PLAT,MPDZ,GLI3,FBXO32,CNBP,NRG1,HSPA8,HMGN3,PABPC1,MCM3,BNIP3P1,HSP90AB1,SF3B6,ATP5MC2,NCOR1,ATF4,FGFR1,NUAK2,RFC1,AK2,LIFR,PABPC4,MCM5,SFRP1,CDCA7,LRRC10B,ACTR3B,MTHFD1,MSH6,DACH1,EIF3G,BCLAF1,PPM1K,CRYGD,PALLD,NFE2L2,SNHG18,SEPTIN9,CREB5,MDM1,UNG,RAB8B,NAPEPLD,GRHPR,CHAMP1,CCND2,CHEK1,SYNE2,AP…	ENSG00000275723,ENSG00000273594,ENSG00000274081,ENSG00000285434,ENSG00000284916,ENSG00000159140,ENSG00000081913,ENSG00000100714,ENSG00000100650,ENSG00000087510,ENSG00000276644,ENSG00000137106,ENSG00000198824,ENSG00000164649,ENSG00000146592,ENSG00000100823,ENSG00000096384,ENSG00000100297,ENSG00000166128,ENSG00000128309,ENSG00000092010,ENSG00000029363,ENSG00000234545,ENSG00000112118,ENSG00000163644…	Y
Human fetal forebrain	8-10GW	Human fetal 20-Radial Glia VLMC primed?	Human fetal 20-Radial Glia VLMC primed?	VanBruggen et al 2021	Human	Radial glia	MDK,EEF1A1,WLS,GDPD2,ATF3,PGM5-AS1,CA4,MTND4P24,NR2F1,XBP1,CDH2,ZIC1,PATJ,CCN2,PGK1,ASS1,CCL2,PCSK1N,AC004086.1,AP5M1,TMA7,GRP,PRDX6,PKM,GGCT,RSPO1,WNT2B,NAT14,RASD1,SLC22A17,ATP6AP2,VIT,PFDN5,ID1,AC069366.2,AHI1,MAP1LC3A,OBSL1,EMC2,KRT18,NME3,ALDH9A1,PDIA3,MEST,CRABP2,ADAMTS8,LAMTOR5,AC012123.1,EGR1,DDX3X,AC103591.3,GAS5,SSR4,EMID1,SEC11A,TGIF1,PAIP2,OST4,CFAP126,SNHG6,GULP1,CETN2,LINC02609,FOXJ…	ENSG00000154721,ENSG00000134443,ENSG00000182220,ENSG00000101460,ENSG00000053770,ENSG00000180964,ENSG00000177426,ENSG00000170558,ENSG00000100124,ENSG00000183579,ENSG00000224958,ENSG00000125968,ENSG00000180879,ENSG00000130055,ENSG00000215301,ENSG00000186998,ENSG00000108691,ENSG00000138587,ENSG00000179673,ENSG00000102144,ENSG00000134917,ENSG00000091656,ENSG00000213639,ENSG00000214253,ENSG00000140612…	Y
Human fetal forebrain	8-10GW	Human fetal 10-Radial Glia/Glioblast	Human fetal 10-Radial Glia/Glioblast	VanBruggen et al 2021	Human	Radial glia	HES1,HELT,NES,GADD45G,VIM,PCDH8,LUC7L3,COMT,TPI1,SMS,NELL2,UQCRB,KLHDC8A,HS6ST1,AL139246.5,CCDC102B,GSN,EIF3F,PPDPF,ELF1,SLC6A8,MAPKAPK3,SOCS2,GABPB1-AS1,BTF3,TRIQK,SCP2,DLL1,GSX1,TCEAL7,CA12,MAFF,EPHB1,LPCAT1,EBF3,PYURF,SF3B5,GLCCI1,SALL3,IRX3,TCF12,HLA-C,RBM3,AC008060.1,NRARP,ERGIC3,LDHB,TMEM161B-AS1,PXMP2,HNRNPC,MYCL,LINC00511,C1orf35,CAPN2,BOC,IDH1,CT75,PAX3,PHPT1,TOMM7,LSM7,EFNA2,MAPK8IP1,CA…	ENSG00000275555,ENSG00000263310,ENSG00000277015,ENSG00000275079,ENSG00000223680,ENSG00000229767,ENSG00000206435,ENSG00000234078,ENSG00000233841,ENSG00000237022,ENSG00000215522,ENSG00000230456,ENSG00000137332,ENSG00000206452,ENSG00000228299,ENSG00000225691,ENSG00000166562,ENSG00000185022,ENSG00000102317,ENSG00000136099,ENSG00000120690,ENSG00000182916,ENSG00000177426,ENSG00000156925,ENSG00000125534…	Y
Human fetal forebrain	8-10GW	Human fetal 19-U	Human fetal 19-U	VanBruggen et al 2021	Human	Other	PCP4,SLC1A6,CALB1,NSG1,SCG5,CHL1,AC004540.1,EPHA4,RASGEF1B,AL512380.1,PBX3,LRRC3B,RORA,ITPR1,NDUFA5,SKOR2,PTGER3,NRP2,SEC61G,PPP1R1A,FEZ2,CA8,FSTL5,FOXP2,PLPPR3,EBF1,PCDH9,TENM2,CHMP2B,KCTD1,SH3RF1,TAF4B,PCP4L1,ETFB,PRNP,GNG2,SEPTIN6,THSD7A,GFRA1,LINC00643,RAPGEF5,NPTN,SSTR1,CBR4,SLC12A5,AC025257.1,PKIA,CNTNAP4,FOXP4,MTUS1,TRIB2,NTRK3,PPP2R2B,CXADR,ZNF385D,GRM7,NRSN1,MDFI,NDRG1,PID1,SCAMP1,MIR7-3…	ENSG00000277614,ENSG00000281931,ENSG00000283530,ENSG00000284096,ENSG00000285137,ENSG00000154639,ENSG00000141622,ENSG00000134504,ENSG00000183036,ENSG00000215474,ENSG00000141384,ENSG00000139874,ENSG00000184226,ENSG00000152954,ENSG00000165023,ENSG00000141431,ENSG00000171867,ENSG00000167081,ENSG00000124177,ENSG00000164742,ENSG00000188779,ENSG00000130035,ENSG00000135447,ENSG00000156642,ENSG00000132432…	Y
Human fetal forebrain	8-10GW	Human fetal 26-VLMCs	Human fetal 26-VLMCs	VanBruggen et al 2021	Human	Meninges	CALD1,PTGDS,SPON2,LGALS1,DCN,ACTA2,COL3A1,COL1A2,NDUFA4L2,COL4A1,VCAN,CEBPD,LUM,CYTOR,COL4A2,CXCL12,CH25H,FN1,COL6A2,BGN,FBLN1,S100B,FOSB,JUNB,ISLR,AKAP12,IFITM3,SVIL,MYL6,COL18A1,ITIH2,LMNA,CCDC3,LRRC17,CLDN11,PLAC9,UACA,SPARC,PRDX1,MYL9,PDGFRB,OGN,ATP1A2,COLEC12,PFN1,EIF1,HIGD1B,CFH,ANXA1,MMP2,CLEC11A,S100A11,PLXDC1,SLC6A13,ITM2C,GFRA3,MIA,MTCO1P2,TPM4,GJA1,PGRMC1,SERPINA3,HSPA2,PCDH18,PMP22,TP…	ENSG00000282307,ENSG00000158270,ENSG00000288508,ENSG00000160307,ENSG00000142173,ENSG00000077942,ENSG00000182871,ENSG00000159674,ENSG00000101856,ENSG00000151655,ENSG00000124205,ENSG00000100097,ENSG00000151468,ENSG00000142156,ENSG00000134871,ENSG00000187498,ENSG00000101335,ENSG00000213694,ENSG00000179772,ENSG00000135046,ENSG00000122644,ENSG00000108518,ENSG00000010379,ENSG00000196136,ENSG00000060138…	Y
Human 4PCW embryo neural lineages	Human fetal	Human 4PCW EMT NCCs	Human 4PCW EMT NCCs	Dong et al 2020	Human	Neural crest lineages	S100A11,TWIST1,COL3A1,PCOLCE,IFITM3,KRT18,GPC3,KRT8,COL1A2,HIST1H1A,RAB34,CENPW,ITM2C,TPM1,TPM2,CYBA,B2M,HMGA2,PCLAF,TIMP1,HIST1H4C,PEG10,HMGN1,LAPTM4A,CALD1,C19orf48,PHGDH,RNASEH2C,ANAPC16,EIF5A,CDK4,NUTF2,SMS,PSMC3,P4HB,MDK,PFN1,TMEM98,TRAPPC2L,CLIC1,S100A13,EIF4EBP1,IDH2,TYMS,POLR2L,GYPC,AKR7A2,EEF1B2,ARF5,APOE,GSTP1,MZT2A,QPRT,FKBP1A,DUT,POLR2E,CENPX,PDLIM7,COL2A1,FKBP8,MINOS1,CDC42EP5,H2AFX,…	ENSG00000273686,ENSG00000273622,ENSG00000275003,ENSG00000226651,ENSG00000273633,ENSG00000278444,ENSG00000230685,ENSG00000223639,ENSG00000226248,ENSG00000226417,ENSG00000283391,ENSG00000206394,ENSG00000089063,ENSG00000288145,ENSG00000205581,ENSG00000102265,ENSG00000146540,ENSG00000088832,ENSG00000137288,ENSG00000123179,ENSG00000108518,ENSG00000122691,ENSG00000176890,ENSG00000006042,ENSG00000198467…	Y
Human 4PCW embryo neural lineages	Human fetal	Human 4PCW Floor plate	Human 4PCW Floor plate	Dong et al 2020	Human	Other	CMTM8,TFF3,SPON1,SHH,SULF1,SERPINF1,CTGF,APOA1,SLIT2,ARX,NDFIP1,PCSK1N,CD47,METRNL,TTR,VAMP5,NTN1,JUNB,KCNG1,GPM6B,ALCAM,C5orf49,TCIM,KLHDC8B,PLTP,DDC,RFX4,IGFBP2,FOXA2,KRT8,TMEM190,TTC3,CD99,CDO1,NECTIN3,ADGRV1,ZFP36,ENPP2,SELL,SLIT1,IGFBP5,CORIN,TPPP3,HES1,IFT57,PON2,DHRS3,RALGPS2,RAMP1,HOTAIRM1,PLEKHA5,TCTEX1D1,CFAP126,EFNB3,NLRP1,CHL1,VIM,CNMD,NPY,FRMD4B,MLF1,PIFO,SLC1A3,GPRC5C,CETN2,NRCAM,AT…	ENSG00000275031,ENSG00000282307,ENSG00000182670,ENSG00000129514,ENSG00000145147,ENSG00000118271,ENSG00000145244,ENSG00000160180,ENSG00000100979,ENSG00000122585,ENSG00000125798,ENSG00000091592,ENSG00000004848,ENSG00000005020,ENSG00000132437,ENSG00000046653,ENSG00000026559,ENSG00000242265,ENSG00000105854,ENSG00000215217,ENSG00000196562,ENSG00000039560,ENSG00000002586,ENSG00000121005,ENSG00000187122…	Y
Human 4PCW embryo neural lineages	Human fetal	Human 4PCW Forebrain Primordium	Human 4PCW Forebrain Primordium	Dong et al 2020	Human	Other	DLK1,LHX2,SIX3,FEZF2,GPC3,EMX2,NKX2-1,SFRP1,C1orf61,LIX1,FOXD1,MEG3,TPBG,LINC01551,LHX5-AS1,SMS,FEZF1-AS1,SFTA3,SOX2,FGF8,FABP7,NFKBIA,CNTNAP2,PEG10,PTPRZ1,DMRTA1,RAX,FEZF1,MEG8,OTX2,CLU,SPRY1,FST,TRIM24,RSPO3,EMX2OS,FOXG1,MYO10,MEST,SIX6,CLIC1,CYR61,USP44,SYNE2,PAX6,CAPN6,TPM1,MT2A,LINC01833,MBIP,AC006450.3,ARL4C,PALLD,PLAGL1,SOX6,ARX,PRSS23,CENPF,ID4,CDH2,GJA1,ASPM,DRD4,COL4A6,WNT7B,SMC4,LAPTM4…	ENSG00000278728,ENSG00000276825,ENSG00000226651,ENSG00000230685,ENSG00000223639,ENSG00000283085,ENSG00000226248,ENSG00000226417,ENSG00000206394,ENSG00000184302,ENSG00000134438,ENSG00000188064,ENSG00000101115,ENSG00000176399,ENSG00000170558,ENSG00000198157,ENSG00000172201,ENSG00000101443,ENSG00000229847,ENSG00000118407,ENSG00000157456,ENSG00000008394,ENSG00000164066,ENSG00000004848,ENSG00000176165…	Y
Human 4PCW embryo neural lineages	Human fetal	Human 4PCW INs Pro	Human 4PCW INs Pro	Dong et al 2020	Human	Other neurons	MT1X,MT1G,VSX1,HES6,MT1F,MT2A,VXN,GLRX,MYBL1,INSM1,CDKN2D,ASCL1,NEUROD1,PPP1R17,DOK5,UBE2S,CKB,UBE2T,RASD1,NEUROG1,MT3,FOXN4,UBE2C,CCDC34,MT1H,E2F1,HMGB2,CCNA1,PBK,TOP2A,NUSAP1,NEUROD4,SCG3,IER5L,NUF2,MKI67,CCNB2,PTTG1,ST18,CRNDE,BTG3,CCND1,PSIP1,NEK2,ONECUT1,TUBB4B,ATAD2,CDKN3,SHD,MAD2L1,EBF3,GADD45A,TYMS,GADD45G,CLSPN,EZH2,BUB3,NPTX2,ZMYND10,SCML1,NKAIN4,AC084033.3,CARHSP1,IGFBPL1,CENPF,KIF5C,H…	ENSG00000281484,ENSG00000276734,ENSG00000233450,ENSG00000282972,ENSG00000056678,ENSG00000204197,ENSG00000288299,ENSG00000173404,ENSG00000133101,ENSG00000154640,ENSG00000204899,ENSG00000101134,ENSG00000164985,ENSG00000118946,ENSG00000170779,ENSG00000101198,ENSG00000047634,ENSG00000130222,ENSG00000152784,ENSG00000100987,ENSG00000101412,ENSG00000132646,ENSG00000175063,ENSG00000164109,ENSG00000157456…	Y
Human 4PCW embryo neural lineages	Human fetal	Human 4PCW MNs I	Human 4PCW MNs I	Dong et al 2020	Human	Other neurons	NEFL,NEFM,MNX1,SST,STMN2,ELAVL2,SLIT3,DLL3,RGS16,GAP43,INA,RTN1,ISL1,ISL2,DCX,MLLT11,RBP1,SNCG,PCSK1N,CRMP1,ELAVL4,NCAM1,BASP1,TMEM176A,TUBB2A,CNTN2,SLIT2,TMEM176B,PDLIM1,NR2F2,CAMK2N1,NSG1,LHX4,CALM1,TUBA1A,ELAVL3,CNST,MAP2,STMN4,ECEL1,LHX3,TUBB2B,MEG3,SRRM4,GADD45G,SYT1,ANK3,TAGLN3,ASAP1,TMSB10,TMSB4X,KIF5C,MEIS2,SOX11,DPYSL3,SCG3,MEIS3,SEZ6L2,PCBP4,POU2F2,NRG1,OLIG1,GDAP1L1,NRXN1,MAP1B,GPC2,TE…	ENSG00000276734,ENSG00000284984,ENSG00000205542,ENSG00000139910,ENSG00000072832,ENSG00000145147,ENSG00000107105,ENSG00000203879,ENSG00000205927,ENSG00000184221,ENSG00000124766,ENSG00000130222,ENSG00000124194,ENSG00000198910,ENSG00000151150,ENSG00000134138,ENSG00000107187,ENSG00000167081,ENSG00000107438,ENSG00000180806,ENSG00000164741,ENSG00000214548,ENSG00000077279,ENSG00000037965,ENSG00000075223…	Y
Human 4PCW embryo neural lineages	Human fetal	Human 4PCW MNs II	Human 4PCW MNs II	Dong et al 2020	Human	Other neurons	PHOX2A,NEFL,LINC00682,NEFM,PHOX2B,C1QL1,PRPH,STMN2,GAP43,CRABP1,PCSK1N,RTN1,ISL1,MLLT11,TUBB2A,MEG3,NSG1,NKX6-2,CHGA,ELAVL4,INA,MAP6,SYT4,PPP1R1A,CNTN2,DLL3,ELAVL3,C11orf96,DBH,FNDC5,GNG3,SCG3,KLHL35,TUBA1A,BASP1,TAGLN3,SCG5,EBF1,CHRNA3,SLIT3,KIF5C,CRMP1,SYT1,TAC3,SSTR2,ST18,SEZ6L2,SNCA,TMSB10,DCX,MAP1B,SNCG,NKX6-1,CLDN5,ARL4D,STMN4,DLC1,RAMP1,GPM6A,L1CAM,ONECUT2,MXRA7,NCAM1,PCP4,GDI1,ENO2,CNST,S…	ENSG00000277614,ENSG00000276734,ENSG00000273707,ENSG00000276781,ENSG00000281931,ENSG00000089199,ENSG00000132872,ENSG00000072832,ENSG00000133169,ENSG00000183036,ENSG00000154277,ENSG00000107105,ENSG00000119547,ENSG00000203879,ENSG00000101198,ENSG00000101210,ENSG00000109132,ENSG00000198910,ENSG00000100604,ENSG00000133134,ENSG00000123454,ENSG00000141433,ENSG00000135447,ENSG00000164741,ENSG00000006128…	Y
Human 4PCW embryo neural lineages	Human fetal	Human 4PCW MNs III	Human 4PCW MNs III	Dong et al 2020	Human	Other neurons	CRABP1,STMN2,TAGLN3,GADD45G,DLL3,ONECUT2,PCP4,RTN1,HES6,TMEM176B,LAMP5,INA,LHX1,TMEM176A,UNCX,MAP2,CDKN1C,NKAIN4,DCX,RGS16,MIAT,MAP1B,ROBO3,TUBB2B,NSG1,ARL4D,MLLT11,KIF5C,GNG3,ELAVL3,NEFM,STMN4,INSM1,NRN1,KLHL35,TUBB2A,CLDN5,CRMP1,ELAVL4,PCBP4,THSD7A,GAP43,NHLH1,GAD2,GLRX,FAM57B,SOX11,SYT1,LHX5-AS1,TERF2IP,NHLH2,NEUROG1,SNCG,DCC,SOX4,TUBA1A,SCG3,FNDC5,MAP6,NOVA1,SRRM4,HOXB2,CNTN2,GPC2,CPE,NCAM1,N…	ENSG00000277614,ENSG00000276734,ENSG00000273707,ENSG00000274577,ENSG00000281931,ENSG00000284984,ENSG00000173404,ENSG00000187323,ENSG00000139910,ENSG00000072832,ENSG00000053438,ENSG00000183036,ENSG00000107105,ENSG00000136750,ENSG00000119547,ENSG00000101198,ENSG00000124766,ENSG00000130222,ENSG00000124194,ENSG00000164853,ENSG00000125869,ENSG00000134138,ENSG00000214548,ENSG00000077279,ENSG00000175906…	Y
Human 4PCW embryo neural lineages	Human fetal	Human 4PCW MNs Pro	Human 4PCW MNs Pro	Dong et al 2020	Human	Other neurons	HES5,CALCB,AL139246.5,HOXB-AS3,SFRP2,FGFBP3,OLIG2,HSPA6,HSPA1B,TTYH1,HSPA1A,CD99,VIM,HES4,PRDM8,FABP7,SLC2A1,SOX3,AL359091.1,OLIG1,FAM181A,HSPB1,JUN,DNAJB1,LRRN1,ACKR3,TFDP2,COTL1,PARD6G-AS1,SOX9,PDPN,RBP1,RGMA,EDNRB,LIMCH1,LINC00461,NEUROG2,NSMCE3,CTXN3,FOS,HOXB9,NRARP,SPARCL1,ZFAND2A,HOXC6,ENO1,AC023794.3,CAMK2N1,PAX6,DDIT4,NES,LDHA,HOTAIRM1,IGDCC3,ID1,HSP90AA1,SERPINH1,FZD7,PLP1,IGFBP2,NEUROG1…	ENSG00000273529,ENSG00000276887,ENSG00000232804,ENSG00000276537,ENSG00000235941,ENSG00000237724,ENSG00000275650,ENSG00000234475,ENSG00000231555,ENSG00000273533,ENSG00000224501,ENSG00000215328,ENSG00000212866,ENSG00000288299,ENSG00000154721,ENSG00000120694,ENSG00000170345,ENSG00000136160,ENSG00000064042,ENSG00000205927,ENSG00000184221,ENSG00000152784,ENSG00000175868,ENSG00000134595,ENSG00000178381…	Y
Human 4PCW embryo neural lineages	Human fetal	Human 4PCW Melanoblast	Human 4PCW Melanoblast	Dong et al 2020	Human	Neural crest lineages	PMEL,CCK,DAPL1,DCT,APOE,CCL2,SIX6,SFRP2,SERPINF1,LHX2,CYP1B1,SIX3,RAX,GJA1,SNCA,HSD17B2,ALDH1A1,TRPM3,EFNA5,POMC,DLK1,GSTP1,PAX6,DIO3,CPE,EFHD2,HCRT,COL2A1,ZFP36L2,SERPINB6,VAX2,MAB21L1,MITF,AC006450.3,ALDH1A3,SPARC,FLRT2,MMRN1,NPC2,SLC3A2,PRSS23,PAX2,LMAN1,AL391650.1,PRDX6,HMX1,FBN2,FLRT3,SPHK1,SHISA2,ANXA1,ITM2B,TPM1,TMEFF2,FEZF2,SELENOP,LINC01833,MAB21L2,FZD5,HOMER2,QPRT,BMP4,SLC38A8,PKDCC,CLD…	ENSG00000282307,ENSG00000273686,ENSG00000288204,ENSG00000125848,ENSG00000074695,ENSG00000180530,ENSG00000184302,ENSG00000134438,ENSG00000125378,ENSG00000215612,ENSG00000080166,ENSG00000165092,ENSG00000197406,ENSG00000107165,ENSG00000169851,ENSG00000107984,ENSG00000138722,ENSG00000135046,ENSG00000180447,ENSG00000205213,ENSG00000136156,ENSG00000119655,ENSG00000008394,ENSG00000152661,ENSG00000108691…	Y
Human 4PCW embryo neural lineages	Human fetal	Human 4PCW NCCs	Human 4PCW NCCs	Dong et al 2020	Human	Neural crest lineages	SPP1,MPZ,S100B,POSTN,LMO4,SCRG1,NPR3,ERBB3,PLAT,PLP1,MOXD1,PLS3,COL5A2,DNAJC1,VCAN,TFAP2B,FOXD3,FOXD3-AS1,PRSS56,SOX10,LINC01198,RGCC,PHACTR3,CNP,MEF2C,ARPC1B,COL1A1,NRP2,S100A10,CUEDC2,COL18A1,NR4A1,GSTO1,MGST1,SLC15A3,CDH6,ITGA4,EDNRB,INSC,LGALS1,RHOB,PLEKHA4,SAT1,ISYNA1,HDDC2,MCAM,LAMB1,CNPY2,CDH19,FAM210B,SFRP1,FN1,CELF2,NRIP1,TIMP3,CRABP2,MMP17,PMP22,RHOC,PLEKHB1,FOSB,LIMA1,RASSF4,PAG1,PPP1R…	ENSG00000160307,ENSG00000185022,ENSG00000180530,ENSG00000071991,ENSG00000133110,ENSG00000182871,ENSG00000182240,ENSG00000100321,ENSG00000087495,ENSG00000100097,ENSG00000136160,ENSG00000136770,ENSG00000100234,ENSG00000107551,ENSG00000148834,ENSG00000123560,ENSG00000008394,ENSG00000008196,ENSG00000165912,ENSG00000124098,ENSG00000021300,ENSG00000164741,ENSG00000079819,ENSG00000111906,ENSG00000079931…	Y
Human 4PCW embryo neural lineages	Human fetal	Human 4PCW NT	Human 4PCW NT	Dong et al 2020	Human	Other	CCNB1,UBE2C,TOP2A,HIST1H4C,CENPF,KPNA2,NUSAP1,MKI67,HIST1H1B,HMGB2,MAD2L1,TUBB4B,TTYH1,CDC20,PTTG1,HES4,CDCA3,H2AFX,ASPM,HIST1H1C,TPX2,PTN,TUBA1C,HES5,CKS2,AURKB,NUF2,CCNB2,GTSE1,CKS1B,HIST1H3B,CDKN3,PBK,DLGAP5,FST,BIRC5,CENPA,IRX2,SFRP2,NKX6-2,PIMREG,CRNDE,PSRC1,SGO2,CCNA2,PLK1,MIS18BP1,CDK1,UBE2T,CENPE,SOX2,CKAP2,HMGN2,FGFBP3,FILIP1,HIST1H1E,PRTG,HIST1H1D,SPC25,KNSTRN,HMMR,ECT2,HIST1H2AG,KIF22,…	ENSG00000277909,ENSG00000273529,ENSG00000276887,ENSG00000276537,ENSG00000275650,ENSG00000273533,ENSG00000233450,ENSG00000056678,ENSG00000204197,ENSG00000160298,ENSG00000075218,ENSG00000129534,ENSG00000170779,ENSG00000088325,ENSG00000123975,ENSG00000122644,ENSG00000174721,ENSG00000166450,ENSG00000184486,ENSG00000175063,ENSG00000118407,ENSG00000164109,ENSG00000157456,ENSG00000100162,ENSG00000080986…	Y
Human 4PCW embryo neural lineages	Human fetal	Human 4PCW Pre-EMT NCCs I	Human 4PCW Pre-EMT NCCs I	Dong et al 2020	Human	Neural crest lineages	MSX1,ID3,ID1,AL359091.1,HES5,MSX2,OLIG3,PTN,TAGLN,DRAXIN,ZIC1,ARL4A,CTGF,RND2,RARRES2,HES1,NLRP1,NPPC,HOXB-AS3,ZIC2,ID2,HES4,METRN,GRID2,TPPP3,HES6,LINC00461,RFX4,PAX3,AL139246.5,WNT3A,ID4,TTYH1,NENF,HEY1,FZD10,AC023794.3,WNT4,GINS2,CCND1,CARHSP1,RAB38,EMID1,VAT1,HOTAIRM1,CXCR4,ZIC4,APCDD1,MCM5,CCND2,SLC2A1,TENT5A,WLS,PLAGL1,SKIL,LINC02381,NASP,COL14A1,GNAI2,SOX2,DNPH1,RHOB,PCBD1,WNT3,MSMO1,HOXB2…	ENSG00000273529,ENSG00000276887,ENSG00000277641,ENSG00000276537,ENSG00000277626,ENSG00000273594,ENSG00000275650,ENSG00000283060,ENSG00000288299,ENSG00000147027,ENSG00000163132,ENSG00000154856,ENSG00000172201,ENSG00000125968,ENSG00000152208,ENSG00000111859,ENSG00000137309,ENSG00000132646,ENSG00000122644,ENSG00000091592,ENSG00000100297,ENSG00000186998,ENSG00000123892,ENSG00000108828,ENSG00000108379…	Y
Human 4PCW embryo neural lineages	Human fetal	Human 4PCW Pre-EMT NCCs II	Human 4PCW Pre-EMT NCCs II	Dong et al 2020	Human	Neural crest lineages	SOST,COLEC12,MSX1,WLS,TPBG,RSPO3,COL2A1,TPM1,KRT18,BAMBI,MAFB,MSX2,ZIC1,WNT4,TAGLN,LY6H,APCDD1,NLRP1,TTR,SELENOP,RSPO1,PLTP,ID1,GADD45B,CTGF,CCDC80,PDLIM2,CNTNAP2,WNT3A,SPARC,HTRA1,APOE,KRT8,ZIC2,BMP7,KLHDC8B,GDF7,CRIP1,EVA1B,IER3,VAMP5,FSTL1,AHNAK,CDH6,RGS5,MAL,RIPPLY3,METRNL,ZIC4,ID3,ANXA2,GSTP1,WNT2B,MEST,HES1,SDC2,PCSK1N,ARL4C,CPE,SPINT2,C11orf88,IFITM3,FAM181B,MYL9,KRT19,AP1S2,PEG3,LMX1A,ZFH…	ENSG00000278728,ENSG00000275031,ENSG00000274488,ENSG00000235030,ENSG00000230128,ENSG00000237155,ENSG00000227231,ENSG00000274334,ENSG00000283060,ENSG00000283085,ENSG00000206478,ENSG00000158270,ENSG00000183145,ENSG00000163132,ENSG00000182871,ENSG00000101144,ENSG00000118271,ENSG00000154856,ENSG00000101335,ENSG00000125968,ENSG00000100979,ENSG00000135046,ENSG00000137801,ENSG00000091592,ENSG00000204103…	Y
Human 4PCW embryo neural lineages	Human fetal	Human 4PCW SNs	Human 4PCW SNs	Dong et al 2020	Human	Other neurons	PPP1R17,SNCG,SST,RGS10,HMX1,C11orf96,CADM1,NEUROD1,S100A10,SIX1,SHOX2,TLX3,S100A6,ISL1,BASP1,NHLH1,ACTC1,POU4F1,PHLDA1,STMN2,ZNHIT3,ELAVL4,PCBP4,SYT4,TAGLN3,PRPH,USP18,EYA2,INSM1,CHST8,CNTN2,PPP1R14A,ELAVL3,GAP43,WFIKKN1,SDCCAG8,TMSB4X,HPCA,S100A11,EBF1,THSD7B,C14orf132,CACNA1A,CLPTM1L,FNDC5,TLX2,SELENOM,TCF15,ALCAM,NEUROD4,SCG3,STMN1,MLLT11,NEDD1,PTX3,SDK1,CCER2,SSTR2,SH3BGRL3,NNAT,RTN4RL2,RTN1,…	ENSG00000276111,ENSG00000274811,ENSG00000278574,ENSG00000283099,ENSG00000288204,ENSG00000125898,ENSG00000173404,ENSG00000132872,ENSG00000205542,ENSG00000064655,ENSG00000126778,ENSG00000101439,ENSG00000215612,ENSG00000053438,ENSG00000152192,ENSG00000159251,ENSG00000164100,ENSG00000165113,ENSG00000273611,ENSG00000127578,ENSG00000077279,ENSG00000049656,ENSG00000125878,ENSG00000099994,ENSG00000148908…	Y
Human 8-14PCW fetal adrenal glands	Human fetal	Human fetal adrenal Cycling chromaffin cells	Human fetal adrenal Cycling chromaffin cells	Dong et al 2020	Human	Proliferating progenitors	UBE2C,CENPF,TOP2A,HMGB2,PTTG1,HIST1H4C,MKI67,CKS1B,NUSAP1,PRC1,SMC4,MAD2L1,CDKN2D,KIAA0101,CDK1,BIRC5,TYMS,TUBA1B,UBE2T,GTSE1,CCNB2,HMGB1,CDKN3,CCNB1,NUF2,ARL6IP1,PBK,TPX2,CENPW,KPNA2,CKS2,AURKB,ASPM,TUBB4B,H2AFZ,HMGN2,DEK,DTYMK,FAM64A,ENDOG,RRM2,CDC20,TMSB15A,PCNA,CCNA2,UBE2S,NUCKS1,DHFR,GINS2,KIF22,SMC2,TMPO,ANP32E,HMGB3,CKAP2,MYBL2,DUT,ZWINT,STMN1,H2AFV,PLK1,RAD21,CCDC34,MZT1,RNASEH2A,CDCA8,TR…	ENSG00000277909,ENSG00000189403,ENSG00000077942,ENSG00000075218,ENSG00000204899,ENSG00000029993,ENSG00000101057,ENSG00000124795,ENSG00000088325,ENSG00000122952,ENSG00000123975,ENSG00000132646,ENSG00000136824,ENSG00000158164,ENSG00000175063,ENSG00000164109,ENSG00000157456,ENSG00000100162,ENSG00000080986,ENSG00000176890,ENSG00000148773,ENSG00000154473,ENSG00000168078,ENSG00000188229,ENSG00000176887…	Y
Human 8-14PCW fetal adrenal glands	Human fetal	Human fetal adrenal Cycling sympathoblasts	Human fetal adrenal Cycling sympathoblasts	Dong et al 2020	Human	Proliferating progenitors	PENK,RRM2,PNMT,TYMS,CDK1,TUBB4B,ZWINT,SPC25,UBE2S,UBE2C,HIST1H4C,PTTG1,NUCB2,CENPW,KIAA0101,HIST1H1C,PBK,C1QL1,CHGA,CARTPT,NUSAP1,CENPM,H2AFZ,H2AFV,PHF19,AURKB,SCG2,INSM1,HIST1H2BJ,ZDHHC12,PTN,CKLF,CDKN3,HIST2H2BE,TEX30,SVIP,CCNB1,MXD3,TOP2A,TMEM54,HMGB2,ITGB3BP,ENDOG,BIRC5,HSPA6,CDCA3,TMEM106C,NT5DC2,TPX2,DLK1,CENPH,UBE2T,RNASEH2A,RAMP1,NUF2,SNHG23,TUBG1,HMGN2,MKI67,KPNA2,GGH,FAM162B,MAD2L1,ACYP…	ENSG00000277909,ENSG00000281151,ENSG00000276781,ENSG00000283649,ENSG00000173404,ENSG00000132872,ENSG00000075218,ENSG00000088325,ENSG00000122952,ENSG00000123975,ENSG00000132646,ENSG00000100604,ENSG00000198168,ENSG00000119640,ENSG00000175063,ENSG00000164109,ENSG00000100162,ENSG00000184990,ENSG00000176890,ENSG00000151287,ENSG00000185559,ENSG00000148773,ENSG00000075043,ENSG00000141744,ENSG00000168078…	Y
Human 8-14PCW fetal adrenal glands	Human fetal	Human fetal adrenal Non-cycling chromaffin cells	Human fetal adrenal Non-cycling chromaffin cells	Dong et al 2020	Human	Neural crest lineages	PRPH,NPY,TUBB2B,PCP4,GAP43,RTN1,STMN2,TUBB2A,STMN4,TUBA1A,MLLT11,UCHL1,NEFL,MAP1B,PHOX2A,MAOA,GAL,CD24,CRMP1,TMSB10,CCND1,GATA2,NTRK1,NEFM,SOX4,ELAVL4,KRT19,CCNI,MARCKSL1,CALB2,FAM57B,MAPT,RGS5,PKIB,INA,PCBP4,TTC9B,ISL1,FKBP1B,BASP1,TMSB4X,MAB21L1,PMP22,TMEM59L,C4orf48,CLU,HMP19,NSG1,NREP,LXN,MAP1LC3A,PODXL2,GDAP1L1,CNTFR,CD44,ELAVL2,GNAO1,TMOD1,LY6H,GATA3,FABP5,HN1,44080,ECEL1,EXOC4,YWHAH,MAP4,A…	ENSG00000276155,ENSG00000274488,ENSG00000224156,ENSG00000234549,ENSG00000231257,ENSG00000277956,ENSG00000235067,ENSG00000229684,ENSG00000234920,ENSG00000206488,ENSG00000229061,ENSG00000232575,ENSG00000226850,ENSG00000235658,ENSG00000232421,ENSG00000234668,ENSG00000223752,ENSG00000230900,ENSG00000183311,ENSG00000282830,ENSG00000206445,ENSG00000227739,ENSG00000227587,ENSG00000288204,ENSG00000205542…	Y
Human 8-14PCW fetal adrenal glands	Human fetal	Human fetal adrenal Non-cycling sympathoblasts	Human fetal adrenal Non-cycling sympathoblasts	Dong et al 2020	Human	Neural crest lineages	CHGA,PENK,CARTPT,PNMT,CHGB,DLK1,SCG2,DUSP2,RAMP1,CDKN1C,TH,FAM46A,NDUFA4L2,ARC,FAM162B,PTN,VGF,HTATSF1,MIR7-3HG,HIST3H2A,NLRP1,HIST1H2AC,HSPA5,MEG3,ADM,QDPR,HACD3,PCSK1N,NPW,TMEM190,SLC18A1,C1QL1,PPP1R1B,P4HTM,CYSTM1,PLD3,ZNF331,SNHG8,CYB561,HIST2H2BE,HMGN3,DBH,SMIM1,PCSK2,JUNB,VIMP,ITM2C,COX4I2,INSM1,GCH1,SELK,NR4A1,SCG5,GNAS,SDF2L1,SSR4,SEZ6L2,DDC,ATP6V0E1,TCEAL5,EPCAM,SNHG7,KCNQ2,PTPRN2,HIST1H…	ENSG00000281151,ENSG00000282185,ENSG00000277614,ENSG00000273707,ENSG00000276781,ENSG00000273761,ENSG00000281931,ENSG00000089199,ENSG00000173404,ENSG00000125851,ENSG00000151552,ENSG00000101439,ENSG00000101134,ENSG00000204065,ENSG00000154065,ENSG00000102241,ENSG00000102265,ENSG00000167244,ENSG00000131055,ENSG00000180879,ENSG00000100604,ENSG00000091592,ENSG00000133134,ENSG00000123454,ENSG00000132437…	Y
Human 8-14PCW fetal adrenal glands	Human fetal	Human fetal adrenal SCP	Human fetal adrenal SCP	Dong et al 2020	Human	Neural crest lineages	S100B,CRYAB,PLP1,LGALS1,CYR61,MPZ,ALDH1A1,RGCC,ZFP36L1,FXYD1,SCRG1,PLAT,HES1,ID3,SPARC,IFITM3,GPM6B,CTGF,OLFML2A,TTYH1,TMEM176A,MEF2C,S100A10,ARPC1B,VIM,TIMP3,TMEM176B,COL1A1,COL1A2,LGI4,EDNRB,APOE,NOV,CRABP1,SERPINH1,VCAN,CNN3,NKAIN4,EMP2,ZFP36,LMO4,METRN,CD99,COL5A2,FOXD3-AS1,PLAC9,MOXD1,CALD1,IFITM2,ZEB2,MIA,RHOB,RHOC,POSTN,HSPB2,TPM2,ERBB3,MT3,IGFBP2,COL4A1,RNASE1,NR2F2,ARHGAP15,NDRG2,COL4A2,…	ENSG00000276887,ENSG00000276537,ENSG00000278032,ENSG00000275650,ENSG00000232414,ENSG00000283060,ENSG00000198457,ENSG00000233151,ENSG00000235134,ENSG00000206338,ENSG00000160307,ENSG00000133110,ENSG00000182871,ENSG00000100097,ENSG00000136160,ENSG00000165092,ENSG00000101198,ENSG00000134871,ENSG00000187498,ENSG00000136770,ENSG00000172201,ENSG00000101608,ENSG00000101335,ENSG00000100234,ENSG00000148795…	Y
Human fetal adrenal glands	Human fetal 8-21PCW	Human fetal adrenal Bridge	Human fetal adrenal Bridge	Kildisiute et al 2021	Human	Neural crest lineages	NNAT,SHD,HAND2-AS1,CHRNA3,TUBB2B,PCBP4,HAND2,CHGA,MAP1B,TUBB3,CD24,DBH,PHOX2A,SLC18A1,CRMP1,DLL3,FAM162B,DDC,KCNQ2,UCHL1,CAMK4,RARA,TAGLN3,FAM57B,SCG5,ELAVL4,SYT1,PCSK1N,ATP6V0C,MAB21L1,GATA2,APLP1,CLIP3,ICA1,NELL2,SCG3,HMGA1,GNG3,CXXC5,NGRN,HOXB9,RP11-834C11.4,DCX,MLLT11,STMN2,RGS4,EML5,ASCL1,GDAP1L1,CD200,L1CAM,ATCAY,FAIM2,PODXL2,SLIT3,GATA3,SOX4,WBP1,NEFM,EEF1A2,SLC22A17,SRRM4,PSIP1,TH,GSTM2,C…	ENSG00000281151,ENSG00000277614,ENSG00000276781,ENSG00000281931,ENSG00000089199,ENSG00000173404,ENSG00000285007,ENSG00000072832,ENSG00000053438,ENSG00000164985,ENSG00000154277,ENSG00000101210,ENSG00000124766,ENSG00000109132,ENSG00000124194,ENSG00000198910,ENSG00000003147,ENSG00000137309,ENSG00000100604,ENSG00000091592,ENSG00000159251,ENSG00000182287,ENSG00000123454,ENSG00000132437,ENSG00000077279…	Y
Human fetal adrenal glands	Human fetal 8-21PCW	Human fetal adrenal Chromaffin	Human fetal adrenal Chromaffin	Kildisiute et al 2021	Human	Neural crest lineages	PENK,SCG2,TH,DBH,PCSK1N,CARTPT,STMN2,CHRNA3,CHGA,RGS5,RGS4,FAM162B,CYB561,CD24,SLC18A1,HAND2-AS1,DDC,SYT1,PHOX2A,RAMP1,ARC,APLP1,FAIM2,GATA2,INSM1,TUBB2B,PCSK2,KCNQ2,HAND2,NT5DC2,DUSP2,C1QL1,SCG5,CHGB,SERPINE2,NPAS4,NNAT,ZNF331,NDUFA4L2,MAP1B,GNG3,CNTN1,HTATSF1,SYT5,TCEAL7,SHD,CAMK4,TAGLN3,DKK3,GAL,NLRP1,GATA3,NSG1,SLC18A2,P4HTM,UCHL1,HIST1H2AC,ANKRD29,PNMT,QDPR,SEZ6L2,GCH1,PRCD,NPDC1,FAM46A,FXYD…	ENSG00000281151,ENSG00000282185,ENSG00000277614,ENSG00000276781,ENSG00000281931,ENSG00000282972,ENSG00000283812,ENSG00000089199,ENSG00000173404,ENSG00000125851,ENSG00000132872,ENSG00000151552,ENSG00000053438,ENSG00000204065,ENSG00000154065,ENSG00000182916,ENSG00000133169,ENSG00000102241,ENSG00000010404,ENSG00000154277,ENSG00000131055,ENSG00000003147,ENSG00000100604,ENSG00000091592,ENSG00000123454…	Y
Human fetal adrenal glands	Human fetal 8-21PCW	Human fetal adrenal Cortex	Human fetal adrenal Cortex	Kildisiute et al 2021	Human	Other	MGARP,FDXR,INHA,FAM166B,MT3,TCEA3,RAB38,MGST1,FAM195A,AMHR2,PPIF,NR5A1,CYP11A1,COL15A1,NOV,SERPINA5,PLAGL1,TNNI3,SOAT1,CTNNAL1,MC2R,AKAP7,DHCR24,ALDH1A2,MYL9,PEG10,ST3GAL4,PEG3,POR,RHOBTB3,OAF,SULT2A1,PLP2,AAMDC,TBX3,MRAP,PLIN3,SCARB1,SCPEP1,ECI2,PTS,GRPEL1,TMEM41A,NPR3,NR0B1,APOA1,TMEM97,RARRES2,TPM2,TMEM120A,PON2,APOC1,LONP1,GSTA4,LAPTM4B,TM7SF2,CYP21A2,ING2,KCNK3,TOMM34,CYB5B,KLHDC8B,BBX,CADM1…	ENSG00000277923,ENSG00000277733,ENSG00000275118,ENSG00000278322,ENSG00000277025,ENSG00000274194,ENSG00000229341,ENSG00000278519,ENSG00000273592,ENSG00000276935,ENSG00000236221,ENSG00000231608,ENSG00000229353,ENSG00000206258,ENSG00000232414,ENSG00000282941,ENSG00000198457,ENSG00000236236,ENSG00000233151,ENSG00000233323,ENSG00000235134,ENSG00000206338,ENSG00000185231,ENSG00000288362,ENSG00000089057…	Y
Human fetal adrenal glands	Human fetal 8-21PCW	Human fetal adrenal Erythroblasts	Human fetal adrenal Erythroblasts	Kildisiute et al 2021	Human	Immune	HBG1,ALAS2,AHSP,HBM,HBB,GYPA,HEMGN,HBG2,GYPB,SLC4A1,SELENBP1,BPGM,SNCA,EPB42,FECH,MYL4,HBZ,BLVRB,MPP1,HBQ1,TMCC2,PIM1,NCOA4,HMBS,AC104389.1,KLF1,DMTN,TRIM58,NFE2,UCP2,BCL2L1,HBA1,TSPO2,PHOSPHO1,FAM46C,STRADB,RHCE,SLC25A37,RHAG,GMPR,ARL4A,DCAF12,HBA2,FAM210B,CCNDBP1,C17orf99,KRT1,CAT,HBE1,RFESD,SLC14A1,RGS10,LYL1,SERPINI1,MAP2K3,TMEM56,GYPC,EPB41,CPOX,CR1L,SPTA1,HAGH,SMIM5,GATA1,SLC1A5,PNP,SLC25A3…	ENSG00000237703,ENSG00000229346,ENSG00000137394,ENSG00000235025,ENSG00000227472,ENSG00000237192,ENSG00000229381,ENSG00000088826,ENSG00000100225,ENSG00000141469,ENSG00000156381,ENSG00000136929,ENSG00000112212,ENSG00000086232,ENSG00000171552,ENSG00000121691,ENSG00000122644,ENSG00000130560,ENSG00000183597,ENSG00000137193,ENSG00000158578,ENSG00000066926,ENSG00000198805,ENSG00000197465,ENSG00000124098…	Y
Human fetal adrenal glands	Human fetal 8-21PCW	Human fetal adrenal Leukocytes	Human fetal adrenal Leukocytes	Kildisiute et al 2021	Human	Immune	LAPTM5,SRGN,ARHGDIB,AIF1,TYROBP,FCER1G,HCST,ITGB2,CD53,CORO1A,CTSS,PTPRC,VAMP8,HLA-DRA,LST1,CD68,GMFG,LCP1,SPI1,CSF1R,MS4A6A,HCLS1,CD14,CD74,CYBA,GPSM3,C1QB,C1orf162,FCGR2A,C1QA,MS4A7,HLA-E,C1QC,RNASET2,RGS10,CYBB,PYCARD,HLA-DPA1,CD163,TYMP,MS4A4A,RNASE6,FAM26F,HLA-DPB1,C5AR1,TNFRSF1B,CD37,VSIG4,FOLR2,RGS1,FYB,C10orf54,CEBPD,ARRB2,HLA-B,SLA,FGL2,WAS,GLIPR1,HMOX1,LY86,RAC2,IER5,FCGR3A,TGFBI,CD300A…	ENSG00000235915,ENSG00000262418,ENSG00000277263,ENSG00000230791,ENSG00000242092,ENSG00000236693,ENSG00000242361,ENSG00000233490,ENSG00000242386,ENSG00000206450,ENSG00000228163,ENSG00000239463,ENSG00000235588,ENSG00000234794,ENSG00000235844,ENSG00000241394,ENSG00000206493,ENSG00000237052,ENSG00000243189,ENSG00000206433,ENSG00000229685,ENSG00000234836,ENSG00000230708,ENSG00000206428,ENSG00000226260…	Y
Human fetal adrenal glands	Human fetal 8-21PCW	Human fetal adrenal Mesenchyme	Human fetal adrenal Mesenchyme	Kildisiute et al 2021	Human	Mesenchyme	COL1A1,PLAC9,COL3A1,CXCL12,PCOLCE,COL1A2,BGN,GPC3,COL6A2,POSTN,LGALS1,LRRC17,CD248,PDGFRB,LHFP,VIM,COL6A3,FBLN1,SULT1E1,OLFML3,FN1,CALD1,SEPT11,COL5A2,MDFI,IGFBP5,CDH11,CPE,EMILIN1,MFAP4,IFITM2,ID3,PTN,LTBP4,ISLR,EFEMP2,COL5A1,MATN2,COL6A1,AKAP12,MFAP2,MGP,NR2F2,IGFBP7,DCN,PRRX1,SOX4,MAP1B,NUPR1,ANXA2,COL12A1,RSPO3,RP11-834C11.4,MMP2,TGFB1I1,OGN,THY1,CCDC80,IGFBP4,SVIL,NR2F1,LITAF,FSTL1,FZD1,PCDH…	ENSG00000273622,ENSG00000273633,ENSG00000278444,ENSG00000274334,ENSG00000283060,ENSG00000288335,ENSG00000288508,ENSG00000101955,ENSG00000142173,ENSG00000077942,ENSG00000133110,ENSG00000182463,ENSG00000159674,ENSG00000090776,ENSG00000100097,ENSG00000142156,ENSG00000124766,ENSG00000125968,ENSG00000196924,ENSG00000124942,ENSG00000130635,ENSG00000134853,ENSG00000146250,ENSG00000022267,ENSG00000106809…	Y
Human fetal adrenal glands	Human fetal 8-21PCW	Human fetal adrenal Podocytes	Human fetal adrenal Podocytes	Kildisiute et al 2021	Human	Other	PTPRO,CLIC5,NPHS2,WT1,ENPEP,SOST,MPP5,MME,NPHS1,WT1-AS,TNNI1,MRGPRF,CRB2,TNNT2,DDN,PLCE1,SHISA2,PARD3B,FAM65A,KLRB1,STON2,HTRA1,SYNPO,TSPAN2,PLA2R1,ASS1,FRMD1,NEBL,NRIP2,FAT1,CGNL1,ITIH5,HOXA10,AQP3,TARID,DSC2,COL9A1,KLK6,TMEM150C,NPNT,TRAM2,FRMD3,PTPRQ,TMCC3,ITGA3,TRAC,CDC14A,HS3ST3B1,MYO1E,HOXD1,LAMA5,CCBE1,LEFTY1,PHYHIP,COL4A4,POLA2,FGF1,NDNF,RASSF8-AS1,RASSF8,CA10,F3,EPB41L5,KIRREL2,SRGAP2C,P…	ENSG00000277354,ENSG00000273859,ENSG00000281500,ENSG00000183287,ENSG00000130702,ENSG00000123243,ENSG00000172159,ENSG00000136944,ENSG00000129474,ENSG00000184937,ENSG00000065308,ENSG00000173376,ENSG00000105855,ENSG00000111796,ENSG00000151490,ENSG00000134755,ENSG00000046604,ENSG00000053702,ENSG00000249242,ENSG00000178184,ENSG00000157483,ENSG00000124171,ENSG00000166033,ENSG00000014138,ENSG00000154447…	Y
Human fetal adrenal glands	Human fetal 8-21PCW	Human fetal adrenal SCPs	Human fetal adrenal SCPs	Kildisiute et al 2021	Human	Neural crest lineages	PLP1,MPZ,S100B,GPM6B,CRYAB,TTYH1,FXYD1,TMEM176A,TMEM176B,OLFML2A,SCRG1,CRABP1,METRN,CYR61,ABCA8,ERBB3,COL1A1,COL5A2,POSTN,CDH19,SOX10,NKAIN4,CNP,SEMA3B,LMO4,FOXD3-AS1,PTN,VIM,NRXN1,SOX2,EDNRB,LGI4,ANXA2,SOX4,PMP22,SFRP1,GAS7,CMTM5,INSC,MOXD1,FOXD3,COL1A2,S100A6,ID3,CDH6,PTPRZ1,PLAT,LGALS1,PLEKHA4,AP1S2,ALDH1A1,COL18A1,SLC15A3,RGCC,LITAF,PCBP4,TRPM3,NGFR,TFAP2A,COL9A3,PLAC9,ARPC1B,ARHGAP15,PDLIM4,…	ENSG00000276887,ENSG00000276537,ENSG00000275650,ENSG00000283060,ENSG00000283085,ENSG00000125848,ENSG00000160307,ENSG00000071991,ENSG00000133110,ENSG00000182871,ENSG00000053438,ENSG00000100097,ENSG00000136160,ENSG00000165092,ENSG00000101198,ENSG00000184226,ENSG00000187498,ENSG00000124766,ENSG00000172201,ENSG00000166091,ENSG00000185985,ENSG00000107551,ENSG00000182287,ENSG00000092758,ENSG00000123560…	Y
Human fetal adrenal glands	Human fetal 8-21PCW	Human fetal adrenal Sympathoblastic	Human fetal adrenal Sympathoblastic	Kildisiute et al 2021	Human	Neural crest lineages	STMN4,ELAVL4,GAP43,GAL,STMN2,ISL1,DBH,PHOX2A,CD24,TUBB2B,RGS5,PRPH,PCSK1N,GATA2,NNAT,NSG1,CHGA,RGS4,TTC9B,HAND2-AS1,HMP19,KRT19,APLP1,GNG3,SCG2,CRMP1,TMEM59L,MAP1B,MAPT,GATA3,TH,TAGLN3,INA,PCBP4,MAB21L1,FAM57B,TMSB15A,TFAP2B,SYT1,GNAO1,PODXL2,BASP1,HAND2,CNTFR,UCHL1,SCG3,SCG5,CHRNA3,NPY,TMOD1,ELAVL2,VSTM2L,KIF21A,GDAP1L1,SNAP25,RTN1,FAIM2,SCN9A,ELAVL3,HAND1,CHGB,GFRA3,SLC6A2,FXYD6,TCEAL7,CD44,NEF…	ENSG00000277614,ENSG00000276734,ENSG00000276155,ENSG00000277956,ENSG00000276781,ENSG00000234920,ENSG00000226850,ENSG00000281931,ENSG00000234668,ENSG00000230900,ENSG00000206445,ENSG00000227587,ENSG00000089199,ENSG00000101489,ENSG00000072832,ENSG00000132821,ENSG00000053438,ENSG00000182916,ENSG00000154277,ENSG00000107105,ENSG00000124766,ENSG00000136842,ENSG00000109132,ENSG00000124194,ENSG00000137309…	Y
Human fetal adrenal glands	Human fetal 8-21PCW	Human fetal adrenal Vascular Endothelium	Human fetal adrenal Vascular Endothelium	Kildisiute et al 2021	Human	Mural	SDPR,EGFL7,FLT1,PLVAP,ESAM,IGFBP7,ICAM2,TMEM88,CDH5,RAMP2,HLA-E,CLDN5,TFPI,IGFBP4,AKAP12,ARHGAP29,IFITM2,EMCN,CLEC14A,TM4SF1,GMFG,STC1,EPAS1,KDR,DUSP6,LRRC32,C8orf4,PLPP3,PCAT19,S100A16,IGFBP5,TM4SF18,ID3,PECAM1,LDB2,GNG11,ANXA2,BTNL9,NPDC1,EFNA1,CYBA,ADGRL4,NOTCH4,NEDD9,HYAL2,TIE1,ID1,F8,CA2,SOCS3,MYCT1,CAV1,HES1,ECSCR.1,PLAT,NID1,KANK3,COTL1,CRIP2,SPRY1,SMTN,MMRN2,S100A10,APOLD1,CYP26B1,GIMAP4,…	ENSG00000229074,ENSG00000228080,ENSG00000238196,ENSG00000206493,ENSG00000236632,ENSG00000225201,ENSG00000232339,ENSG00000223355,ENSG00000230254,ENSG00000283060,ENSG00000229252,ENSG00000235396,ENSG00000234876,ENSG00000233904,ENSG00000236884,ENSG00000206306,ENSG00000206240,ENSG00000206312,ENSG00000125810,ENSG00000142173,ENSG00000169744,ENSG00000203883,ENSG00000176435,ENSG00000102755,ENSG00000100300…	Y
Human fetal adrenal gland	Human fetal 7-17PCW	Human fetal adrenal2 Adrenal cortex	Human fetal adrenal2 Adrenal cortex	Jansky et al 2021	Human	Neural crest lineages	CYP11B1,SCARB1,DPP10,FRMD5,RBM47,GRAMD1B,CACNB2,PAPSS2,CYP11A1,FREM2,FAM166B,PCDH15,PSD3,TNXB,CALN1,CASP16,SH3BP5,AC108142.1,CNTN5,MAP3K15,SLC23A2,LDLR,LPHN3,SULT2A1,PDE10A,FDX1,MAP3K5,SLC2A14,MSI2,AP000783.1,NRK,SCAP,FGF12,RALYL,JAKMIP2,ZBTB7C,ABTB2,NPC1,SOAT1,ACACB,HMGCS1,ACSM3,TBC1D4,ATRNL1,MAPK4,CYP21A2,CHN2,COL15A1,LINC01059,LINC00290,CADPS2,DFNB31,CACNA1D,POR,NRCAM,MIR202HG,PPM1E,MC2R,ITPR1…	ENSG00000282110,ENSG00000229341,ENSG00000236221,ENSG00000231608,ENSG00000229353,ENSG00000206258,ENSG00000232414,ENSG00000198457,ENSG00000236236,ENSG00000233151,ENSG00000233323,ENSG00000235134,ENSG00000280962,ENSG00000206338,ENSG00000185231,ENSG00000288362,ENSG00000141639,ENSG00000089057,ENSG00000184828,ENSG00000141458,ENSG00000157617,ENSG00000123572,ENSG00000150893,ENSG00000136111,ENSG00000163694…	Y
Human fetal adrenal gland	Human fetal 7-17PCW	Human fetal adrenal2 Bridge	Human fetal adrenal2 Bridge	Jansky et al 2021	Human	Neural crest lineages	CDH9,CSMD3,VWDE,CACNA2D1,OLFM3,ZNF804A,CTTNBP2,DPYD,DCC,RBMS1,ZNF804B,ERBB4,GREB1L,CCDC171,NELL2,DACH2,EML5,TBX2,RP11-282I1.1,KCND2,DPYD-AS1,SAMD11,PTPRR,RP11-624C23.1,CAMK4,ZNF385D,RP11-776H12.1,SPOCK3,EPHA7,FAM160A1,RP11-436K8.1,MEIS1,TBX20,HAND2,STARD4-AS1,MIAT,GLCE,ROBO2,KCNJ6,ANKUB1,NEGR1,NREP,HIST1H2AC,NFIA,PTCHD4,CNTNAP5,NOL4,HAND2-AS1,CTC-340A15.2,RP11-296E23.1,DLG2,FNDC5,NCAM2,KCNK2,KCNT…	ENSG00000154654,ENSG00000187323,ENSG00000157542,ENSG00000164989,ENSG00000009694,ENSG00000118946,ENSG00000184226,ENSG00000183098,ENSG00000101746,ENSG00000138604,ENSG00000134569,ENSG00000182348,ENSG00000141449,ENSG00000077279,ENSG00000080644,ENSG00000153956,ENSG00000153233,ENSG00000196104,ENSG00000184408,ENSG00000184903,ENSG00000113100,ENSG00000105251,ENSG00000101333,ENSG00000102290,ENSG00000121068…	Y
Human fetal adrenal gland	Human fetal 7-17PCW	Human fetal adrenal2 Chromaffin cells	Human fetal adrenal2 Chromaffin cells	Jansky et al 2021	Human	Neural crest lineages	ZNF331,GEM,ZDBF2,SLC7A5,RP11-123M6.2,PAM,HSPH1,HDAC9,KIAA1244,NR4A1,PDE10A,TH,HSP90AA1,SIK1,STK32B,KCNQ1,GNAS,GCH1,RANBP2,ELL2,HSPA1A,USP36,KCNQ1OT1,KHDRBS3,FNDC3A,SLC2A3,NDRG1,SLC18A2,FGFR1,MEG8,MEG3,CHST8,MAT2A,CYTH3,ATP1B3,LINC-PINT,ST18,FOSL2,TIPARP,DBH,XYLT1,FAM46A,EIF4A3,LINC00473,NARS2,RP11-426C22.5,DUSP2,SOBP,VGF,FAM155A,DDC,CHGB,CHGA,CCSER1,KCNK9,AL132709.8,GNAS-AS1,VEGFA,SOGA2,KCNJ6,CTN…	ENSG00000281758,ENSG00000262607,ENSG00000282076,ENSG00000273707,ENSG00000235941,ENSG00000237724,ENSG00000234475,ENSG00000276781,ENSG00000215328,ENSG00000281324,ENSG00000283649,ENSG00000285395,ENSG00000089199,ENSG00000157542,ENSG00000198768,ENSG00000120694,ENSG00000102531,ENSG00000152953,ENSG00000185774,ENSG00000142178,ENSG00000197381,ENSG00000156049,ENSG00000269821,ENSG00000053918,ENSG00000100604…	Y
Human fetal adrenal gland	Human fetal 7-17PCW	Human fetal adrenal2 Endothelial cells	Human fetal adrenal2 Endothelial cells	Jansky et al 2021	Human	Mural	FLT1,LDB2,EGFL7,CHRM3,ST6GALNAC3,PPAP2B,CALCRL,PTPRB,PTPRM,PLEKHG1,BTNL9,RAPGEF5,GALNT18,ARHGAP29,AKAP12,SLC22A23,VAV3,EMCN,KDR,RASGRP3,ST6GAL1,NEDD9,SLC2A3,NRG3,SH3RF3,CNTNAP3B,EFNB2,TACC1,SASH1,NHSL1,PPP1R16B,ERG,ZEB1,RP11-768F21.1,TFPI,EPAS1,PDE4D,IGFBP5,ARHGAP31,PTPRG,PRKCH,GRB10,GPR116,TEK,SHANK3,TGFBR2,ELTD1,CDH13,PPAP2A,PLVAP,F8,ID1,RARB,EHD3,DOCK9,WWTR1,ELMO1,FRMD4B,JAM3,ETS1,DYSF,SEC14L1…	ENSG00000281758,ENSG00000238196,ENSG00000281614,ENSG00000232339,ENSG00000223355,ENSG00000235396,ENSG00000234876,ENSG00000206312,ENSG00000101445,ENSG00000169744,ENSG00000185774,ENSG00000102755,ENSG00000185010,ENSG00000150867,ENSG00000173482,ENSG00000120549,ENSG00000157554,ENSG00000110328,ENSG00000125968,ENSG00000111859,ENSG00000059804,ENSG00000189152,ENSG00000066629,ENSG00000156535,ENSG00000147065…	Y
Human fetal adrenal gland	Human fetal 7-17PCW	Human fetal adrenal2 Erythrocytes	Human fetal adrenal2 Erythrocytes	Jansky et al 2021	Human	Immune	ANK1,RGS6,SPTA1,SLC25A37,HBA2,HBG1,HBA1,TSPAN5,HBG2,SLC4A1,FAM65C,EPB41,UBAC1,TFRC,SPECC1,SPTB,SLC25A21,HBM,KEL,ELL2,ALAS2,TRAK2,KIAA0922,FECH,SLC2A1,SOX6,SNCA,RAPGEF2,XPO7,RHAG,CPOX,ABCC4,ERMAP,DENND4A,HBB,RELN,GCLC,CD36,SLC39A8,BLVRB,EPB42,TMEM57,MYO18B,GYPE,MARCH8,C17orf99,NCOA4,STRADB,HECTD4,MARCH3,AHSP,USP15,TOP1,MOB1B,CLK3,MICAL2,BMP2K,DDI2,EIF2AK1,ABCB10,NARF,RAB11A,NUDT4,FAM117A,TFR2,TSPA…	ENSG00000276615,ENSG00000183032,ENSG00000182732,ENSG00000150867,ENSG00000125257,ENSG00000133454,ENSG00000136842,ENSG00000086232,ENSG00000121691,ENSG00000130560,ENSG00000198900,ENSG00000137193,ENSG00000112200,ENSG00000158578,ENSG00000180354,ENSG00000066926,ENSG00000197465,ENSG00000103657,ENSG00000001084,ENSG00000100664,ENSG00000250361,ENSG00000147454,ENSG00000168785,ENSG00000135218,ENSG00000171310…	Y
Human fetal adrenal gland	Human fetal 7-17PCW	Human fetal adrenal2 Hepatocytes	Human fetal adrenal2 Hepatocytes	Jansky et al 2021	Human	Other	ALB,AFP,MT1H,CPS1,APOB,AHSG,TF,APOA2,ASGR1,GPC3,MT1G,SERPINA1,LINC01146,PIK3C2G,NRG3,PAH,SHANK2,FST,ACSL4,GAS2,SNAP25-AS1,PDE3B,HPN,HAL,SERPINF2,LINC00470,LIPC,PLG,DPYS,PARD3B,LINC00907,MLXIPL,SLC7A2,APOA1,LPPR1,TENM1,ITIH2,GPC5,RP11-6B4.1,BHMT,FTCD,ASS1,ELL2,A1CF,AMBP,AGMO,COBL,DPYD,GPAM,ACADSB,APOC3,ARG1,THRB,CYP3A7,SOX5,GLUD1,FGB,CTD-2337A12.1,SUGCT,FOXP1,NR5A2,ABCC6,SCD,ERRFI1,SLC2A2,FN1,F2,S…	ENSG00000281775,ENSG00000276838,ENSG00000277377,ENSG00000275331,ENSG00000132204,ENSG00000172296,ENSG00000109667,ENSG00000154274,ENSG00000267586,ENSG00000118271,ENSG00000151655,ENSG00000009694,ENSG00000160282,ENSG00000179399,ENSG00000148584,ENSG00000081051,ENSG00000170927,ENSG00000099194,ENSG00000152270,ENSG00000163631,ENSG00000106078,ENSG00000187546,ENSG00000170430,ENSG00000180210,ENSG00000196177…	Y
Human fetal adrenal gland	Human fetal 7-17PCW	Human fetal adrenal2 Immune cells	Human fetal adrenal2 Immune cells	Jansky et al 2021	Human	Immune	AOAH,RUNX1,FMN1,F13A1,DOCK2,PTPRC,SAT1,SLC9A9,SFMBT2,LGMN,PRKCB,AFF3,TBXAS1,ATP8B4,ARHGAP15,CELF2,SYK,CD163,SLCO2B1,PTPRJ,SRGN,MSR1,PDE3B,APBB1IP,CD163L1,ELMO1,FGD2,MS4A6A,MYO1F,RCSD1,RBPJ,FYB,CSF1R,GAS7,FLI1,PIK3R5,CSF2RA,LYN,TNFRSF1B,INPP5D,CTSB,MBP,ADAP2,PTPRE,IKZF1,MERTK,MARCH1,CD86,PREX1,CHST11,NEAT1,SAMHD1,EEPD1,NAIP,ITPR2,ABR,CAMK1D,CPVL,RTN1,STAB1,HDAC9,RIN3,NPL,IQGAP2,GLUL,PARP8,IFNAR2,H…	ENSG00000276016,ENSG00000276068,ENSG00000278613,ENSG00000262418,ENSG00000278741,ENSG00000281614,ENSG00000100055,ENSG00000124126,ENSG00000159216,ENSG00000054611,ENSG00000155307,ENSG00000197971,ENSG00000101096,ENSG00000100600,ENSG00000159110,ENSG00000100599,ENSG00000106066,ENSG00000168675,ENSG00000155629,ENSG00000077420,ENSG00000165025,ENSG00000248905,ENSG00000146192,ENSG00000134508,ENSG00000152270…	Y
Human fetal adrenal gland	Human fetal 7-17PCW	Human fetal adrenal2 Mesenchymal cells	Human fetal adrenal2 Mesenchymal cells	Jansky et al 2021	Human	Mesenchyme	ROBO2,PCDH9,FREM1,PDGFRB,COL1A2,PRICKLE1,AFF3,COL3A1,EGFR,PCDH7,GPC3,CALD1,COL12A1,ROBO1,COL1A1,CNTN4,PDE3A,SLIT3,CDH11,IL1RAPL1,NR2F2-AS1,ITGA8,TMTC2,SULT1E1,MGAT4C,SLC24A3,POSTN,LHFP,ROR1,SVIL,NFIA,MCC,CCDC102B,GABRG3,NLGN1,GRM7,SEMA5A,DOCK11,GRID2,COL6A3,DGKB,ZFPM2,CREB5,GUCY1A3,COL5A2,BNC2,PDE5A,BICC1,SLIT2,LRRC7,COL5A1,C7,PRRX1,PIEZO2,EDNRA,KCNIP1,SETBP1,CDH9,BOC,ROR2,KCNT2,NRXN1,SEPT11,CDK1…	ENSG00000277361,ENSG00000283530,ENSG00000285137,ENSG00000285479,ENSG00000133110,ENSG00000182463,ENSG00000047648,ENSG00000145147,ENSG00000151474,ENSG00000169306,ENSG00000077943,ENSG00000184226,ENSG00000120549,ENSG00000169851,ENSG00000150636,ENSG00000152208,ENSG00000104044,ENSG00000182256,ENSG00000122870,ENSG00000185052,ENSG00000146592,ENSG00000164619,ENSG00000169071,ENSG00000138735,ENSG00000130635…	Y
Human fetal adrenal gland	Human fetal 7-17PCW	Human fetal adrenal2 Muscle progenitor cells	Human fetal adrenal2 Muscle progenitor cells	Jansky et al 2021	Human	Muscle	PAX7,PDE1C,SPATS2L,PDGFC,CELF2,RP11-436D23.1,CLCN5,RBM20,RP11-14N7.2,MEGF10,AC090044.1,SEMA3A,PRKG1,RP11-120I21.2,EBF3,TLN2,CDON,FAM110B,PCDH7,EYA2,IL1RAPL1,CDH15,NRG1,NEB,SOX6,COL21A1,LRIG1,SLC35F3,DLG2,GPC3,THSD4,NCOA1,KLHL14,PALLD,EYA4,PAX3,KANK1,TSHZ3,KCNIP4,LRRN1,NXPH2,CAP2,CDK14,PKNOX2,RYR1,KLHL13,EYA1,CADM2,SGCD,NR3C2,PLXNA2,FRMD4A,NFIB,PHLDB2,TCF7L1,SCN7A,MYH3,CECR2,TNC,TBX1,RP11-385J1.2,…	ENSG00000281758,ENSG00000197705,ENSG00000064655,ENSG00000171365,ENSG00000197971,ENSG00000185774,ENSG00000003096,ENSG00000151474,ENSG00000169306,ENSG00000133454,ENSG00000169851,ENSG00000159251,ENSG00000041982,ENSG00000130635,ENSG00000082293,ENSG00000075213,ENSG00000141447,ENSG00000151623,ENSG00000183762,ENSG00000124749,ENSG00000152217,ENSG00000049759,ENSG00000203867,ENSG00000154678,ENSG00000150687…	Y
Human fetal adrenal gland	Human fetal 7-17PCW	Human fetal adrenal2 Myocytes	Human fetal adrenal2 Myocytes	Jansky et al 2021	Human	Muscle	MYH3,TTN,NEB,MYBPC1,MYH8,TRDN,TNNT3,MYLPF,ACTC1,TNNC2,LDB3,RYR1,ACTA1,AGBL1,AC090044.1,PDE4DIP,PALLD,MYO18B,ACTN2,OBSCN,CELF2,DLG2,ARPP21,RYR3,MYL1,FGF13,TNNI2,CTD-2545M3.8,LINC01091,CASQ2,MYOM1,TTN-AS1,MLIP,RP3-399L15.3,SRL,TP63,CAP2,MIR1-2,NES,AGL,CMYA5,SOX6,RP11-436D23.1,CKM,MYPN,DES,PTGFR,LRRN1,DTNA,RBM20,NEXN,MYO16,DMD,CDH15,PDLIM3,RP11-120I21.2,NR3C2,TNNT2,MYOM3,ANK2,TMEM108,MEG8,ESRRG,NCOA…	ENSG00000288219,ENSG00000288250,ENSG00000284453,ENSG00000151320,ENSG00000129682,ENSG00000041515,ENSG00000112183,ENSG00000133454,ENSG00000146147,ENSG00000134769,ENSG00000020577,ENSG00000159251,ENSG00000101470,ENSG00000118407,ENSG00000106078,ENSG00000186439,ENSG00000101605,ENSG00000151623,ENSG00000102683,ENSG00000225746,ENSG00000198467,ENSG00000203867,ENSG00000188580,ENSG00000135218,ENSG00000129116…	Y
Human fetal adrenal gland	Human fetal 7-17PCW	Human fetal adrenal2 Myofibroblasts	Human fetal adrenal2 Myofibroblasts	Jansky et al 2021	Human	Mural	ELN,ERBB4,RP11-664H17.1,THSD7B,KANK1,MYH11,CACNA1C,ANTXR1,ROR1,PDE3A,THSD4,MTUS2,PRDM6,MECOM,MYH10,RP11-405A12.2,ACTA2,PRR16,CALD1,FAM129A,GRIA2,FBLN5,PLCL1,THRB,ST6GAL2,SULT1E1,HMCN1,SAMD4A,ARHGAP6,RP11-665G4.1,UNC13C,PTPRD,PRDM16,MICAL2,NTRK3,PRKG1,ACTN1,ITGBL1,SMOC2,PTGER3,CRIM1,MAP1B,PLSCR4,SHROOM3,SDK1,SLIT2,SEMA5B,PKD2,FOXP1,FRMD4A,ERG,DAAM1,PRICKLE1,MYOCD,IGFBP7,MPP7,DDAH1,LMOD1,ANKRD6,JAG…	ENSG00000277354,ENSG00000276480,ENSG00000282932,ENSG00000285479,ENSG00000101384,ENSG00000047648,ENSG00000145147,ENSG00000151474,ENSG00000112699,ENSG00000187498,ENSG00000138771,ENSG00000157554,ENSG00000169851,ENSG00000196739,ENSG00000020577,ENSG00000172403,ENSG00000118407,ENSG00000139174,ENSG00000112902,ENSG00000135299,ENSG00000100592,ENSG00000185532,ENSG00000132938,ENSG00000049323,ENSG00000137573…	Y
Human fetal adrenal gland	Human fetal 7-17PCW	Human fetal adrenal2 Neuroblasts	Human fetal adrenal2 Neuroblasts	Jansky et al 2021	Human	Other neurons	CUX2,ALK,FGF13,BNC2,SYNPO2,NELL1,ST8SIA4,KIF21A,EYA1,BCL2,FSTL4,CNTN5,PLXNA2,AGTPBP1,SLC6A2,ADRBK2,RBFOX1,ADAM22,SEMA6D,TENM4,PLXNA4,MIR137HG,ARHGEF28,SLIT3,BASP1,MAP1B,ELMO1,PTPRG,VSTM2L,ELAVL4,TMEM132C,NEFM,GRID1,LINC00693,ZMAT4,LINGO2,SLC8A1,CTNNA2,KCNQ5,CADPS,SNAP91,TOX,CDH8,BMPR1B,TNR,SUSD4,CHST15,ELAVL2,CHN2,ZFHX3,LRFN2,CNKSR2,DTNA,PIK3R1,KIF26B,MARCH11,HOXD3,ASTN1,ISL1,TMEM132D,TFAP2B,CCND…	ENSG00000281216,ENSG00000166510,ENSG00000149970,ENSG00000132821,ENSG00000174482,ENSG00000151320,ENSG00000129682,ENSG00000107105,ENSG00000171791,ENSG00000003147,ENSG00000182771,ENSG00000248905,ENSG00000134769,ENSG00000156564,ENSG00000106415,ENSG00000172403,ENSG00000165973,ENSG00000008196,ENSG00000111371,ENSG00000182022,ENSG00000139117,ENSG00000136895,ENSG00000153233,ENSG00000016082,ENSG00000149256…	Y
Human fetal adrenal gland	Human fetal 7-17PCW	Human fetal adrenal2 SCPs	Human fetal adrenal2 SCPs	Jansky et al 2021	Human	Neural crest lineages	PDZRN4,CDH6,IL1RAPL2,PTPRZ1,MOXD1,IL1RAPL1,NKAIN3,COL5A2,HMGA2,TRPM3,VCAN,CDH19,ERBB4,SOX6,PTPRJ,SNTB1,PRKG1,MEGF10,SLC35F1,MEF2C,ADAM12,RP11-152K4.2,PPFIBP1,ZEB2,GRID2,STARD13,SOX5,POSTN,TGFBR2,QKI,LRRTM4,GPR126,NKAIN2,INSC,ANKRD50,NLGN1,CASC15,ADAM23,GLI3,PLS3,NR2F2-AS1,PKNOX2,RP11-436K8.1,RP11-366L20.2,CELF2,RP11-776H12.1,SASH1,DLGAP1,COL25A1,NCALD,DOCK1,ITGB5,HS3ST4,EPS8,ITGA4,MAP3K1,PARD3B,C…	ENSG00000170579,ENSG00000149633,ENSG00000071991,ENSG00000133110,ENSG00000189108,ENSG00000169306,ENSG00000136160,ENSG00000165092,ENSG00000133121,ENSG00000152208,ENSG00000166068,ENSG00000151491,ENSG00000139173,ENSG00000184384,ENSG00000165895,ENSG00000151458,ENSG00000046653,ENSG00000125266,ENSG00000165966,ENSG00000188580,ENSG00000079931,ENSG00000075223,ENSG00000197892,ENSG00000182601,ENSG00000148498…	Y
Human fetal adrenal gland	Human fetal 7-17PCW	Human fetal adrenal2 cycling Neuroblasts	Human fetal adrenal2 cycling Neuroblasts	Jansky et al 2021	Human	Other neurons	APOLD1,DIAPH3,ARHGAP11B,TOP2A,ASPM,CENPF,BRIP1,RFC3,CEP128,C21orf58,ATAD2,SMC4,CASC5,PRC1,SYNE2,RP1-167A14.2,CIT,EZH2,CENPP,C2orf48,RGS3,NUSAP1,NUF2,GTSE1,POLQ,MKI67,ALK,KIF18B,SPC25,CDC25C,KIAA1524,KIF20B,MELK,KIF15,CENPE,MMS22L,DTL,AP001347.6,TPX2,MXD3,MIS18BP1,HELLS,CENPK,KIF14,NCAPG,DEPDC1B,CLSPN,FANCA,CUX2,BRCA1,BNC2,AC004158.2,KIF21A,LINC00669,ECT2,FANCI,NCAPG2,HMGB2,TUBA1B,ANLN,PARPBP,NCAP…	ENSG00000277909,ENSG00000233450,ENSG00000280610,ENSG00000282956,ENSG00000056678,ENSG00000204197,ENSG00000160298,ENSG00000075218,ENSG00000090889,ENSG00000044459,ENSG00000129534,ENSG00000129682,ENSG00000100629,ENSG00000133119,ENSG00000139734,ENSG00000088325,ENSG00000136824,ENSG00000134138,ENSG00000146143,ENSG00000167081,ENSG00000011426,ENSG00000138835,ENSG00000152270,ENSG00000165304,ENSG00000138346…	Y
Human fetal adrenal gland	Human fetal 7-17PCW	Human fetal adrenal2 cycling SCPs	Human fetal adrenal2 cycling SCPs	Jansky et al 2021	Human	Neural crest lineages	PDZRN4,MOXD1,IL1RAPL1,LINC00669,CDH6,PTPRZ1,HMGA2,COL5A2,ARHGAP11B,NKAIN3,IL1RAPL2,SNTB1,ERBB4,TRPM3,NLGN1,DIAPH3,SLC35F1,MEGF10,VCAN,ADAM12,GRID2,PRKG1,CDH19,APOLD1,ASPM,PTPRJ,ZEB2,PKNOX2,GLI3,CELF2,ANKRD50,SOX6,C21orf58,PPFIBP1,NR2F2-AS1,MEF2C,GPR126,CENPE,STARD13,INSC,CDK14,QKI,POSTN,CENPF,PDE4B,TOP2A,RP11-436K8.1,CEP112,PARD3B,NFIA,BRIP1,ADAM23,RP11-152K4.2,TGFBR2,RAD51B,PLS3,RP11-366L20.2,DL…	ENSG00000170579,ENSG00000071991,ENSG00000160298,ENSG00000133110,ENSG00000129534,ENSG00000189108,ENSG00000139734,ENSG00000169306,ENSG00000133121,ENSG00000120549,ENSG00000152208,ENSG00000166068,ENSG00000165304,ENSG00000151491,ENSG00000151466,ENSG00000139173,ENSG00000184384,ENSG00000165895,ENSG00000151458,ENSG00000046653,ENSG00000165966,ENSG00000188580,ENSG00000079931,ENSG00000151693,ENSG00000185532…	Y
Human fetal adrenal gland	Human fetal 7-17PCW	Human fetal adrenal2 late Chromaffin cells	Human fetal adrenal2 late Chromaffin cells	Jansky et al 2021	Human	Neural crest lineages	SLC24A2,RP11-385J1.2,KCNMB2,MGAT4C,HIF3A,SLC35F3,CNTN3,PCDH15,KSR2,HBG2,SAMD5,ARC,ZBTB16,GRM7,NTM,NEBL,CCSER1,AGBL4,PNMT,FKBP5,HBA2,SORCS3,CACNB2,GNA14,RP11-475O6.1,LINC00632,VAT1L,CHGA,OPCML,HBA1,RP11-466A17.1,SIDT1,CDC14B,CACNA1C,GALNTL6,CNTNAP5,FAM135B,RP11-307P5.1,RALYL,PACRG,ST18,CTC-340A15.2,FOS,CARTPT,DYNC1I1,CADPS2,TH,XPR1,TTC40,INADL,HBG1,DSCAML1,SMC6,LUZP2,CYP17A1,BRINP1,ROBO1,SHROOM3,F…	ENSG00000282185,ENSG00000275748,ENSG00000262139,ENSG00000276276,ENSG00000276781,ENSG00000283530,ENSG00000285137,ENSG00000285479,ENSG00000125851,ENSG00000101445,ENSG00000170345,ENSG00000156049,ENSG00000138771,ENSG00000152208,ENSG00000053747,ENSG00000187398,ENSG00000078725,ENSG00000100604,ENSG00000081377,ENSG00000148795,ENSG00000173988,ENSG00000131979,ENSG00000141744,ENSG00000172461,ENSG00000177103…	Y
Human fetal adrenal gland	Human fetal 7-17PCW	Human fetal adrenal2 late Neuroblasts	Human fetal adrenal2 late Neuroblasts	Jansky et al 2021	Human	Other neurons	SORBS2,SYN3,EBF1,CCBE1,RYR2,RGS7,SLC44A5,TMEFF2,IL7,HS3ST5,NXPH1,TMEM132C,EPHA6,KCNB2,RP11-40F8.2,TNXB,NRG1,RP3-399L15.3,LRTM1,TMC2,CYP11B1,ANKFN1,EYA4,CYP17A1,CNTNAP2,RTN1,ELAVL2,FAM69A,FAM166B,PLXNA4,KCNQ3,RP11-39M21.1,STMN2,DOCK4,PRUNE2,RBFOX1,SEMA6D,MAPT,STAR,FDX1,APOC1,PLXNC1,MARCH11,FMN1,MT2A,UNC5D,PAPSS2,TMOD1,MAPK4,APOE,BMPR1B,FAT3,RORA,SH3BP5,CYP21A2,TLN2,MAP7,CACNA2D3,SULT2A1,UCHL1,CYP1…	ENSG00000282110,ENSG00000278728,ENSG00000273686,ENSG00000276155,ENSG00000229341,ENSG00000277956,ENSG00000236221,ENSG00000231608,ENSG00000229353,ENSG00000206258,ENSG00000232414,ENSG00000198457,ENSG00000236236,ENSG00000233151,ENSG00000233323,ENSG00000235134,ENSG00000206338,ENSG00000288362,ENSG00000141639,ENSG00000205542,ENSG00000185666,ENSG00000183287,ENSG00000163694,ENSG00000154277,ENSG00000183570…	Y
Human fetal adrenal gland	Human fetal 7-17PCW	Human fetal adrenal2 late SCPs	Human fetal adrenal2 late SCPs	Jansky et al 2021	Human	Neural crest lineages	XKR4,NRXN1,OLFML2A,NRXN3,SLC35F1,LRRTM4,RP11-308N19.1,TRPM3,PPP2R2B,CDH19,ABCA8,LAMA2,CSMD1,PARD3B,NR2F2-AS1,NKAIN2,COL5A2,ARHGAP15,IL1RAPL1,SHISA9,NAALADL2,ADAM23,POLR2F,PLAT,CHST9,SYNPR,SEMA3C,TGFBR2,QKI,SH3D19,PPAP2A,DST,MPZ,STARD13,COL25A1,ZEB2,INSC,GPM6B,PLCE1,IL1RAPL2,PLP1,KCNH8,SCN7A,RP11-242P2.1,ARHGAP42,LAMA4,CHL1,PTPRZ1,PTPRJ,KIAA1217,SAMHD1,PRIMA1,EDNRB,WWTR1,SOX5,S100B,C10orf11,LINC00…	ENSG00000274089,ENSG00000166974,ENSG00000260372,ENSG00000160307,ENSG00000071991,ENSG00000154080,ENSG00000189108,ENSG00000169306,ENSG00000136160,ENSG00000175785,ENSG00000165092,ENSG00000134871,ENSG00000133121,ENSG00000120549,ENSG00000187498,ENSG00000166068,ENSG00000106546,ENSG00000139926,ENSG00000185634,ENSG00000123560,ENSG00000185585,ENSG00000100142,ENSG00000165895,ENSG00000175445,ENSG00000046653…	Y
Human fetal cerebellum	9-21 PCW	Purkinje cells	Human fetal cerebellum 01-PC	Aldinger et al 2021	Human	Proliferating progenitors	RORA,DAB1,CA8,FOXP2,HS6ST3,ITPR1,CNTNAP4,LPHN2,EBF1,AUTS2,CHST11,OPCML,PRKG1,GRM7,TMEM132D,ZNF385D,SHISA9,CDH11,EBF3,TENM3,DMD,KCNMA1,BCL11A,IMMP2L,SHANK2,NPAS3,SYN3,SDK1,SORCS1,EPHA5,COL24A1,NTM,DGKH,GRID2,NRG1,LINGO2,PTGER3,KCNQ3,SH3RF1,MEF2C,ESRRB,LRRC3B,KCTD8,FOXP1,PPP2R2B,SHISA6,CHN2,KCNIP1,NETO2,TENM2,EPHA7,PCDH17,COL4A2,GRIK1,KITLG,NRP2,WBSCR17,EPHA4,CDH12,EML6,PRMT8,CNTN5,SIAH3,CDH13,RALY…	ENSG00000281758,ENSG00000187323,ENSG00000185666,ENSG00000185774,ENSG00000174482,ENSG00000189108,ENSG00000118946,ENSG00000134871,ENSG00000183783,ENSG00000187498,ENSG00000124766,ENSG00000171189,ENSG00000107242,ENSG00000152208,ENSG00000070882,ENSG00000185052,ENSG00000165973,ENSG00000198963,ENSG00000111218,ENSG00000133687,ENSG00000215475,ENSG00000221818,ENSG00000102780,ENSG00000139117,ENSG00000154447…	Y
Human fetal cerebellum	9-21 PCW	Rhombic lip	Human fetal cerebellum 02-RL	Aldinger et al 2021	Human	Other	SLIT2,NCKAP5,TRPM3,FBXL7,RP11-649A16.1,TMEM132C,SLC35F3,LINC00669,ASIC2,OTX2-AS1,DGKB,RFX4,DACH2,FREM1,GREB1L,TMEM132D,WLS,NKD1,SEZ6L,ELP4,SV2C,LDLRAD3,LMX1A,NKAIN3,DPYD,GPR98,OTX2,RMST,RSPO2,DACH1,RNA28S5,ALK,COL25A1,GRIK1,RN7SK,MKI67,ZIC1,MID1,UNC5B,PAX6,DIAPH3,CENPF,ERBB4,FBN2,NFIA,PAX3,TSPAN9,CASC15,BOC,SMOC1,RAD51B,TOP2A,SDK2,PLCH1,RERGL,LRIG3,NFIB,UST,PGM5,EYS,LTBP1,RSPO3,SLC22A3,RFC3,MPPED…	ENSG00000278728,ENSG00000283085,ENSG00000145147,ENSG00000139946,ENSG00000276644,ENSG00000100095,ENSG00000133119,ENSG00000248550,ENSG00000139734,ENSG00000154330,ENSG00000171189,ENSG00000107731,ENSG00000198732,ENSG00000109911,ENSG00000157570,ENSG00000179241,ENSG00000011105,ENSG00000141449,ENSG00000148773,ENSG00000163110,ENSG00000188107,ENSG00000183580,ENSG00000111962,ENSG00000149256,ENSG00000179603…	Y
Human fetal cerebellum	9-21 PCW	Granule cell progenitors	Human fetal cerebellum 03-GCP	Aldinger et al 2021	Human	Other	FSTL4,GPC6,RYR3,ZEB1,PCBP3,FAM19A5,NFIA,THSD7B,ADAMTS6,NDST3,RBFOX3,NTN1,ERBB4,PDE1C,HS3ST5,DACH1,BOC,RNF220,RP11-649A16.1,NFIB,NKAIN3,MYO16,FBXL7,CNTN5,MAML3,MEIS1,LINC00669,ROBO2,ROR1,SEZ6L,UNC5C,BTBD11,UNC13C,CDK6,LPPR1,ROR2,RP11-454P21.1,GPR98,RNA28S5,DOCK1,RELN,GLI2,LHFPL3,PDE1A,FREM1,ZIC1,TRHDE,DCC,PRKCA,ZBTB20,CASC15,PAX6,SFRP1,STARD13,PREX1,ABTB2,PPP2R2C,RAD51B,COL25A1,RP11-154H12.3,PRKD1…	ENSG00000273993,ENSG00000166265,ENSG00000187323,ENSG00000124126,ENSG00000158813,ENSG00000139946,ENSG00000276644,ENSG00000100095,ENSG00000133119,ENSG00000139734,ENSG00000183570,ENSG00000133121,ENSG00000041515,ENSG00000074211,ENSG00000183098,ENSG00000109911,ENSG00000166016,ENSG00000164100,ENSG00000169071,ENSG00000179241,ENSG00000141449,ENSG00000148773,ENSG00000154678,ENSG00000176769,ENSG00000183580…	Y
Human fetal cerebellum	9-21 PCW	Granule neurons	Human fetal cerebellum 04-GN	Aldinger et al 2021	Human	Other neurons	RELN,ERBB4,LINC01036,GRIK2,FSTL4,KLHL29,UNC13C,GPC6,ROBO1,RYR3,RBFOX3,CTC-340A15.2,IL1RAPL1,EPB41L4A,CNTN1,KCND2,DSCAML1,RP11-649A16.1,GPC5,CADPS2,FAM19A5,MYRIP,EPS8,THSD7B,KAZN,ST18,CNTN5,MAML2,PRKCB,DCDC1,PAM,CPNE4,EPHA6,FRMPD4,PCSK5,CTC-535M15.2,CDH18,TMEFF2,ROBO2,ZNF385B,MCTP1,KCND3,PDE1A,GRIA4,NRG1,PARM1,PPP2R2C,CACNA2D1,MAML3,SEMA6A,DACH1,PRKCA,STXBP5L,COL25A1,SH3GL2,PELI2,GRM8,KIRREL3,NTF3…	ENSG00000157542,ENSG00000081138,ENSG00000101542,ENSG00000198795,ENSG00000206052,ENSG00000139946,ENSG00000171587,ENSG00000276644,ENSG00000100095,ENSG00000107295,ENSG00000169306,ENSG00000183570,ENSG00000184226,ENSG00000156049,ENSG00000169851,ENSG00000074211,ENSG00000169116,ENSG00000179399,ENSG00000099139,ENSG00000183098,ENSG00000148948,ENSG00000151491,ENSG00000182348,ENSG00000184384,ENSG00000214548…	Y
Human fetal cerebellum	9-21 PCW	Excitatory cerebellar nuclei neurons/Unipolar brush cells	Human fetal cerebellum 05-eCN/UBC	Aldinger et al 2021	Human	Other neurons	CACNA2D1,UNC5D,DGKB,GRIA2,HDAC9,LRP1B,DSCAML1,TMEM108,CELF4,KHDRBS2,STXBP5L,LMX1A,EPS8,ERBB4,PTPRO,NLGN1,RP11-649A16.1,MAML3,CCSER1,CADPS2,KIRREL3,TRPC3,SLC35F3,SEMA3A,MID1,FAM19A2,TLL1,PTPRM,PHACTR2,RELN,ZFHX4,MARCH1,SESN3,DPYD,DPP6,ROR1,ZNF804A,TRPM3,EOMES,RPH3A,LINGO2,SLC8A1,PELI2,KIAA1239,RALYL,DYNC1I1,KLHL29,SNCAIP,CLSTN2,DACH1,EYS,ZNF385B,CASC15,SAMD3,FRMD4B,SV2B,RERG,RMST,VWC2,GRM8,TSPAN9,…	ENSG00000101489,ENSG00000154080,ENSG00000139946,ENSG00000276644,ENSG00000174482,ENSG00000009694,ENSG00000107295,ENSG00000173482,ENSG00000184226,ENSG00000171189,ENSG00000151490,ENSG00000109911,ENSG00000188730,ENSG00000151491,ENSG00000134533,ENSG00000011105,ENSG00000075213,ENSG00000156687,ENSG00000154678,ENSG00000177103,ENSG00000072315,ENSG00000188107,ENSG00000149212,ENSG00000174473,ENSG00000038295…	Y
Human fetal cerebellum	9-21 PCW	Inhibitory cerebellar nuclei neurons	Human fetal cerebellum 06-iCN	Aldinger et al 2021	Human	Other neurons	MEIS2,ROBO1,NTNG1,KCNIP4,ZNF804B,IQCJ-SCHIP1,SNHG14,GRM5,RMST,MEG3,LHFPL3,AGBL4,CSMD1,RBFOX1,FGF12,NEGR1,CDH8,NLGN1,RP11-436D23.1,RYR2,PLXNA4,FAM19A2,ROBO2,CDH18,GRIK2,NCAM2,GABRG3,SGCZ,GABRA2,FAM19A1,NR2F2-AS1,PCDH11X,ASIC2,CCSER1,TENM4,MYT1L,RP11-85M11.2,PTCHD4,ARPP21,CACNA2D3,LRP1B,RBMS3,GPC6,TSHZ2,EPHA6,INPP4B,PCDH15,NXPH1,EPHB1,NHS,BRINP3,CACNA1D,TSHZ1,CA10,ZNF804A,RGS6,PAM,UNC5D,ALCAM,SNTG1…	ENSG00000281758,ENSG00000101489,ENSG00000154654,ENSG00000182463,ENSG00000182732,ENSG00000185774,ENSG00000171587,ENSG00000009694,ENSG00000163288,ENSG00000118946,ENSG00000179981,ENSG00000198785,ENSG00000187398,ENSG00000122584,ENSG00000183098,ENSG00000134138,ENSG00000182256,ENSG00000165973,ENSG00000182348,ENSG00000151229,ENSG00000185053,ENSG00000214548,ENSG00000156687,ENSG00000188580,ENSG00000174473…	Y
Human fetal cerebellum	9-21 PCW	PAX2+ interneuron progenitors	Human fetal cerebellum 07-PIP	Aldinger et al 2021	Human	Proliferating progenitors	NRXN3,ADARB2,NKAIN2,UNC5C,XKR4,SGCZ,SGCD,PAX2,NXPH1,VCAN,SPOCK1,MEGF11,PTCHD2,TLL1,MGAT4C,GALNT18,DSCAML1,ZFPM2,CACNA1A,SNTG1,SH3GL2,CSMD1,ZNF521,SEMA5A,RGS6,GAD1,CDH4,FSTL5,TFAP2B,ANO4,GAD2,SLC8A1,DPF3,KIRREL3,PBX3,ZNF385B,OLFM3,GRIA4,SLC6A5,GRIK3,DPP10,GALNTL6,DOK5,CACNG3,ROBO3,XYLT1,CDH13,LRP1B,PRKCB,GNAI1,GRM3,PTPRG,PKP4,LHFP,PCDH15,EPHA6,PDE4B,IGFBP5,DCC,PELI2,KAL1,KIT,PLXNA2,SLC35F3,EPHA3,T…	ENSG00000277848,ENSG00000280641,ENSG00000262139,ENSG00000283530,ENSG00000285137,ENSG00000285395,ENSG00000101489,ENSG00000187323,ENSG00000166569,ENSG00000149654,ENSG00000198795,ENSG00000101134,ENSG00000166342,ENSG00000179242,ENSG00000139946,ENSG00000182732,ENSG00000183287,ENSG00000185736,ENSG00000107295,ENSG00000136750,ENSG00000110328,ENSG00000122584,ENSG00000182256,ENSG00000167081,ENSG00000157570…	Y
Human fetal cerebellum	9-21 PCW	Bergmann glia	Human fetal cerebellum 08-BG	Aldinger et al 2021	Human	Astrocytes	CTD-3088G3.8,NCKAP5,CTNNA3,TNC,PTN,SLC1A3,QKI,RP11-649A16.1,GRIA1,GRID2,MEGF10,SLC35F1,PTPRT,PTPRM,RP11-820L6.1,SOX2-OT,CDH4,FREM1,PAX3,SLC4A4,FAT3,LRRTM4,MEIS1,GPM6B,ADAMTS6,CDH20,SPATA6,DTNA,SOX6,NHSL1,SHROOM3,LMCD1-AS1,SEMA6A,ZEB2,PLCE1,GABRG3,NFIA,BMPR1B,NR3C2,PTCH1,RFX4,ATP1A2,NAALADL2,DACH1,CCDC102B,CACHD1,SMOC1,KAZN,ZBTB20,DGKB,PREX1,BCL2,ADCY2,PTPN13,GREB1L,PRTG,LRIG1,GLI2,MCC,XYLT1,KAL1,…	ENSG00000280641,ENSG00000285395,ENSG00000154654,ENSG00000101542,ENSG00000124126,ENSG00000179242,ENSG00000150893,ENSG00000171587,ENSG00000276644,ENSG00000064042,ENSG00000173482,ENSG00000138771,ENSG00000171791,ENSG00000150636,ENSG00000152208,ENSG00000182256,ENSG00000134769,ENSG00000166450,ENSG00000198732,ENSG00000041982,ENSG00000074410,ENSG00000148737,ENSG00000151623,ENSG00000141449,ENSG00000046653…	Y
Human fetal cerebellum	9-21 PCW	Astrocytes	Human fetal cerebellum 09-Ast	Aldinger et al 2021	Human	Astrocytes	PTPRZ1,GPC5,QKI,PTPRT,LRIG1,LUZP2,RNF219-AS1,SLC6A11,EGFR,SLC4A4,SPON1,ITPR2,EEPD1,NPAS3,PTN,DOCK10,TNC,CACNB2,DTNA,MMD2,FAT3,PDE4B,SOX2-OT,CDH20,SMOC1,ZBTB20,LRP1B,NTRK2,SPARCL1,ANKFN1,GLIS3,NFIA,SLC1A3,ALCAM,ATP13A4,SOX6,NHSL1,MAML2,PARD3B,MFGE8,LRRC4C,KIRREL3,PHYHIPL,ATP1A2,LAMA4,BRINP3,PPAP2B,DPP6,CSMD1,SNTG1,MEIS2,LSAMP,PPP2R2B,CTC-498M16.4,CACHD1,TCF7L1,CSGALNACT1,KCND2,AQP4,XYLT1,BCAN,RFX4…	ENSG00000277101,ENSG00000276887,ENSG00000276537,ENSG00000275650,ENSG00000285395,ENSG00000154654,ENSG00000101542,ENSG00000124126,ENSG00000136160,ENSG00000171885,ENSG00000184226,ENSG00000165443,ENSG00000179399,ENSG00000187398,ENSG00000134138,ENSG00000134769,ENSG00000198732,ENSG00000041982,ENSG00000148948,ENSG00000179241,ENSG00000148737,ENSG00000122547,ENSG00000101680,ENSG00000184384,ENSG00000046653…	N
Human fetal cerebellum	9-21 PCW	Glia	Human fetal cerebellum 10-Glia	Aldinger et al 2021	Human	Glial progenitors	QKI,SOX2-OT,PTPRT,GPR98,NCKAP5,PTN,LRIG1,NTRK2,NFIA,BOC,SMOC1,SOX6,HSPH1,FAM19A1,ADAMTS6,PAX3,RP11-820L6.1,SLC1A3,SLC35F1,HSP90AA1,ZBTB20,FAT3,CTD-3088G3.8,ELMO1,GREB1L,BCL2,EGFR,MEGF10,CACHD1,RP11-649A16.1,CTNNA3,PARD3B,LMCD1-AS1,GPM6B,PTPN13,PLCE1,BMPR1B,DTNA,CDH20,PDE4B,TCF7L1,RFX4,GLI2,TNC,NHSL1,LIMCH1,PDE1A,CCDC102B,PTPRZ1,LGR4,NFIB,KAZN,ILDR2,ANKFN1,SPATA6,GLI3,EEPD1,MARCH1,GLIS3,RAD51B,LIN…	ENSG00000101542,ENSG00000120694,ENSG00000124126,ENSG00000139734,ENSG00000064042,ENSG00000138771,ENSG00000165443,ENSG00000171791,ENSG00000150636,ENSG00000152208,ENSG00000196739,ENSG00000205213,ENSG00000134769,ENSG00000020577,ENSG00000198732,ENSG00000041982,ENSG00000080824,ENSG00000164100,ENSG00000148737,ENSG00000122547,ENSG00000141449,ENSG00000148773,ENSG00000046653,ENSG00000163629,ENSG00000183580…	Y
Human fetal cerebellum	9-21 PCW	Oligodendrocyte precursor cells	Human fetal cerebellum 11-OPC	Aldinger et al 2021	Human	Oligodendrocyte precursors	SOX2-OT,PCDH15,LHFPL3,SOX6,SNTG1,NXPH1,MMP16,PTPRZ1,LRP1B,LRRC4C,KCND2,PDE4B,CSMD1,CA10,OPCML,LUZP2,BRINP3,TNR,LSAMP,XYLT1,NLGN1,SEMA5A,LINC00511,SGCZ,CADM2,CHRM3,PID1,CNTNAP5,NCALD,PDGFRA,DOCK10,SOX5,CNTN1,GPC6,DPP6,MAML2,GALNT13,IL1RAPL1,RIT2,KCNIP4,PPP2R2B,COL20A1,FAM19A1,CACNB2,GRIA4,NPAS3,FGF12,NCAM2,COL11A1,PCDH11X,SLC35F1,ITPR2,LRRTM3,CSMD3,LRRTM4,QKI,KAZN,ALCAM,PROM1,CDH20,PCDH9,PTPRT,SGC…	ENSG00000281758,ENSG00000285395,ENSG00000168461,ENSG00000154654,ENSG00000152214,ENSG00000101542,ENSG00000185774,ENSG00000009694,ENSG00000169306,ENSG00000184226,ENSG00000169851,ENSG00000179399,ENSG00000187398,ENSG00000122584,ENSG00000183098,ENSG00000020577,ENSG00000146592,ENSG00000148948,ENSG00000134853,ENSG00000148737,ENSG00000151229,ENSG00000185053,ENSG00000184384,ENSG00000165895,ENSG00000079819…	Y
Human fetal cerebellum	9-21 PCW	Committed oligodendrocyte precursor cells	Human fetal cerebellum 12-Committed OPC	Aldinger et al 2021	Human	Oligodendrocyte precursors	BCAS1,ITPR2,TNR,EPB41L2,SOX6,TNS3,TCF7L2,PKP4,BMPER,TMEM108,SEMA5A,GALNT13,CADM2,MBP,QKI,LSAMP,SMOC1,PCDH11X,TMEM163,PCDH7,LINC00511,PLCB1,SLC2A13,DSCAM,PDE4B,OPCML,FRMD4B,UGT8,ZNF365,CRB1,MAML2,DSCAML1,ZEB2,MMP16,CSMD1,PPP2R2B,DOCK10,SGCZ,GPR17,SH3RF3,CA10,MYRF,NTN1,APCDD1,IL1RAPL1,PLP1,ST18,KCNS3,SYNDIG1,ENPP6,PTPRO,SOX5,DOCK6,LPPR1,PCDH15,LINC00609,NTM,NLGN1,FGF12,DOCK4,LRRTM3,PCDH11Y,GRIA2,SO…	ENSG00000099715,ENSG00000101463,ENSG00000101542,ENSG00000182621,ENSG00000197971,ENSG00000257585,ENSG00000171587,ENSG00000169306,ENSG00000154856,ENSG00000165443,ENSG00000169851,ENSG00000187398,ENSG00000174607,ENSG00000183098,ENSG00000198732,ENSG00000151490,ENSG00000164619,ENSG00000136205,ENSG00000123560,ENSG00000148737,ENSG00000151229,ENSG00000185053,ENSG00000151623,ENSG00000184384,ENSG00000079819…	Y
Human fetal cerebellum	9-21 PCW	Endothelial cells	Human fetal cerebellum 13-Endothelial	Aldinger et al 2021	Human	Mural	FN1,FLT1,GALNT18,SLC7A5,SLC7A1,ARHGAP29,RNA28S5,TFRC,ADAMTS9,IGFBP7,SLC2A1,COBLL1,ATP10A,MYO10,EPAS1,MYH9,DLC1,AKAP12,NEAT1,FLI1,MECOM,CGNL1,PODXL,MIR4435-1HG,ABCB1,SLC2A3,TTN,MYO1B,ANO2,ETS1,RP11-554D15.1,GPR116,PRKCH,LEF1,KDR,COL4A1,UTRN,RASGRP3,PTPRB,PREX2,COL4A2,ANGPT2,VWF,PLEKHG1,SLC39A10,WWTR1,LAMA4,RAPGEF5,SLC38A2,HSPG2,A2M,UNC5B,ITGA1,INPP5D,ENG,MYO1E,CALD1,MAST4,NOTCH4,MFSD2A,LIMCH1,CRIM…	ENSG00000277354,ENSG00000275326,ENSG00000238196,ENSG00000281614,ENSG00000232339,ENSG00000223355,ENSG00000235396,ENSG00000234876,ENSG00000206312,ENSG00000124126,ENSG00000102755,ENSG00000080503,ENSG00000064042,ENSG00000139514,ENSG00000148488,ENSG00000134871,ENSG00000133121,ENSG00000187498,ENSG00000154856,ENSG00000157554,ENSG00000099250,ENSG00000110328,ENSG00000111859,ENSG00000107731,ENSG00000107719…	Y
Human fetal cerebellum	9-21 PCW	Microglia	Human fetal cerebellum 14-Microglia	Aldinger et al 2021	Human	Immune	PLXDC2,SPP1,NEAT1,DOCK4,SLC9A9,DOCK8,SFMBT2,ITPR2,MERTK,RTTN,ADAM28,BMP2K,RUNX1,APBB1IP,IPCEF1,BNC2,ZFHX3,A2M,FYB,LGMN,DOCK2,ARHGAP26,INPP5D,ZEB2,RP11-556E13.1,CTSB,MEF2C,NPL,ATP8B4,ST6GAL1,GLUL,MAML2,ENTPD1,SAMSN1,SLCO2B1,FMN1,ABCA1,SLC1A3,CSF2RA,GNB4,RYR1,RBM47,TBXAS1,GNG7,CSF1R,LRRK1,MITF,DOCK10,STAB1,RIN3,SYK,FLI1,IFNGR1,FHIT,EEPD1,SH3RF3,PRKCA,PALD1,MYO1E,SAT1,LYN,HK2,WDFY4,PREX1,ARHGAP25,SY…	ENSG00000281614,ENSG00000101463,ENSG00000124126,ENSG00000159216,ENSG00000155307,ENSG00000163694,ENSG00000125257,ENSG00000100600,ENSG00000133121,ENSG00000170677,ENSG00000120594,ENSG00000100599,ENSG00000176225,ENSG00000112149,ENSG00000107719,ENSG00000077420,ENSG00000165025,ENSG00000248905,ENSG00000020577,ENSG00000157483,ENSG00000198223,ENSG00000122547,ENSG00000184384,ENSG00000166033,ENSG00000135218…	Y
Human fetal cerebellum	9-21 PCW	Meninges	Human fetal cerebellum 15-Meninges	Aldinger et al 2021	Human	Meninges	LAMA2,SVIL,SLC7A11,FLRT2,TMEM132C,COL1A2,COL3A1,SLC1A3,RBMS3,PDZRN3,ITGA8,COLEC12,KIAA1199,VCAN,ATP1A2,FN1,COL1A1,SNED1,SLC6A1,ARHGAP29,ST6GALNAC3,COL4A5,LAMA4,COL6A3,BNC2,ADAM12,LINC01088,KCNK2,SEMA5A,FBXL7,AKAP12,BICC1,LDB2,CFH,PTN,BMP5,CTD-3179P9.1,SLC6A13,LAMB1,LHFP,CLDN11,DLC1,NID1,DACH2,RP11-820L6.1,THSD4,EYA1,ADAMTS12,NR2F2-AS1,TGFBR3,FBN2,COL12A1,ROR1,UACA,ITPR2,ROR2,GPC6,LAMA1,WWOX,COL4A…	ENSG00000281690,ENSG00000158270,ENSG00000169744,ENSG00000123243,ENSG00000150907,ENSG00000077943,ENSG00000153162,ENSG00000134871,ENSG00000187498,ENSG00000188153,ENSG00000167244,ENSG00000204291,ENSG00000183098,ENSG00000010379,ENSG00000122870,ENSG00000185052,ENSG00000124942,ENSG00000169071,ENSG00000151012,ENSG00000179241,ENSG00000138639,ENSG00000164741,ENSG00000101680,ENSG00000124749,ENSG00000106809…	Y
Human fetal cerebellum	9-21 PCW	Pericytes	Human fetal cerebellum 16-Pericytes	Aldinger et al 2021	Human	Mural	DLC1,FN1,MIR4435-1HG,SEMA5A,COL4A1,COL4A2,CALD1,EDNRA,LHFP,PDGFRB,MYO1B,ITGA1,CTD-3179P9.1,ITIH5,ATP1A2,ABCC9,PDE7B,ZEB1,PLCE1,ARHGAP42,PRKG1,UACA,RBPMS,RBMS3,PLCL1,ROBO2,ADAM12,TRPC6,PDE3A,SLC38A11,COBLL1,PCDH18,EPS8,IGFBP7,LAMA4,ARHGAP29,SLC6A1,LAMA2,MYOF,GALNT18,GPC5,PTPRK,CDH6,EPB41L2,ARHGAP10,ARHGAP26,MIR143HG,ETS1,TFPI,TNS1,DAAM2,NID1,STARD13,SLC12A7,MAST4,MGLL,NHSL1,TBX18,PCBP3,ZEB2,MEF2C,…	ENSG00000276482,ENSG00000273993,ENSG00000158270,ENSG00000047648,ENSG00000123243,ENSG00000183570,ENSG00000134871,ENSG00000173482,ENSG00000133121,ENSG00000187498,ENSG00000110328,ENSG00000150636,ENSG00000179399,ENSG00000107731,ENSG00000146122,ENSG00000138119,ENSG00000107719,ENSG00000151491,ENSG00000179241,ENSG00000137809,ENSG00000164741,ENSG00000184384,ENSG00000165895,ENSG00000079819,ENSG00000102780…	Y
Human fetal cerebellum	9-21 PCW	Brainstem	Human fetal cerebellum 17-Brainstem	Aldinger et al 2021	Human	Other	CNTNAP5,CNTNAP2,HS3ST4,ARPP21,KIAA1239,DPP6,ST6GALNAC5,ZFPM2,SEZ6L,THSD7B,HS3ST5,ROBO2,KCNQ5,NFIB,GRIK3,THSD7A,DOK6,ARHGAP24,MARCH1,FRAS1,LSAMP,IL1RAPL2,SAMD5,MYT1L,PTPRK,PCDH7,ST6GALNAC3,KLHL1,SMARCA2,LPPR1,HOXB3,CELF4,GRIN2A,NRP1,TMEM132B,DACH1,RP11-307P5.1,NFIA,KCNB2,CA10,CACNA2D1,SOX5,RP11-420N3.2,KCNH5,ZNF521,CSMD3,DACH2,CHRM3,NKAIN3,DPF3,ZNF804B,RP11-85M11.2,DOCK4,NFIX,LMO3,NETO1,PRDM6,CHRM…	ENSG00000277354,ENSG00000278728,ENSG00000273993,ENSG00000285395,ENSG00000101489,ENSG00000101463,ENSG00000198795,ENSG00000140015,ENSG00000150361,ENSG00000166342,ENSG00000206052,ENSG00000276644,ENSG00000100095,ENSG00000189108,ENSG00000080503,ENSG00000163288,ENSG00000184226,ENSG00000041515,ENSG00000099250,ENSG00000169851,ENSG00000138653,ENSG00000182348,ENSG00000138639,ENSG00000185053,ENSG00000103489…	Y
Human fetal cerebellum	9-21 PCW	Molecular layer interneurons	Human fetal cerebellum 18-MLI	Aldinger et al 2021	Human	Other neurons	PTPRK,ADARB2,LUZP2,ZFHX3,CHRM3,SLC24A4,GRM3,CELF4,ESRRG,SAMD5,FSTL5,CNTNAP2,RIT2,RP11-307P5.1,RBMS3,GRIK4,ZFHX4,GRM7,PREX2,PEX5L,SLC44A5,DSCAM,GRIK3,KCNIP1,TOX,SLC24A2,KCNQ5,KHDRBS2,ASTN2,GALNTL6,GRM5,CCSER1,NLGN1,ADCY2,LRRTM4,L3MBTL4,KAZN,ROBO1,ZFHX4-AS1,RP11-40F8.2,CACNB2,SGCZ,GRIA4,CSMD3,LRRC4C,CDH8,EBF3,TMEM163,NRXN3,PITPNC1,SEMA3A,SASH1,CHSY3,INPP4B,CACNA2D3,KCNQ3,LRRTM3,MAST4,KCTD16,MMP16,L…	ENSG00000278728,ENSG00000273993,ENSG00000101489,ENSG00000152214,ENSG00000182621,ENSG00000171587,ENSG00000185736,ENSG00000009694,ENSG00000154655,ENSG00000183783,ENSG00000198785,ENSG00000187398,ENSG00000099139,ENSG00000148948,ENSG00000182348,ENSG00000075213,ENSG00000133687,ENSG00000185053,ENSG00000214548,ENSG00000188580,ENSG00000078295,ENSG00000168843,ENSG00000174473,ENSG00000152578,ENSG00000140090…	Y
Human fetal cerebellum	9-21 PCW	Astrocytes/ependymal cells	Human fetal cerebellum 19-Ast/Ependymal	Aldinger et al 2021	Human	Ependymal	GLIS3,QKI,RNF219-AS1,PTPRT,SMOC1,EEPD1,NTRK2,PACRG,AGBL4,ZBTB20,LUZP2,NFIA,SPON1,DNAH7,DNAH9,HYDIN,SOX6,NCKAP5,RP11-820L6.1,ARMC3,ANKFN1,RFX4,ADCY2,GPM6B,WDR52,VWA3A,CACHD1,PITPNC1,WDR49,PTN,NFIB,SNCAIP,LINC01088,WDR96,PARD3B,TMEM232,SLC1A3,CRB1,STK33,DNAH6,LRIG1,COLEC12,CSMD1,PAX3,DTNA,SPAG17,FAT3,FREM1,FBXL7,WWC1,KAL1,ITPR2,LMCD1-AS1,AQP4,DNAH11,GFAP,PHYHIPL,WWOX,BOC,LIFR,CTNNA3,LRRIQ1,RMST,BMP…	ENSG00000276887,ENSG00000276537,ENSG00000275650,ENSG00000283022,ENSG00000158270,ENSG00000131951,ENSG00000139865,ENSG00000165309,ENSG00000171885,ENSG00000138771,ENSG00000165443,ENSG00000171791,ENSG00000187398,ENSG00000134769,ENSG00000198732,ENSG00000080824,ENSG00000122547,ENSG00000101680,ENSG00000141449,ENSG00000046653,ENSG00000163110,ENSG00000078295,ENSG00000183580,ENSG00000133640,ENSG00000112531…	Y
Human fetal cerebellum	9-21 PCW	Choroid plexus/ependymal cells	Human fetal cerebellum 21-BS Choroid/Ependymal	Aldinger et al 2021	Human	Ependymal	HTR2C,CNTNAP5,HS3ST4,ARPP21,KIAA1239,DPP6,ST6GALNAC5,CNTNAP2,FRAS1,ZFPM2,KCNQ5,AGBL4,IL1RAPL2,ARHGAP24,THSD7B,SULF1,GRIK3,CACNB2,HS3ST5,DOK6,PCDH7,SEZ6L,ROBO2,CA10,TRPM3,IQCJ-SCHIP1,LSAMP,ST6GALNAC3,TMEM132B,GRM8,ZNF804B,ALCAM,SOX5,SGCZ,PTPRK,KCNH5,KLHL1,MARCH1,PDZRN4,GRIN2A,NTNG1,FGFR2,SAMD5,CHRM3,ZNF521,NETO1,LPPR1,NRP1,RP11-85M11.2,SPAG17,SMARCA2,RP11-420N3.2,NFIB,ROR2,GPC5,HOXB3,DACH2,CELF4,R…	ENSG00000281020,ENSG00000281486,ENSG00000278728,ENSG00000273993,ENSG00000283022,ENSG00000285395,ENSG00000101489,ENSG00000198795,ENSG00000140015,ENSG00000150361,ENSG00000166342,ENSG00000206052,ENSG00000100095,ENSG00000189108,ENSG00000080503,ENSG00000163288,ENSG00000248550,ENSG00000147246,ENSG00000165309,ENSG00000184226,ENSG00000099250,ENSG00000169851,ENSG00000179399,ENSG00000134138,ENSG00000138653…	Y
