# Supplementary material for: FOXR2 Targets LHX6+/DLX+ Neural Lineages to Drive Central Nervous System Neuroblastoma
Source: Cancer Res. 2024 Nov 4;85(2):231–50. doi: 10.1158/0008-5472.CAN-24-2248 (PMC11733536; doi:10.1158/0008-5472.CAN-24-2248)
Supplement: Supplementary Table 10 — ssGSEA enrichment of cell type specific gene signatures in bulk RNAseq tumors. For each sample, the highest scoring signature is shown. [file can-24-2248_supplementary_table_10_suppst10.xlsx]

## Sheet: Sheet1
Supplementary Table 10: ssGSEA enrichment of cell type specific gene signatures in bulk RNAseq tumors. For each sample, the highest scoring signature is shown.
Sample	Group	Highest scoring signature per sample	Score	Reference_sample	Reference_age	Cell_type	Dataset	Species	Class
MDT-AP-1181	NB-FOXR2	Human fetal GE MGE2	27954.6	Human fetal GE	Human fetal	Human fetal GE MGE2	Yu et al 2021	Human	GE/Inhibitory neurons
dkfz_CNS-PNET_15-0095	NB-FOXR2	Human fetal GE MGE2	27948.5	Human fetal GE	Human fetal	Human fetal GE MGE2	Yu et al 2021	Human	GE/Inhibitory neurons
dkfz_HGG_15-0008	NB-FOXR2	Human fetal GE MGE2	27429.6	Human fetal GE	Human fetal	Human fetal GE MGE2	Yu et al 2021	Human	GE/Inhibitory neurons
dkfz_CNS-PNET_15-0289	NB-FOXR2	F-e12_MGINH	27198.8	Mouse forebrain	E12.5	Medial ganglionic eminence-derived inhibitory neurons	Jessa et al 2022	Mouse	GE/Inhibitory neurons
dkfz_CNS-PNET_15-0147	NB-FOXR2	Human fetal GE MGE2	27026	Human fetal GE	Human fetal	Human fetal GE MGE2	Yu et al 2021	Human	GE/Inhibitory neurons
P-6149_S-8297	NB-FOXR2	Human fetal GE MGE1	26941.9	Human fetal GE	Human fetal	Human fetal GE MGE1	Yu et al 2021	Human	GE/Inhibitory neurons
NBFOXR2_5	NB-FOXR2	Human fetal GE CGE1	26749.9	Human fetal GE	Human fetal	Human fetal GE CGE1	Yu et al 2021	Human	GE/Inhibitory neurons
NBFOXR2_4	NB-FOXR2	Human fetal GE MGE1	26711.2	Human fetal GE	Human fetal	Human fetal GE MGE1	Yu et al 2021	Human	GE/Inhibitory neurons
NBFOXR2_3	NB-FOXR2	Human fetal GE CGE1	26631.4	Human fetal GE	Human fetal	Human fetal GE CGE1	Yu et al 2021	Human	GE/Inhibitory neurons
169008	NB-FOXR2	Human fetal GE CGE1	26556.6	Human fetal GE	Human fetal	Human fetal GE CGE1	Yu et al 2021	Human	GE/Inhibitory neurons
P-2273_S-2273	NB-FOXR2	Human fetal GE MGE2	26553.9	Human fetal GE	Human fetal	Human fetal GE MGE2	Yu et al 2021	Human	GE/Inhibitory neurons
169012	NB-FOXR2	F-e12_CINHN	26446.5	Mouse forebrain	E12.5	Cortical inhibitory neurons	Jessa et al 2022	Mouse	GE/Inhibitory neurons
169014	NB-FOXR2	F-e12_CINHN	26336.5	Mouse forebrain	E12.5	Cortical inhibitory neurons	Jessa et al 2022	Mouse	GE/Inhibitory neurons
NBFOXR2_1	NB-FOXR2	Human fetal GE MGE2	26240.4	Human fetal GE	Human fetal	Human fetal GE MGE2	Yu et al 2021	Human	GE/Inhibitory neurons
P-2236_S-2236	NB-FOXR2	Human fetal GE CGE1	26224.9	Human fetal GE	Human fetal	Human fetal GE CGE1	Yu et al 2021	Human	GE/Inhibitory neurons
107520	NB-FOXR2	HF nIN4	26160.9	Human fetal cortex/MGE	Human fetal	MGE newborn neurons 4	Nowakowski et al 2017	Human	GE/Inhibitory neurons
107082	NB-FOXR2	HF nIN4	26159.6	Human fetal cortex/MGE	Human fetal	MGE newborn neurons 4	Nowakowski et al 2017	Human	GE/Inhibitory neurons
79926	NB-FOXR2	HF nIN4	26084.7	Human fetal cortex/MGE	Human fetal	MGE newborn neurons 4	Nowakowski et al 2017	Human	GE/Inhibitory neurons
147868	NB-FOXR2	Human fetal GE MGE2	25996	Human fetal GE	Human fetal	Human fetal GE MGE2	Yu et al 2021	Human	GE/Inhibitory neurons
NBFOXR2_2	NB-FOXR2	Human fetal GE MGE1	25957.4	Human fetal GE	Human fetal	Human fetal GE MGE1	Yu et al 2021	Human	GE/Inhibitory neurons
128892	NB-FOXR2	HF nIN4	25891.5	Human fetal cortex/MGE	Human fetal	MGE newborn neurons 4	Nowakowski et al 2017	Human	GE/Inhibitory neurons
55040	NB-FOXR2	HF nIN5	25853.3	Human fetal cortex/MGE	Human fetal	MGE newborn neurons 5	Nowakowski et al 2017	Human	GE/Inhibitory neurons
131554	NB-FOXR2	HF nIN4	25812.4	Human fetal cortex/MGE	Human fetal	MGE newborn neurons 4	Nowakowski et al 2017	Human	GE/Inhibitory neurons
167762	NB-FOXR2	HF nIN4	25768.8	Human fetal cortex/MGE	Human fetal	MGE newborn neurons 4	Nowakowski et al 2017	Human	GE/Inhibitory neurons
98306	NB-FOXR2	HF nIN4	25707.3	Human fetal cortex/MGE	Human fetal	MGE newborn neurons 4	Nowakowski et al 2017	Human	GE/Inhibitory neurons
00-023P	DIPG-H3K27M-FOXR2	F-p3_ASTR2	26893.3	Mouse forebrain	P3	Astrocytes 2	Jessa et al 2022	Mouse	Astrocytes
00-046P	DIPG-H3K27M-FOXR2	VSVZ-2 OPC	26760.3	V-SVZ	Mouse adult	VSVZ-2 OPC	Mizrak et al 2019	Mouse	Oligodendrocyte precursors
00-034P	DIPG-H3K27M-FOXR2	VSVZ-2 OPC	26748.4	V-SVZ	Mouse adult	VSVZ-2 OPC	Mizrak et al 2019	Mouse	Oligodendrocyte precursors
00-052P	DIPG-H3K27M-FOXR2	Str/SVZ 34-Progenitor	26717	Striatum	Mouse P9	Str/SVZ 34-Progenitor	Anderson et al 2020	Mouse	Proliferating progenitors
00-025P	DIPG-H3K27M-FOXR2	Human fetal 17-Glioblast/Pre-OPC	26590.2	Human fetal forebrain	8-10GW	Human fetal 17-Glioblast/Pre-OPC	VanBruggen et al 2021	Human	Oligodendrocyte precursors
P-6255_S-8500	DIPG-H3K27M-FOXR2	Human fetal cerebellum 12-Committed OPC	26563	Human fetal cerebellum	9-21 PCW	Committed oligodendrocyte precursor cells	Aldinger et al 2021	Human	Oligodendrocyte precursors
00-018P	DIPG-H3K27M	VSVZ-2 Oligodendrocytes	27813	V-SVZ	Mouse adult	VSVZ-2 Oligodendrocytes	Mizrak et al 2019	Mouse	Oligodendrocytes
00-011R	DIPG-H3K27M	Human fetal 17-Glioblast/Pre-OPC	27390.9	Human fetal forebrain	8-10GW	Human fetal 17-Glioblast/Pre-OPC	VanBruggen et al 2021	Human	Oligodendrocyte precursors
00-009P	DIPG-H3K27M	Str/SVZ 2-Progenitor	27382	Striatum	Mouse P9	Str/SVZ 2-Progenitor	Anderson et al 2020	Mouse	Proliferating progenitors
P-5092_S-7792	DIPG-H3K27M	Str/SVZ 21-Endothelial	27275.1	Striatum	Mouse P9	Str/SVZ 21-Endothelial	Anderson et al 2020	Mouse	Mural
00-030P	DIPG-H3K27M	Human fetal cerebellum 12-Committed OPC	27269.6	Human fetal cerebellum	9-21 PCW	Committed oligodendrocyte precursor cells	Aldinger et al 2021	Human	Oligodendrocyte precursors
00-019P	DIPG-H3K27M	Human fetal 17-Glioblast/Pre-OPC	27090.8	Human fetal forebrain	8-10GW	Human fetal 17-Glioblast/Pre-OPC	VanBruggen et al 2021	Human	Oligodendrocyte precursors
00-027P	DIPG-H3K27M	Str/SVZ 2-Progenitor	27049.2	Striatum	Mouse P9	Str/SVZ 2-Progenitor	Anderson et al 2020	Mouse	Proliferating progenitors
00-020P	DIPG-H3K27M	F-p6_ASTR2	27042.1	Mouse forebrain	P6	Astrocytes 2	Jessa et al 2022	Mouse	Astrocytes
00-041P	DIPG-H3K27M	Human fetal 17-Glioblast/Pre-OPC	27031.5	Human fetal forebrain	8-10GW	Human fetal 17-Glioblast/Pre-OPC	VanBruggen et al 2021	Human	Oligodendrocyte precursors
00-029P	DIPG-H3K27M	Human fetal 17-Glioblast/Pre-OPC	26937.4	Human fetal forebrain	8-10GW	Human fetal 17-Glioblast/Pre-OPC	VanBruggen et al 2021	Human	Oligodendrocyte precursors
P-6253_S-8498	DIPG-H3K27M	HP Endothelial	26893.5	Human ped/adult cortex	Human ped/adult	Endothelial	Velmeshev et al 2019	Human	Mural
P-6251_S-8496	DIPG-H3K27M	Human fetal cerebellum 19-Ast/Ependymal	26854.3	Human fetal cerebellum	9-21 PCW	Astrocytes/ependymal cells	Aldinger et al 2021	Human	Ependymal
00-043P	DIPG-H3K27M	Human fetal 17-Glioblast/Pre-OPC	26758.5	Human fetal forebrain	8-10GW	Human fetal 17-Glioblast/Pre-OPC	VanBruggen et al 2021	Human	Oligodendrocyte precursors
00-040P	DIPG-H3K27M	Str/SVZ 2-Progenitor	26642.3	Striatum	Mouse P9	Str/SVZ 2-Progenitor	Anderson et al 2020	Mouse	Proliferating progenitors
00-032P	DIPG-H3K27M	Human fetal GE P2	26532.5	Human fetal GE	Human fetal	Human fetal GE P2	Yu et al 2021	Human	GE neural precursors
P-1741_S-2756	DIPG-H3K27M	Human fetal cerebellum 10-Glia	26340.5	Human fetal cerebellum	9-21 PCW	Glia	Aldinger et al 2021	Human	Glial progenitors
P-1696_P-1696	DIPG-H3K27M	Str/SVZ 3-Astrocytes	26326.5	Striatum	Mouse P9	Str/SVZ 3-Astrocytes	Anderson et al 2020	Mouse	Astrocytes
P-6254_S-8499	DIPG-H3K27M	Human fetal GE MGE2	25957.7	Human fetal GE	Human fetal	Human fetal GE MGE2	Yu et al 2021	Human	GE/Inhibitory neurons
P-1703_S-2705	DIPG-H3K27M	Str/SVZ 3-Astrocytes	25187.7	Striatum	Mouse P9	Str/SVZ 3-Astrocytes	Anderson et al 2020	Mouse	Astrocytes
HGG_49	HGG-IDH	Human fetal cerebellum 14-Microglia	27145.7	Human fetal cerebellum	9-21 PCW	Microglia	Aldinger et al 2021	Human	Immune
HGG_53	HGG-IDH	Human fetal cerebellum 12-Committed OPC	26945.8	Human fetal cerebellum	9-21 PCW	Committed oligodendrocyte precursor cells	Aldinger et al 2021	Human	Oligodendrocyte precursors
HGG_52	HGG-IDH	Human fetal adrenal2 Immune cells	26845	Human fetal adrenal gland	Human fetal 7-17PCW	Human fetal adrenal2 Immune cells	Jansky et al 2021	Human	Immune
HGG_38	HGG-IDH	Human fetal cerebellum 14-Microglia	26349.2	Human fetal cerebellum	9-21 PCW	Microglia	Aldinger et al 2021	Human	Immune
HGG_51	HGG-IDH	Str/SVZ 3-Astrocytes	26121.8	Striatum	Mouse P9	Str/SVZ 3-Astrocytes	Anderson et al 2020	Mouse	Astrocytes
HGG_48	HGG-IDH	Human fetal cerebellum 12-Committed OPC	26101.4	Human fetal cerebellum	9-21 PCW	Committed oligodendrocyte precursor cells	Aldinger et al 2021	Human	Oligodendrocyte precursors
HGG_46	HGG-IDH	Human fetal GE P2	25694.7	Human fetal GE	Human fetal	Human fetal GE P2	Yu et al 2021	Human	GE neural precursors
HGG_39	HGG-IDH	Human fetal cerebellum 12-Committed OPC	25643.3	Human fetal cerebellum	9-21 PCW	Committed oligodendrocyte precursor cells	Aldinger et al 2021	Human	Oligodendrocyte precursors
HGG_47	HGG-IDH	HF MGE-IPC3	25140.6	Human fetal cortex/MGE	Human fetal	MGE Progenitors 8	Nowakowski et al 2017	Human	GE/Inhibitory neurons
HGG_50	HGG-IDH	Human fetal GE P2	24979.3	Human fetal GE	Human fetal	Human fetal GE P2	Yu et al 2021	Human	GE neural precursors
P-5425_S-6886	EP-PFA	Human fetal cerebellum 19-Ast/Ependymal	28494.1	Human fetal cerebellum	9-21 PCW	Astrocytes/ependymal cells	Aldinger et al 2021	Human	Ependymal
P-5426_S-6887	EP-PFA	Human fetal cerebellum 19-Ast/Ependymal	28041.2	Human fetal cerebellum	9-21 PCW	Astrocytes/ependymal cells	Aldinger et al 2021	Human	Ependymal
EPT0578	EP-PFA	Human fetal cerebellum 19-Ast/Ependymal	27894.8	Human fetal cerebellum	9-21 PCW	Astrocytes/ependymal cells	Aldinger et al 2021	Human	Ependymal
EPT0808	EP-PFA	Human fetal cerebellum 19-Ast/Ependymal	27891	Human fetal cerebellum	9-21 PCW	Astrocytes/ependymal cells	Aldinger et al 2021	Human	Ependymal
EPT0562	EP-PFA	Human fetal cerebellum 19-Ast/Ependymal	27804.4	Human fetal cerebellum	9-21 PCW	Astrocytes/ependymal cells	Aldinger et al 2021	Human	Ependymal
EPT0810	EP-PFA	Human fetal cerebellum 19-Ast/Ependymal	27754.3	Human fetal cerebellum	9-21 PCW	Astrocytes/ependymal cells	Aldinger et al 2021	Human	Ependymal
EPT0509	EP-PFA	Human fetal cerebellum 19-Ast/Ependymal	27605.7	Human fetal cerebellum	9-21 PCW	Astrocytes/ependymal cells	Aldinger et al 2021	Human	Ependymal
EPT0809	EP-PFA	Human fetal cerebellum 19-Ast/Ependymal	27598.4	Human fetal cerebellum	9-21 PCW	Astrocytes/ependymal cells	Aldinger et al 2021	Human	Ependymal
EPT0805	EP-PFA	Human fetal cerebellum 19-Ast/Ependymal	27578.3	Human fetal cerebellum	9-21 PCW	Astrocytes/ependymal cells	Aldinger et al 2021	Human	Ependymal
EPT0508	EP-PFA	Human fetal cerebellum 19-Ast/Ependymal	27151.3	Human fetal cerebellum	9-21 PCW	Astrocytes/ependymal cells	Aldinger et al 2021	Human	Ependymal
P-5416_S-6833	EP-PFA	Human fetal cerebellum 19-Ast/Ependymal	26983.6	Human fetal cerebellum	9-21 PCW	Astrocytes/ependymal cells	Aldinger et al 2021	Human	Ependymal
EPT1044	EP-PFA	Human fetal cerebellum 19-Ast/Ependymal	26849.1	Human fetal cerebellum	9-21 PCW	Astrocytes/ependymal cells	Aldinger et al 2021	Human	Ependymal
EPT0886	EP-PFA	Human fetal cerebellum 08-BG	24754.5	Human fetal cerebellum	9-21 PCW	Bergmann glia	Aldinger et al 2021	Human	Astrocytes
P-1330_S-1330	HGG-H3.3G34R/V	Human fetal cerebellum 16-Pericytes	27808.3	Human fetal cerebellum	9-21 PCW	Pericytes	Aldinger et al 2021	Human	Mural
P-6387_S-8769	HGG-H3.3G34R/V	F-e15_CEXN1	27210	Mouse forebrain	E15.5	Cortical excitatory neurons 1	Jessa et al 2022	Mouse	Excitatory neurons
P-4780_S-5412	HGG-H3.3G34R/V	F-e18_INIP-P2	27050.2	Mouse forebrain	E18.5	Proliferating inhibitory neuron intermediate progenitor cells	Jessa et al 2022	Mouse	Proliferating progenitors
P-1190_S-1190	HGG-H3.3G34R/V	Str/SVZ 5-Neurogenic progenitor	26771.2	Striatum	Mouse P9	Str/SVZ 5-Neurogenic progenitor	Anderson et al 2020	Mouse	Neuronal progenitors
P-3198_S-3199	HGG-H3.3G34R/V	Human fetal GE P2	26747.2	Human fetal GE	Human fetal	Human fetal GE P2	Yu et al 2021	Human	GE neural precursors
P-6329_S-8673	HGG-H3.3G34R/V	HF nIN4	26741.7	Human fetal cortex/MGE	Human fetal	MGE newborn neurons 4	Nowakowski et al 2017	Human	GE/Inhibitory neurons
P-6388_S-8770	HGG-H3.3G34R/V	HF MGE-IPC3	26684.4	Human fetal cortex/MGE	Human fetal	MGE Progenitors 8	Nowakowski et al 2017	Human	GE/Inhibitory neurons
P-6389_S-8771	HGG-H3.3G34R/V	HF nIN4	26582.9	Human fetal cortex/MGE	Human fetal	MGE newborn neurons 4	Nowakowski et al 2017	Human	GE/Inhibitory neurons
P-6330_S-8906	HGG-H3.3G34R/V	Human fetal GE P2	26337.8	Human fetal GE	Human fetal	Human fetal GE P2	Yu et al 2021	Human	GE neural precursors
P-2106_S-2106	HGG-H3.3G34R/V	Human fetal GE P2	26261.6	Human fetal GE	Human fetal	Human fetal GE P2	Yu et al 2021	Human	GE neural precursors
P-3200_S-3254	HGG-H3.3G34R/V	F-e15_DRGC	26107.5	Mouse forebrain	E15.5	Dorsal radial glial cells	Jessa et al 2022	Mouse	Radial glia
P-1978_S-1978	HGG-H3.3G34R/V	Str/SVZ 34-Progenitor	26043.6	Striatum	Mouse P9	Str/SVZ 34-Progenitor	Anderson et al 2020	Mouse	Proliferating progenitors
P-1190_S-1197	HGG-H3.3G34R/V	HF nIN4	25992.7	Human fetal cortex/MGE	Human fetal	MGE newborn neurons 4	Nowakowski et al 2017	Human	GE/Inhibitory neurons
P-1969_S-3584	HGG-H3.3G34R/V	Human fetal 3-Radial Glia potential glioblast	25946.4	Human fetal forebrain	8-10GW	Human fetal 3-Radial Glia potential glioblast	VanBruggen et al 2021	Human	Radial glia
P-1969_S-1968	HGG-H3.3G34R/V	HF nIN4	25844.1	Human fetal cortex/MGE	Human fetal	MGE newborn neurons 4	Nowakowski et al 2017	Human	GE/Inhibitory neurons
P-6331_S-8904	HGG-H3.3G34R/V	Human fetal cerebellum 14-Microglia	25705.8	Human fetal cerebellum	9-21 PCW	Microglia	Aldinger et al 2021	Human	Immune
P-3200_S-3867	HGG-H3.3G34R/V	F-e13_DRGC	25562.6	Mouse forebrain	E13.5	Dorsal radial glial cells	Jessa et al 2022	Mouse	Radial glia
P-6166_S-8321	HGG-H3.3G34R/V	HF nIN4	25424.1	Human fetal cortex/MGE	Human fetal	MGE newborn neurons 4	Nowakowski et al 2017	Human	GE/Inhibitory neurons
P-2241_S-2240	ETMR	Human fetal GE CGE1	27541.5	Human fetal GE	Human fetal	Human fetal GE CGE1	Yu et al 2021	Human	GE/Inhibitory neurons
P-4686_S-5355	ETMR	F-e12_CINHN	27502.1	Mouse forebrain	E12.5	Cortical inhibitory neurons	Jessa et al 2022	Mouse	GE/Inhibitory neurons
EBT_25	ETMR	F-e12_CINHN	27002.2	Mouse forebrain	E12.5	Cortical inhibitory neurons	Jessa et al 2022	Mouse	GE/Inhibitory neurons
EBT_24	ETMR	Human fetal GE MGE2	26808.4	Human fetal GE	Human fetal	Human fetal GE MGE2	Yu et al 2021	Human	GE/Inhibitory neurons
P-2210_S-2240	ETMR	Human fetal GE CGE1	26783.3	Human fetal GE	Human fetal	Human fetal GE CGE1	Yu et al 2021	Human	GE/Inhibitory neurons
EBT_26	ETMR	F-e12_VRGC	26767.6	Mouse forebrain	E12.5	Ventral radial glial cells	Jessa et al 2022	Mouse	Radial glia
EBT_22	ETMR	Human fetal GE P6	26665.9	Human fetal GE	Human fetal	Human fetal GE P6	Yu et al 2021	Human	GE neural precursors
EBT_23	ETMR	Human fetal adrenal2 cycling Neuroblasts	26506.6	Human fetal adrenal gland	Human fetal 7-17PCW	Human fetal adrenal2 cycling Neuroblasts	Jansky et al 2021	Human	Other neurons
P-1678_S-1678	ETMR	Human fetal GE P1	26505.1	Human fetal GE	Human fetal	Human fetal GE P1	Yu et al 2021	Human	GE neural precursors
P-2239_S-2239	ETMR	Human fetal adrenal2 cycling Neuroblasts	26406.7	Human fetal adrenal gland	Human fetal 7-17PCW	Human fetal adrenal2 cycling Neuroblasts	Jansky et al 2021	Human	Other neurons
P-2239_S-2240	ETMR	Human fetal adrenal2 cycling Neuroblasts	26389.3	Human fetal adrenal gland	Human fetal 7-17PCW	Human fetal adrenal2 cycling Neuroblasts	Jansky et al 2021	Human	Other neurons
P-1611_S-1621	ETMR	Human fetal GE LGE1	26017.5	Human fetal GE	Human fetal	Human fetal GE LGE1	Yu et al 2021	Human	GE/Inhibitory neurons
MDT-AP-1211_MB-1211	MB-SHH	F-e12_CEXN1	27499.6	Mouse forebrain	E12.5	Cortical excitatory neurons	Jessa et al 2022	Mouse	Excitatory neurons
MDT-AP-0429_MB-0429	MB-SHH	VSVZ-2 aNSC+TAC+NB	27455.1	V-SVZ	Mouse adult	VSVZ-2 aNSC+TAC+NB	Mizrak et al 2019	Mouse	Neural stem cell
MDT-AP-1246_MB-1246	MB-SHH	Human fetal GE MGE2	27171.7	Human fetal GE	Human fetal	Human fetal GE MGE2	Yu et al 2021	Human	GE/Inhibitory neurons
MDT-AP-0704_MB-0704	MB-SHH	VSVZ-2 aNSC+TAC+NB	26970.6	V-SVZ	Mouse adult	VSVZ-2 aNSC+TAC+NB	Mizrak et al 2019	Mouse	Neural stem cell
MDT-AP-1263_MB-1263	MB-SHH	VSVZ-1 aNSC+TAC+NB	26848.8	V-SVZ	Mouse adult	VSVZ-1 aNSC+TAC+NB	Mizrak et al 2019	Mouse	Neural stem cell
MDT-AP-0138_MB-0138	MB-SHH	VSVZ-2 aNSC+TAC+NB	26791	V-SVZ	Mouse adult	VSVZ-2 aNSC+TAC+NB	Mizrak et al 2019	Mouse	Neural stem cell
MDT-AP-1330_MB-1330	MB-SHH	VSVZ-2 aNSC+TAC+NB	26644.3	V-SVZ	Mouse adult	VSVZ-2 aNSC+TAC+NB	Mizrak et al 2019	Mouse	Neural stem cell
MDT-AP-0194_MB-0194	MB-SHH	VSVZ-2 aNSC+TAC+NB	25796.8	V-SVZ	Mouse adult	VSVZ-2 aNSC+TAC+NB	Mizrak et al 2019	Mouse	Neural stem cell
MB_7	MB-WNT	VSVZ-2 aNSC+TAC+NB	27016.9	V-SVZ	Mouse adult	VSVZ-2 aNSC+TAC+NB	Mizrak et al 2019	Mouse	Neural stem cell
MB_8	MB-WNT	VSVZ-2 aNSC+TAC+NB	27011.7	V-SVZ	Mouse adult	VSVZ-2 aNSC+TAC+NB	Mizrak et al 2019	Mouse	Neural stem cell
MB_6	MB-WNT	Str/SVZ 2-Progenitor	27003.4	Striatum	Mouse P9	Str/SVZ 2-Progenitor	Anderson et al 2020	Mouse	Proliferating progenitors
MB_3	MB-WNT	VSVZ-2 aNSC+TAC+NB	26642.2	V-SVZ	Mouse adult	VSVZ-2 aNSC+TAC+NB	Mizrak et al 2019	Mouse	Neural stem cell
MB_10	MB-WNT	VSVZ-2 aNSC+TAC+NB	26327.3	V-SVZ	Mouse adult	VSVZ-2 aNSC+TAC+NB	Mizrak et al 2019	Mouse	Neural stem cell
MB_2	MB-WNT	VSVZ-2 aNSC+TAC+NB	26249.1	V-SVZ	Mouse adult	VSVZ-2 aNSC+TAC+NB	Mizrak et al 2019	Mouse	Neural stem cell
MB_9	MB-WNT	VSVZ-2 aNSC+TAC+NB	25912.8	V-SVZ	Mouse adult	VSVZ-2 aNSC+TAC+NB	Mizrak et al 2019	Mouse	Neural stem cell
MB_1	MB-WNT	VSVZ-2 aNSC+TAC+NB	25878.3	V-SVZ	Mouse adult	VSVZ-2 aNSC+TAC+NB	Mizrak et al 2019	Mouse	Neural stem cell
MB_5	MB-WNT	VSVZ-2 aNSC+TAC+NB	25841.8	V-SVZ	Mouse adult	VSVZ-2 aNSC+TAC+NB	Mizrak et al 2019	Mouse	Neural stem cell
MB_4	MB-WNT	VSVZ-2 aNSC+TAC+NB	25611.4	V-SVZ	Mouse adult	VSVZ-2 aNSC+TAC+NB	Mizrak et al 2019	Mouse	Neural stem cell
NSP487-PT01	EC-NB	Human fetal adrenal Sympathoblastic	28113	Human fetal adrenal glands	Human fetal 8-21PCW	Human fetal adrenal Sympathoblastic	Kildisiute et al 2021	Human	Neural crest lineages
NSP385-PT01	EC-NB	Human fetal adrenal Sympathoblastic	28087.7	Human fetal adrenal glands	Human fetal 8-21PCW	Human fetal adrenal Sympathoblastic	Kildisiute et al 2021	Human	Neural crest lineages
NSP421-PT01	EC-NB	Human fetal adrenal Sympathoblastic	28076.3	Human fetal adrenal glands	Human fetal 8-21PCW	Human fetal adrenal Sympathoblastic	Kildisiute et al 2021	Human	Neural crest lineages
NSP248-PT01	EC-NB	Human fetal adrenal Sympathoblastic	28066.5	Human fetal adrenal glands	Human fetal 8-21PCW	Human fetal adrenal Sympathoblastic	Kildisiute et al 2021	Human	Neural crest lineages
NSP096-PT01	EC-NB	Human fetal adrenal Sympathoblastic	28053	Human fetal adrenal glands	Human fetal 8-21PCW	Human fetal adrenal Sympathoblastic	Kildisiute et al 2021	Human	Neural crest lineages
NSP226-PT01	EC-NB	Human fetal adrenal Sympathoblastic	28039.4	Human fetal adrenal glands	Human fetal 8-21PCW	Human fetal adrenal Sympathoblastic	Kildisiute et al 2021	Human	Neural crest lineages
NSP111-PT01	EC-NB	Human fetal adrenal Sympathoblastic	28029.5	Human fetal adrenal glands	Human fetal 8-21PCW	Human fetal adrenal Sympathoblastic	Kildisiute et al 2021	Human	Neural crest lineages
NSP197-PT01	EC-NB	Human fetal adrenal Sympathoblastic	28005.8	Human fetal adrenal glands	Human fetal 8-21PCW	Human fetal adrenal Sympathoblastic	Kildisiute et al 2021	Human	Neural crest lineages
NSP505-PT01	EC-NB	Human fetal adrenal Sympathoblastic	28005.4	Human fetal adrenal glands	Human fetal 8-21PCW	Human fetal adrenal Sympathoblastic	Kildisiute et al 2021	Human	Neural crest lineages
NSP333-PT01	EC-NB	Human fetal adrenal Sympathoblastic	27994.8	Human fetal adrenal glands	Human fetal 8-21PCW	Human fetal adrenal Sympathoblastic	Kildisiute et al 2021	Human	Neural crest lineages
NSP457-PT01	EC-NB	Human fetal adrenal Sympathoblastic	27993.2	Human fetal adrenal glands	Human fetal 8-21PCW	Human fetal adrenal Sympathoblastic	Kildisiute et al 2021	Human	Neural crest lineages
NSP060-PT01	EC-NB	Human fetal adrenal Sympathoblastic	27983.9	Human fetal adrenal glands	Human fetal 8-21PCW	Human fetal adrenal Sympathoblastic	Kildisiute et al 2021	Human	Neural crest lineages
NSP395-PT01	EC-NB	Human fetal adrenal Sympathoblastic	27972.7	Human fetal adrenal glands	Human fetal 8-21PCW	Human fetal adrenal Sympathoblastic	Kildisiute et al 2021	Human	Neural crest lineages
NSP102-PT01	EC-NB	Human fetal adrenal Sympathoblastic	27958.7	Human fetal adrenal glands	Human fetal 8-21PCW	Human fetal adrenal Sympathoblastic	Kildisiute et al 2021	Human	Neural crest lineages
NSP222-PT01	EC-NB	Human fetal adrenal Sympathoblastic	27952.1	Human fetal adrenal glands	Human fetal 8-21PCW	Human fetal adrenal Sympathoblastic	Kildisiute et al 2021	Human	Neural crest lineages
NSP493-PT01	EC-NB	Human fetal adrenal Sympathoblastic	27950.7	Human fetal adrenal glands	Human fetal 8-21PCW	Human fetal adrenal Sympathoblastic	Kildisiute et al 2021	Human	Neural crest lineages
NSP507-PT01	EC-NB	Human fetal adrenal Sympathoblastic	27944.5	Human fetal adrenal glands	Human fetal 8-21PCW	Human fetal adrenal Sympathoblastic	Kildisiute et al 2021	Human	Neural crest lineages
NSP378-PT01	EC-NB	Human fetal adrenal Sympathoblastic	27915.3	Human fetal adrenal glands	Human fetal 8-21PCW	Human fetal adrenal Sympathoblastic	Kildisiute et al 2021	Human	Neural crest lineages
NSP301-PT01	EC-NB	Human fetal adrenal Sympathoblastic	27913.4	Human fetal adrenal glands	Human fetal 8-21PCW	Human fetal adrenal Sympathoblastic	Kildisiute et al 2021	Human	Neural crest lineages
NSP165-PT01	EC-NB	Human fetal adrenal Sympathoblastic	27911.5	Human fetal adrenal glands	Human fetal 8-21PCW	Human fetal adrenal Sympathoblastic	Kildisiute et al 2021	Human	Neural crest lineages
NSP430-PT01	EC-NB	Human fetal adrenal Sympathoblastic	27898.7	Human fetal adrenal glands	Human fetal 8-21PCW	Human fetal adrenal Sympathoblastic	Kildisiute et al 2021	Human	Neural crest lineages
NSP553-PT01	EC-NB	Human fetal adrenal Sympathoblastic	27895.5	Human fetal adrenal glands	Human fetal 8-21PCW	Human fetal adrenal Sympathoblastic	Kildisiute et al 2021	Human	Neural crest lineages
NSP591-PT01	EC-NB	Human fetal adrenal Sympathoblastic	27893	Human fetal adrenal glands	Human fetal 8-21PCW	Human fetal adrenal Sympathoblastic	Kildisiute et al 2021	Human	Neural crest lineages
NSP481-PT01	EC-NB	Human fetal adrenal Sympathoblastic	27888.3	Human fetal adrenal glands	Human fetal 8-21PCW	Human fetal adrenal Sympathoblastic	Kildisiute et al 2021	Human	Neural crest lineages
NSP113-PT01	EC-NB	Human fetal adrenal Sympathoblastic	27883.3	Human fetal adrenal glands	Human fetal 8-21PCW	Human fetal adrenal Sympathoblastic	Kildisiute et al 2021	Human	Neural crest lineages
NSP367-PT01	EC-NB	Human fetal adrenal Sympathoblastic	27879	Human fetal adrenal glands	Human fetal 8-21PCW	Human fetal adrenal Sympathoblastic	Kildisiute et al 2021	Human	Neural crest lineages
NSP032-PT01	EC-NB	Human fetal adrenal Sympathoblastic	27879	Human fetal adrenal glands	Human fetal 8-21PCW	Human fetal adrenal Sympathoblastic	Kildisiute et al 2021	Human	Neural crest lineages
NSP168-PT01	EC-NB	Human fetal adrenal Sympathoblastic	27865.1	Human fetal adrenal glands	Human fetal 8-21PCW	Human fetal adrenal Sympathoblastic	Kildisiute et al 2021	Human	Neural crest lineages
NSP257-PT01	EC-NB	Human fetal adrenal Sympathoblastic	27858.7	Human fetal adrenal glands	Human fetal 8-21PCW	Human fetal adrenal Sympathoblastic	Kildisiute et al 2021	Human	Neural crest lineages
NSP582-PT01	EC-NB	Human fetal adrenal Sympathoblastic	27858.5	Human fetal adrenal glands	Human fetal 8-21PCW	Human fetal adrenal Sympathoblastic	Kildisiute et al 2021	Human	Neural crest lineages
NSP460-PT01	EC-NB	Human fetal adrenal Sympathoblastic	27858.5	Human fetal adrenal glands	Human fetal 8-21PCW	Human fetal adrenal Sympathoblastic	Kildisiute et al 2021	Human	Neural crest lineages
NSP194-PT01	EC-NB	Human fetal adrenal Sympathoblastic	27857.2	Human fetal adrenal glands	Human fetal 8-21PCW	Human fetal adrenal Sympathoblastic	Kildisiute et al 2021	Human	Neural crest lineages
NSP195-PT01	EC-NB	Human fetal adrenal Sympathoblastic	27857.2	Human fetal adrenal glands	Human fetal 8-21PCW	Human fetal adrenal Sympathoblastic	Kildisiute et al 2021	Human	Neural crest lineages
NSP417-PT01	EC-NB	Human fetal adrenal Sympathoblastic	27850.4	Human fetal adrenal glands	Human fetal 8-21PCW	Human fetal adrenal Sympathoblastic	Kildisiute et al 2021	Human	Neural crest lineages
NSP415-PT01	EC-NB	Human fetal adrenal Sympathoblastic	27849.1	Human fetal adrenal glands	Human fetal 8-21PCW	Human fetal adrenal Sympathoblastic	Kildisiute et al 2021	Human	Neural crest lineages
NSP439-PT01	EC-NB	Human fetal adrenal Sympathoblastic	27847.1	Human fetal adrenal glands	Human fetal 8-21PCW	Human fetal adrenal Sympathoblastic	Kildisiute et al 2021	Human	Neural crest lineages
NSP519-PT01	EC-NB	Human fetal adrenal Sympathoblastic	27846.9	Human fetal adrenal glands	Human fetal 8-21PCW	Human fetal adrenal Sympathoblastic	Kildisiute et al 2021	Human	Neural crest lineages
NSP190-PT01	EC-NB	Human fetal adrenal Sympathoblastic	27845.9	Human fetal adrenal glands	Human fetal 8-21PCW	Human fetal adrenal Sympathoblastic	Kildisiute et al 2021	Human	Neural crest lineages
NSP570-PT01	EC-NB	Human fetal adrenal Sympathoblastic	27843.3	Human fetal adrenal glands	Human fetal 8-21PCW	Human fetal adrenal Sympathoblastic	Kildisiute et al 2021	Human	Neural crest lineages
NSP087-PT01	EC-NB	Human fetal adrenal Sympathoblastic	27842.5	Human fetal adrenal glands	Human fetal 8-21PCW	Human fetal adrenal Sympathoblastic	Kildisiute et al 2021	Human	Neural crest lineages
NSP411-PT01	EC-NB	Human fetal adrenal Sympathoblastic	27841.6	Human fetal adrenal glands	Human fetal 8-21PCW	Human fetal adrenal Sympathoblastic	Kildisiute et al 2021	Human	Neural crest lineages
NSP362-PT01	EC-NB	Human fetal adrenal Sympathoblastic	27838.5	Human fetal adrenal glands	Human fetal 8-21PCW	Human fetal adrenal Sympathoblastic	Kildisiute et al 2021	Human	Neural crest lineages
NSP273-PT01	EC-NB	Human fetal adrenal Sympathoblastic	27838.1	Human fetal adrenal glands	Human fetal 8-21PCW	Human fetal adrenal Sympathoblastic	Kildisiute et al 2021	Human	Neural crest lineages
NSP021-PT01	EC-NB	Human fetal adrenal Sympathoblastic	27838	Human fetal adrenal glands	Human fetal 8-21PCW	Human fetal adrenal Sympathoblastic	Kildisiute et al 2021	Human	Neural crest lineages
NSP147-PT01	EC-NB	Human fetal adrenal Sympathoblastic	27836.2	Human fetal adrenal glands	Human fetal 8-21PCW	Human fetal adrenal Sympathoblastic	Kildisiute et al 2021	Human	Neural crest lineages
NSP345-PT01	EC-NB	Human fetal adrenal Sympathoblastic	27834.1	Human fetal adrenal glands	Human fetal 8-21PCW	Human fetal adrenal Sympathoblastic	Kildisiute et al 2021	Human	Neural crest lineages
NSP099-PT01	EC-NB	Human fetal adrenal Sympathoblastic	27833.4	Human fetal adrenal glands	Human fetal 8-21PCW	Human fetal adrenal Sympathoblastic	Kildisiute et al 2021	Human	Neural crest lineages
NSP283-PT01	EC-NB	Human fetal adrenal Sympathoblastic	27831.6	Human fetal adrenal glands	Human fetal 8-21PCW	Human fetal adrenal Sympathoblastic	Kildisiute et al 2021	Human	Neural crest lineages
NSP094-PT01	EC-NB	Human fetal adrenal Sympathoblastic	27825.4	Human fetal adrenal glands	Human fetal 8-21PCW	Human fetal adrenal Sympathoblastic	Kildisiute et al 2021	Human	Neural crest lineages
NSP363-PT01	EC-NB	Human fetal adrenal Sympathoblastic	27820.7	Human fetal adrenal glands	Human fetal 8-21PCW	Human fetal adrenal Sympathoblastic	Kildisiute et al 2021	Human	Neural crest lineages
NSP532-PT01	EC-NB	Human fetal adrenal Sympathoblastic	27818.1	Human fetal adrenal glands	Human fetal 8-21PCW	Human fetal adrenal Sympathoblastic	Kildisiute et al 2021	Human	Neural crest lineages
NSP136-PT01	EC-NB	Human fetal adrenal Sympathoblastic	27805.5	Human fetal adrenal glands	Human fetal 8-21PCW	Human fetal adrenal Sympathoblastic	Kildisiute et al 2021	Human	Neural crest lineages
NSP294-PT01	EC-NB	Human fetal adrenal Sympathoblastic	27803	Human fetal adrenal glands	Human fetal 8-21PCW	Human fetal adrenal Sympathoblastic	Kildisiute et al 2021	Human	Neural crest lineages
NSP434-PT01	EC-NB	Human fetal adrenal Sympathoblastic	27800.8	Human fetal adrenal glands	Human fetal 8-21PCW	Human fetal adrenal Sympathoblastic	Kildisiute et al 2021	Human	Neural crest lineages
NSP323-PT01	EC-NB	Human fetal adrenal Sympathoblastic	27795	Human fetal adrenal glands	Human fetal 8-21PCW	Human fetal adrenal Sympathoblastic	Kildisiute et al 2021	Human	Neural crest lineages
NSP388-PT01	EC-NB	Human fetal adrenal Sympathoblastic	27794.6	Human fetal adrenal glands	Human fetal 8-21PCW	Human fetal adrenal Sympathoblastic	Kildisiute et al 2021	Human	Neural crest lineages
NSP286-PT01	EC-NB	Human fetal adrenal Sympathoblastic	27794.5	Human fetal adrenal glands	Human fetal 8-21PCW	Human fetal adrenal Sympathoblastic	Kildisiute et al 2021	Human	Neural crest lineages
NSP067-PT01	EC-NB	Human fetal adrenal Sympathoblastic	27793	Human fetal adrenal glands	Human fetal 8-21PCW	Human fetal adrenal Sympathoblastic	Kildisiute et al 2021	Human	Neural crest lineages
NSP428-PT01	EC-NB	Human fetal adrenal Sympathoblastic	27792.4	Human fetal adrenal glands	Human fetal 8-21PCW	Human fetal adrenal Sympathoblastic	Kildisiute et al 2021	Human	Neural crest lineages
NSP316-PT01	EC-NB	Human fetal adrenal Sympathoblastic	27787.6	Human fetal adrenal glands	Human fetal 8-21PCW	Human fetal adrenal Sympathoblastic	Kildisiute et al 2021	Human	Neural crest lineages
NSP105-PT01	EC-NB	Human fetal adrenal Sympathoblastic	27786.8	Human fetal adrenal glands	Human fetal 8-21PCW	Human fetal adrenal Sympathoblastic	Kildisiute et al 2021	Human	Neural crest lineages
NSP383-PT01	EC-NB	Human fetal adrenal Sympathoblastic	27784.9	Human fetal adrenal glands	Human fetal 8-21PCW	Human fetal adrenal Sympathoblastic	Kildisiute et al 2021	Human	Neural crest lineages
NSP352-PT01	EC-NB	Human fetal adrenal Sympathoblastic	27784.3	Human fetal adrenal glands	Human fetal 8-21PCW	Human fetal adrenal Sympathoblastic	Kildisiute et al 2021	Human	Neural crest lineages
NSP547-PT01	EC-NB	Human fetal adrenal Sympathoblastic	27779.1	Human fetal adrenal glands	Human fetal 8-21PCW	Human fetal adrenal Sympathoblastic	Kildisiute et al 2021	Human	Neural crest lineages
NSP078-PT01	EC-NB	Human fetal adrenal Sympathoblastic	27776.1	Human fetal adrenal glands	Human fetal 8-21PCW	Human fetal adrenal Sympathoblastic	Kildisiute et al 2021	Human	Neural crest lineages
NSP075-PT01	EC-NB	Human fetal adrenal Sympathoblastic	27774.9	Human fetal adrenal glands	Human fetal 8-21PCW	Human fetal adrenal Sympathoblastic	Kildisiute et al 2021	Human	Neural crest lineages
NSP593-PT01	EC-NB	Human fetal adrenal Sympathoblastic	27774.6	Human fetal adrenal glands	Human fetal 8-21PCW	Human fetal adrenal Sympathoblastic	Kildisiute et al 2021	Human	Neural crest lineages
NSP453-PT01	EC-NB	Human fetal adrenal Sympathoblastic	27770.3	Human fetal adrenal glands	Human fetal 8-21PCW	Human fetal adrenal Sympathoblastic	Kildisiute et al 2021	Human	Neural crest lineages
NSP464-PT01	EC-NB	Human fetal adrenal Sympathoblastic	27768.5	Human fetal adrenal glands	Human fetal 8-21PCW	Human fetal adrenal Sympathoblastic	Kildisiute et al 2021	Human	Neural crest lineages
NSP577-PT01	EC-NB	Human fetal adrenal Sympathoblastic	27765.1	Human fetal adrenal glands	Human fetal 8-21PCW	Human fetal adrenal Sympathoblastic	Kildisiute et al 2021	Human	Neural crest lineages
NSP364-PT01	EC-NB	Human fetal adrenal Sympathoblastic	27765.1	Human fetal adrenal glands	Human fetal 8-21PCW	Human fetal adrenal Sympathoblastic	Kildisiute et al 2021	Human	Neural crest lineages
NSP433-PT01	EC-NB	Human fetal adrenal Sympathoblastic	27762.8	Human fetal adrenal glands	Human fetal 8-21PCW	Human fetal adrenal Sympathoblastic	Kildisiute et al 2021	Human	Neural crest lineages
NSP478-PT01	EC-NB	Human fetal adrenal Sympathoblastic	27761.6	Human fetal adrenal glands	Human fetal 8-21PCW	Human fetal adrenal Sympathoblastic	Kildisiute et al 2021	Human	Neural crest lineages
NSP339-PT01	EC-NB	Human fetal adrenal Sympathoblastic	27758.1	Human fetal adrenal glands	Human fetal 8-21PCW	Human fetal adrenal Sympathoblastic	Kildisiute et al 2021	Human	Neural crest lineages
NSP488-PT01	EC-NB	Human fetal adrenal Sympathoblastic	27755.7	Human fetal adrenal glands	Human fetal 8-21PCW	Human fetal adrenal Sympathoblastic	Kildisiute et al 2021	Human	Neural crest lineages
NSP319-PT01	EC-NB	Human fetal adrenal Sympathoblastic	27755.6	Human fetal adrenal glands	Human fetal 8-21PCW	Human fetal adrenal Sympathoblastic	Kildisiute et al 2021	Human	Neural crest lineages
NSP219-PT01	EC-NB	Human fetal adrenal Sympathoblastic	27755.1	Human fetal adrenal glands	Human fetal 8-21PCW	Human fetal adrenal Sympathoblastic	Kildisiute et al 2021	Human	Neural crest lineages
NSP253-PT01	EC-NB	Human fetal adrenal Sympathoblastic	27752.7	Human fetal adrenal glands	Human fetal 8-21PCW	Human fetal adrenal Sympathoblastic	Kildisiute et al 2021	Human	Neural crest lineages
NSP365-PT01	EC-NB	Human fetal adrenal Sympathoblastic	27750.7	Human fetal adrenal glands	Human fetal 8-21PCW	Human fetal adrenal Sympathoblastic	Kildisiute et al 2021	Human	Neural crest lineages
NSP567-PT01	EC-NB	Human fetal adrenal Sympathoblastic	27750.3	Human fetal adrenal glands	Human fetal 8-21PCW	Human fetal adrenal Sympathoblastic	Kildisiute et al 2021	Human	Neural crest lineages
NSP401-PT01	EC-NB	Human fetal adrenal Sympathoblastic	27750.2	Human fetal adrenal glands	Human fetal 8-21PCW	Human fetal adrenal Sympathoblastic	Kildisiute et al 2021	Human	Neural crest lineages
NSP204-PT01	EC-NB	Human fetal adrenal Sympathoblastic	27748.1	Human fetal adrenal glands	Human fetal 8-21PCW	Human fetal adrenal Sympathoblastic	Kildisiute et al 2021	Human	Neural crest lineages
NSP039-PT01	EC-NB	Human fetal adrenal Sympathoblastic	27747.7	Human fetal adrenal glands	Human fetal 8-21PCW	Human fetal adrenal Sympathoblastic	Kildisiute et al 2021	Human	Neural crest lineages
NSP325-PT01	EC-NB	Human fetal adrenal Sympathoblastic	27747	Human fetal adrenal glands	Human fetal 8-21PCW	Human fetal adrenal Sympathoblastic	Kildisiute et al 2021	Human	Neural crest lineages
NSP357-PT01	EC-NB	Human fetal adrenal Sympathoblastic	27746.8	Human fetal adrenal glands	Human fetal 8-21PCW	Human fetal adrenal Sympathoblastic	Kildisiute et al 2021	Human	Neural crest lineages
NSP048-PT01	EC-NB	Human fetal adrenal Sympathoblastic	27743.4	Human fetal adrenal glands	Human fetal 8-21PCW	Human fetal adrenal Sympathoblastic	Kildisiute et al 2021	Human	Neural crest lineages
NSP288-PT01	EC-NB	Human fetal adrenal Sympathoblastic	27741.7	Human fetal adrenal glands	Human fetal 8-21PCW	Human fetal adrenal Sympathoblastic	Kildisiute et al 2021	Human	Neural crest lineages
NSP217-PT01	EC-NB	Human fetal adrenal Sympathoblastic	27741.3	Human fetal adrenal glands	Human fetal 8-21PCW	Human fetal adrenal Sympathoblastic	Kildisiute et al 2021	Human	Neural crest lineages
NSP491-PT01	EC-NB	Human fetal adrenal Sympathoblastic	27739.4	Human fetal adrenal glands	Human fetal 8-21PCW	Human fetal adrenal Sympathoblastic	Kildisiute et al 2021	Human	Neural crest lineages
NSP476-PT01	EC-NB	Human fetal adrenal Sympathoblastic	27737.7	Human fetal adrenal glands	Human fetal 8-21PCW	Human fetal adrenal Sympathoblastic	Kildisiute et al 2021	Human	Neural crest lineages
NSP311-PT01	EC-NB	Human fetal adrenal Sympathoblastic	27737.3	Human fetal adrenal glands	Human fetal 8-21PCW	Human fetal adrenal Sympathoblastic	Kildisiute et al 2021	Human	Neural crest lineages
NSP523-PT01	EC-NB	Human fetal adrenal Sympathoblastic	27736.7	Human fetal adrenal glands	Human fetal 8-21PCW	Human fetal adrenal Sympathoblastic	Kildisiute et al 2021	Human	Neural crest lineages
NSP504-PT01	EC-NB	Human fetal adrenal Sympathoblastic	27736.1	Human fetal adrenal glands	Human fetal 8-21PCW	Human fetal adrenal Sympathoblastic	Kildisiute et al 2021	Human	Neural crest lineages
NSP452-PT01	EC-NB	Human fetal adrenal Sympathoblastic	27734.8	Human fetal adrenal glands	Human fetal 8-21PCW	Human fetal adrenal Sympathoblastic	Kildisiute et al 2021	Human	Neural crest lineages
NSP360-PT01	EC-NB	Human fetal adrenal Sympathoblastic	27734.7	Human fetal adrenal glands	Human fetal 8-21PCW	Human fetal adrenal Sympathoblastic	Kildisiute et al 2021	Human	Neural crest lineages
NSP396-PT01	EC-NB	Human fetal adrenal Sympathoblastic	27733	Human fetal adrenal glands	Human fetal 8-21PCW	Human fetal adrenal Sympathoblastic	Kildisiute et al 2021	Human	Neural crest lineages
NSP256-PT01	EC-NB	Human fetal adrenal Sympathoblastic	27732.9	Human fetal adrenal glands	Human fetal 8-21PCW	Human fetal adrenal Sympathoblastic	Kildisiute et al 2021	Human	Neural crest lineages
NSP260-PT01	EC-NB	Human fetal adrenal Sympathoblastic	27732.5	Human fetal adrenal glands	Human fetal 8-21PCW	Human fetal adrenal Sympathoblastic	Kildisiute et al 2021	Human	Neural crest lineages
NSP574-PT01	EC-NB	Human fetal adrenal Sympathoblastic	27725.4	Human fetal adrenal glands	Human fetal 8-21PCW	Human fetal adrenal Sympathoblastic	Kildisiute et al 2021	Human	Neural crest lineages
NSP227-PT01	EC-NB	Human fetal adrenal Sympathoblastic	27724.6	Human fetal adrenal glands	Human fetal 8-21PCW	Human fetal adrenal Sympathoblastic	Kildisiute et al 2021	Human	Neural crest lineages
NSP303-PT01	EC-NB	Human fetal adrenal Sympathoblastic	27723.8	Human fetal adrenal glands	Human fetal 8-21PCW	Human fetal adrenal Sympathoblastic	Kildisiute et al 2021	Human	Neural crest lineages
NSP402-PT01	EC-NB	Human fetal adrenal Sympathoblastic	27720.8	Human fetal adrenal glands	Human fetal 8-21PCW	Human fetal adrenal Sympathoblastic	Kildisiute et al 2021	Human	Neural crest lineages
NSP375-PT01	EC-NB	Human fetal adrenal Sympathoblastic	27720.5	Human fetal adrenal glands	Human fetal 8-21PCW	Human fetal adrenal Sympathoblastic	Kildisiute et al 2021	Human	Neural crest lineages
NSP494-PT01	EC-NB	Human fetal adrenal Sympathoblastic	27719	Human fetal adrenal glands	Human fetal 8-21PCW	Human fetal adrenal Sympathoblastic	Kildisiute et al 2021	Human	Neural crest lineages
NSP436-PT01	EC-NB	Human fetal adrenal Sympathoblastic	27717.4	Human fetal adrenal glands	Human fetal 8-21PCW	Human fetal adrenal Sympathoblastic	Kildisiute et al 2021	Human	Neural crest lineages
NSP132-PT01	EC-NB	Human fetal adrenal Sympathoblastic	27715.9	Human fetal adrenal glands	Human fetal 8-21PCW	Human fetal adrenal Sympathoblastic	Kildisiute et al 2021	Human	Neural crest lineages
NSP356-PT01	EC-NB	Human fetal adrenal Sympathoblastic	27706.6	Human fetal adrenal glands	Human fetal 8-21PCW	Human fetal adrenal Sympathoblastic	Kildisiute et al 2021	Human	Neural crest lineages
NSP561-PT01	EC-NB	Human fetal adrenal Sympathoblastic	27706.5	Human fetal adrenal glands	Human fetal 8-21PCW	Human fetal adrenal Sympathoblastic	Kildisiute et al 2021	Human	Neural crest lineages
NSP209-PT01	EC-NB	Human fetal adrenal Sympathoblastic	27706.3	Human fetal adrenal glands	Human fetal 8-21PCW	Human fetal adrenal Sympathoblastic	Kildisiute et al 2021	Human	Neural crest lineages
NSP568-PT01	EC-NB	Human fetal adrenal Sympathoblastic	27705.2	Human fetal adrenal glands	Human fetal 8-21PCW	Human fetal adrenal Sympathoblastic	Kildisiute et al 2021	Human	Neural crest lineages
NSP162-PT01	EC-NB	Human fetal adrenal Sympathoblastic	27703	Human fetal adrenal glands	Human fetal 8-21PCW	Human fetal adrenal Sympathoblastic	Kildisiute et al 2021	Human	Neural crest lineages
NSP057-PT01	EC-NB	Human fetal adrenal Sympathoblastic	27700.9	Human fetal adrenal glands	Human fetal 8-21PCW	Human fetal adrenal Sympathoblastic	Kildisiute et al 2021	Human	Neural crest lineages
NSP077-PT01	EC-NB	Human fetal adrenal Sympathoblastic	27698.4	Human fetal adrenal glands	Human fetal 8-21PCW	Human fetal adrenal Sympathoblastic	Kildisiute et al 2021	Human	Neural crest lineages
NSP232-PT01	EC-NB	Human fetal adrenal Sympathoblastic	27696.3	Human fetal adrenal glands	Human fetal 8-21PCW	Human fetal adrenal Sympathoblastic	Kildisiute et al 2021	Human	Neural crest lineages
NSP373-PT01	EC-NB	Human fetal adrenal Sympathoblastic	27695.7	Human fetal adrenal glands	Human fetal 8-21PCW	Human fetal adrenal Sympathoblastic	Kildisiute et al 2021	Human	Neural crest lineages
NSP068-PT01	EC-NB	Human fetal adrenal Sympathoblastic	27695.4	Human fetal adrenal glands	Human fetal 8-21PCW	Human fetal adrenal Sympathoblastic	Kildisiute et al 2021	Human	Neural crest lineages
NSP335-PT01	EC-NB	Human fetal adrenal Sympathoblastic	27693.1	Human fetal adrenal glands	Human fetal 8-21PCW	Human fetal adrenal Sympathoblastic	Kildisiute et al 2021	Human	Neural crest lineages
NSP103-PT01	EC-NB	Human fetal adrenal Sympathoblastic	27691.9	Human fetal adrenal glands	Human fetal 8-21PCW	Human fetal adrenal Sympathoblastic	Kildisiute et al 2021	Human	Neural crest lineages
NSP089-PT01	EC-NB	Human fetal adrenal Sympathoblastic	27687.6	Human fetal adrenal glands	Human fetal 8-21PCW	Human fetal adrenal Sympathoblastic	Kildisiute et al 2021	Human	Neural crest lineages
NSP340-PT01	EC-NB	Human fetal adrenal Sympathoblastic	27687.5	Human fetal adrenal glands	Human fetal 8-21PCW	Human fetal adrenal Sympathoblastic	Kildisiute et al 2021	Human	Neural crest lineages
NSP526-PT01	EC-NB	Human fetal adrenal Sympathoblastic	27683.6	Human fetal adrenal glands	Human fetal 8-21PCW	Human fetal adrenal Sympathoblastic	Kildisiute et al 2021	Human	Neural crest lineages
NSP064-PT01	EC-NB	Human fetal adrenal Sympathoblastic	27683	Human fetal adrenal glands	Human fetal 8-21PCW	Human fetal adrenal Sympathoblastic	Kildisiute et al 2021	Human	Neural crest lineages
NSP512-PT01	EC-NB	Human fetal adrenal Sympathoblastic	27682	Human fetal adrenal glands	Human fetal 8-21PCW	Human fetal adrenal Sympathoblastic	Kildisiute et al 2021	Human	Neural crest lineages
NSP066-PT01	EC-NB	Human fetal adrenal Sympathoblastic	27681	Human fetal adrenal glands	Human fetal 8-21PCW	Human fetal adrenal Sympathoblastic	Kildisiute et al 2021	Human	Neural crest lineages
NSP418-PT01	EC-NB	Human fetal adrenal Sympathoblastic	27679.3	Human fetal adrenal glands	Human fetal 8-21PCW	Human fetal adrenal Sympathoblastic	Kildisiute et al 2021	Human	Neural crest lineages
NSP269-PT01	EC-NB	Human fetal adrenal Sympathoblastic	27677.1	Human fetal adrenal glands	Human fetal 8-21PCW	Human fetal adrenal Sympathoblastic	Kildisiute et al 2021	Human	Neural crest lineages
NSP122-PT01	EC-NB	Human fetal adrenal Sympathoblastic	27675.3	Human fetal adrenal glands	Human fetal 8-21PCW	Human fetal adrenal Sympathoblastic	Kildisiute et al 2021	Human	Neural crest lineages
NSP126-PT01	EC-NB	Human fetal adrenal Sympathoblastic	27671.6	Human fetal adrenal glands	Human fetal 8-21PCW	Human fetal adrenal Sympathoblastic	Kildisiute et al 2021	Human	Neural crest lineages
NSP261-PT01	EC-NB	Human fetal adrenal Sympathoblastic	27671.4	Human fetal adrenal glands	Human fetal 8-21PCW	Human fetal adrenal Sympathoblastic	Kildisiute et al 2021	Human	Neural crest lineages
NSP550-PT01	EC-NB	Human fetal adrenal Sympathoblastic	27670.5	Human fetal adrenal glands	Human fetal 8-21PCW	Human fetal adrenal Sympathoblastic	Kildisiute et al 2021	Human	Neural crest lineages
NSP282-PT01	EC-NB	Human fetal adrenal Sympathoblastic	27668.2	Human fetal adrenal glands	Human fetal 8-21PCW	Human fetal adrenal Sympathoblastic	Kildisiute et al 2021	Human	Neural crest lineages
NSP258-PT01	EC-NB	Human fetal adrenal Sympathoblastic	27665.2	Human fetal adrenal glands	Human fetal 8-21PCW	Human fetal adrenal Sympathoblastic	Kildisiute et al 2021	Human	Neural crest lineages
NSP498-PT01	EC-NB	Human fetal adrenal Sympathoblastic	27662	Human fetal adrenal glands	Human fetal 8-21PCW	Human fetal adrenal Sympathoblastic	Kildisiute et al 2021	Human	Neural crest lineages
NSP086-PT01	EC-NB	Human fetal adrenal Sympathoblastic	27661.9	Human fetal adrenal glands	Human fetal 8-21PCW	Human fetal adrenal Sympathoblastic	Kildisiute et al 2021	Human	Neural crest lineages
NSP274-PT01	EC-NB	Human fetal adrenal Sympathoblastic	27657.7	Human fetal adrenal glands	Human fetal 8-21PCW	Human fetal adrenal Sympathoblastic	Kildisiute et al 2021	Human	Neural crest lineages
NSP127-PT01	EC-NB	Human fetal adrenal Sympathoblastic	27654.7	Human fetal adrenal glands	Human fetal 8-21PCW	Human fetal adrenal Sympathoblastic	Kildisiute et al 2021	Human	Neural crest lineages
NSP354-PT01	EC-NB	Human fetal adrenal Sympathoblastic	27654.4	Human fetal adrenal glands	Human fetal 8-21PCW	Human fetal adrenal Sympathoblastic	Kildisiute et al 2021	Human	Neural crest lineages
NSP156-PT01	EC-NB	Human fetal adrenal Sympathoblastic	27654.1	Human fetal adrenal glands	Human fetal 8-21PCW	Human fetal adrenal Sympathoblastic	Kildisiute et al 2021	Human	Neural crest lineages
NSP437-PT01	EC-NB	Human fetal adrenal Sympathoblastic	27653.3	Human fetal adrenal glands	Human fetal 8-21PCW	Human fetal adrenal Sympathoblastic	Kildisiute et al 2021	Human	Neural crest lineages
NSP324-PT01	EC-NB	Human fetal adrenal Sympathoblastic	27653.2	Human fetal adrenal glands	Human fetal 8-21PCW	Human fetal adrenal Sympathoblastic	Kildisiute et al 2021	Human	Neural crest lineages
NSP071-PT01	EC-NB	Human fetal adrenal Sympathoblastic	27652.6	Human fetal adrenal glands	Human fetal 8-21PCW	Human fetal adrenal Sympathoblastic	Kildisiute et al 2021	Human	Neural crest lineages
NSP230-PT01	EC-NB	Human fetal adrenal Sympathoblastic	27651	Human fetal adrenal glands	Human fetal 8-21PCW	Human fetal adrenal Sympathoblastic	Kildisiute et al 2021	Human	Neural crest lineages
NSP404-PT01	EC-NB	Human fetal adrenal Sympathoblastic	27649.2	Human fetal adrenal glands	Human fetal 8-21PCW	Human fetal adrenal Sympathoblastic	Kildisiute et al 2021	Human	Neural crest lineages
NSP537-PT01	EC-NB	Human fetal adrenal Sympathoblastic	27646.7	Human fetal adrenal glands	Human fetal 8-21PCW	Human fetal adrenal Sympathoblastic	Kildisiute et al 2021	Human	Neural crest lineages
NSP114-PT01	EC-NB	Human fetal adrenal Sympathoblastic	27644.6	Human fetal adrenal glands	Human fetal 8-21PCW	Human fetal adrenal Sympathoblastic	Kildisiute et al 2021	Human	Neural crest lineages
NSP431-PT01	EC-NB	Human fetal adrenal Sympathoblastic	27641.8	Human fetal adrenal glands	Human fetal 8-21PCW	Human fetal adrenal Sympathoblastic	Kildisiute et al 2021	Human	Neural crest lineages
NSP228-PT01	EC-NB	Human fetal adrenal Sympathoblastic	27640.7	Human fetal adrenal glands	Human fetal 8-21PCW	Human fetal adrenal Sympathoblastic	Kildisiute et al 2021	Human	Neural crest lineages
NSP562-PT01	EC-NB	Human fetal adrenal Sympathoblastic	27638.7	Human fetal adrenal glands	Human fetal 8-21PCW	Human fetal adrenal Sympathoblastic	Kildisiute et al 2021	Human	Neural crest lineages
NSP307-PT01	EC-NB	Human fetal adrenal Sympathoblastic	27637.8	Human fetal adrenal glands	Human fetal 8-21PCW	Human fetal adrenal Sympathoblastic	Kildisiute et al 2021	Human	Neural crest lineages
NSP420-PT01	EC-NB	Human fetal adrenal Sympathoblastic	27635.4	Human fetal adrenal glands	Human fetal 8-21PCW	Human fetal adrenal Sympathoblastic	Kildisiute et al 2021	Human	Neural crest lineages
NSP427-PT01	EC-NB	Human fetal adrenal Sympathoblastic	27635.2	Human fetal adrenal glands	Human fetal 8-21PCW	Human fetal adrenal Sympathoblastic	Kildisiute et al 2021	Human	Neural crest lineages
NSP536-PT01	EC-NB	Human fetal adrenal Sympathoblastic	27635	Human fetal adrenal glands	Human fetal 8-21PCW	Human fetal adrenal Sympathoblastic	Kildisiute et al 2021	Human	Neural crest lineages
NSP346-PT01	EC-NB	Human fetal adrenal Sympathoblastic	27631.1	Human fetal adrenal glands	Human fetal 8-21PCW	Human fetal adrenal Sympathoblastic	Kildisiute et al 2021	Human	Neural crest lineages
NSP350-PT01	EC-NB	Human fetal adrenal Sympathoblastic	27630.5	Human fetal adrenal glands	Human fetal 8-21PCW	Human fetal adrenal Sympathoblastic	Kildisiute et al 2021	Human	Neural crest lineages
NSP544-PT01	EC-NB	Human fetal adrenal Sympathoblastic	27630	Human fetal adrenal glands	Human fetal 8-21PCW	Human fetal adrenal Sympathoblastic	Kildisiute et al 2021	Human	Neural crest lineages
NSP331-PT01	EC-NB	Human fetal adrenal Sympathoblastic	27629.6	Human fetal adrenal glands	Human fetal 8-21PCW	Human fetal adrenal Sympathoblastic	Kildisiute et al 2021	Human	Neural crest lineages
NSP059-PT01	EC-NB	Human fetal adrenal Sympathoblastic	27628.9	Human fetal adrenal glands	Human fetal 8-21PCW	Human fetal adrenal Sympathoblastic	Kildisiute et al 2021	Human	Neural crest lineages
NSP298-PT01	EC-NB	Human fetal adrenal Sympathoblastic	27628.8	Human fetal adrenal glands	Human fetal 8-21PCW	Human fetal adrenal Sympathoblastic	Kildisiute et al 2021	Human	Neural crest lineages
NSP595-PT01	EC-NB	Human fetal adrenal Sympathoblastic	27626.4	Human fetal adrenal glands	Human fetal 8-21PCW	Human fetal adrenal Sympathoblastic	Kildisiute et al 2021	Human	Neural crest lineages
NSP495-PT01	EC-NB	Human fetal adrenal Sympathoblastic	27625.2	Human fetal adrenal glands	Human fetal 8-21PCW	Human fetal adrenal Sympathoblastic	Kildisiute et al 2021	Human	Neural crest lineages
NSP265-PT01	EC-NB	Human fetal adrenal Sympathoblastic	27621.4	Human fetal adrenal glands	Human fetal 8-21PCW	Human fetal adrenal Sympathoblastic	Kildisiute et al 2021	Human	Neural crest lineages
NSP543-PT01	EC-NB	Human fetal adrenal Sympathoblastic	27619.1	Human fetal adrenal glands	Human fetal 8-21PCW	Human fetal adrenal Sympathoblastic	Kildisiute et al 2021	Human	Neural crest lineages
NSP348-PT01	EC-NB	Human fetal adrenal Sympathoblastic	27617.2	Human fetal adrenal glands	Human fetal 8-21PCW	Human fetal adrenal Sympathoblastic	Kildisiute et al 2021	Human	Neural crest lineages
NSP583-PT01	EC-NB	Human fetal adrenal Sympathoblastic	27617	Human fetal adrenal glands	Human fetal 8-21PCW	Human fetal adrenal Sympathoblastic	Kildisiute et al 2021	Human	Neural crest lineages
NSP581-PT01	EC-NB	Human fetal adrenal Sympathoblastic	27617	Human fetal adrenal glands	Human fetal 8-21PCW	Human fetal adrenal Sympathoblastic	Kildisiute et al 2021	Human	Neural crest lineages
NSP449-PT01	EC-NB	Human fetal adrenal Sympathoblastic	27616	Human fetal adrenal glands	Human fetal 8-21PCW	Human fetal adrenal Sympathoblastic	Kildisiute et al 2021	Human	Neural crest lineages
NSP422-PT01	EC-NB	Human fetal adrenal Sympathoblastic	27614.5	Human fetal adrenal glands	Human fetal 8-21PCW	Human fetal adrenal Sympathoblastic	Kildisiute et al 2021	Human	Neural crest lineages
NSP266-PT01	EC-NB	Human fetal adrenal Sympathoblastic	27612.8	Human fetal adrenal glands	Human fetal 8-21PCW	Human fetal adrenal Sympathoblastic	Kildisiute et al 2021	Human	Neural crest lineages
NSP525-PT01	EC-NB	Human fetal adrenal Sympathoblastic	27612.4	Human fetal adrenal glands	Human fetal 8-21PCW	Human fetal adrenal Sympathoblastic	Kildisiute et al 2021	Human	Neural crest lineages
NSP560-PT01	EC-NB	Human fetal adrenal Sympathoblastic	27612	Human fetal adrenal glands	Human fetal 8-21PCW	Human fetal adrenal Sympathoblastic	Kildisiute et al 2021	Human	Neural crest lineages
NSP104-PT01	EC-NB	Human fetal adrenal Sympathoblastic	27611.8	Human fetal adrenal glands	Human fetal 8-21PCW	Human fetal adrenal Sympathoblastic	Kildisiute et al 2021	Human	Neural crest lineages
NSP101-PT01	EC-NB	Human fetal adrenal Sympathoblastic	27607.3	Human fetal adrenal glands	Human fetal 8-21PCW	Human fetal adrenal Sympathoblastic	Kildisiute et al 2021	Human	Neural crest lineages
NSP250-PT01	EC-NB	Human fetal adrenal Sympathoblastic	27606.8	Human fetal adrenal glands	Human fetal 8-21PCW	Human fetal adrenal Sympathoblastic	Kildisiute et al 2021	Human	Neural crest lineages
NSP085-PT01	EC-NB	Human fetal adrenal Sympathoblastic	27604.2	Human fetal adrenal glands	Human fetal 8-21PCW	Human fetal adrenal Sympathoblastic	Kildisiute et al 2021	Human	Neural crest lineages
NSP189-PT01	EC-NB	Human fetal adrenal Sympathoblastic	27599.9	Human fetal adrenal glands	Human fetal 8-21PCW	Human fetal adrenal Sympathoblastic	Kildisiute et al 2021	Human	Neural crest lineages
NSP444-PT01	EC-NB	Human fetal adrenal Sympathoblastic	27599.1	Human fetal adrenal glands	Human fetal 8-21PCW	Human fetal adrenal Sympathoblastic	Kildisiute et al 2021	Human	Neural crest lineages
NSP240-PT01	EC-NB	Human fetal adrenal Sympathoblastic	27597.1	Human fetal adrenal glands	Human fetal 8-21PCW	Human fetal adrenal Sympathoblastic	Kildisiute et al 2021	Human	Neural crest lineages
NSP072-RM01	EC-NB	Human fetal adrenal Sympathoblastic	27596.2	Human fetal adrenal glands	Human fetal 8-21PCW	Human fetal adrenal Sympathoblastic	Kildisiute et al 2021	Human	Neural crest lineages
NSP310-PT01	EC-NB	Human fetal adrenal Sympathoblastic	27596.2	Human fetal adrenal glands	Human fetal 8-21PCW	Human fetal adrenal Sympathoblastic	Kildisiute et al 2021	Human	Neural crest lineages
NSP224-PT01	EC-NB	Human fetal adrenal Sympathoblastic	27594.8	Human fetal adrenal glands	Human fetal 8-21PCW	Human fetal adrenal Sympathoblastic	Kildisiute et al 2021	Human	Neural crest lineages
NSP372-PT01	EC-NB	Human fetal adrenal Sympathoblastic	27591.7	Human fetal adrenal glands	Human fetal 8-21PCW	Human fetal adrenal Sympathoblastic	Kildisiute et al 2021	Human	Neural crest lineages
NSP144-PT01	EC-NB	Human fetal adrenal Sympathoblastic	27590.8	Human fetal adrenal glands	Human fetal 8-21PCW	Human fetal adrenal Sympathoblastic	Kildisiute et al 2021	Human	Neural crest lineages
NSP290-PT01	EC-NB	Human fetal adrenal Sympathoblastic	27590.5	Human fetal adrenal glands	Human fetal 8-21PCW	Human fetal adrenal Sympathoblastic	Kildisiute et al 2021	Human	Neural crest lineages
NSP179-PT01	EC-NB	Human fetal adrenal Sympathoblastic	27590.3	Human fetal adrenal glands	Human fetal 8-21PCW	Human fetal adrenal Sympathoblastic	Kildisiute et al 2021	Human	Neural crest lineages
NSP459-PT01	EC-NB	Human fetal adrenal Sympathoblastic	27588.9	Human fetal adrenal glands	Human fetal 8-21PCW	Human fetal adrenal Sympathoblastic	Kildisiute et al 2021	Human	Neural crest lineages
NSP275-PT01	EC-NB	Human fetal adrenal Sympathoblastic	27584.7	Human fetal adrenal glands	Human fetal 8-21PCW	Human fetal adrenal Sympathoblastic	Kildisiute et al 2021	Human	Neural crest lineages
NSP109-PT01	EC-NB	Human fetal adrenal Sympathoblastic	27584.5	Human fetal adrenal glands	Human fetal 8-21PCW	Human fetal adrenal Sympathoblastic	Kildisiute et al 2021	Human	Neural crest lineages
NSP442-PT01	EC-NB	Human fetal adrenal Sympathoblastic	27583.2	Human fetal adrenal glands	Human fetal 8-21PCW	Human fetal adrenal Sympathoblastic	Kildisiute et al 2021	Human	Neural crest lineages
NSP425-PT01	EC-NB	Human fetal adrenal Sympathoblastic	27581.6	Human fetal adrenal glands	Human fetal 8-21PCW	Human fetal adrenal Sympathoblastic	Kildisiute et al 2021	Human	Neural crest lineages
NSP374-PT01	EC-NB	Human fetal adrenal Sympathoblastic	27581.4	Human fetal adrenal glands	Human fetal 8-21PCW	Human fetal adrenal Sympathoblastic	Kildisiute et al 2021	Human	Neural crest lineages
NSP312-PT01	EC-NB	Human fetal adrenal Sympathoblastic	27581.1	Human fetal adrenal glands	Human fetal 8-21PCW	Human fetal adrenal Sympathoblastic	Kildisiute et al 2021	Human	Neural crest lineages
NSP408-PT01	EC-NB	Human fetal adrenal Sympathoblastic	27578.5	Human fetal adrenal glands	Human fetal 8-21PCW	Human fetal adrenal Sympathoblastic	Kildisiute et al 2021	Human	Neural crest lineages
NSP515-PT01	EC-NB	Human fetal adrenal Sympathoblastic	27576.2	Human fetal adrenal glands	Human fetal 8-21PCW	Human fetal adrenal Sympathoblastic	Kildisiute et al 2021	Human	Neural crest lineages
NSP117-PT01	EC-NB	Human fetal adrenal Sympathoblastic	27570.5	Human fetal adrenal glands	Human fetal 8-21PCW	Human fetal adrenal Sympathoblastic	Kildisiute et al 2021	Human	Neural crest lineages
NSP139-PT01	EC-NB	Human fetal adrenal Sympathoblastic	27569.1	Human fetal adrenal glands	Human fetal 8-21PCW	Human fetal adrenal Sympathoblastic	Kildisiute et al 2021	Human	Neural crest lineages
NSP098-PT01	EC-NB	Human fetal adrenal Sympathoblastic	27568.8	Human fetal adrenal glands	Human fetal 8-21PCW	Human fetal adrenal Sympathoblastic	Kildisiute et al 2021	Human	Neural crest lineages
NSP463-PT01	EC-NB	Human fetal adrenal Sympathoblastic	27568.6	Human fetal adrenal glands	Human fetal 8-21PCW	Human fetal adrenal Sympathoblastic	Kildisiute et al 2021	Human	Neural crest lineages
NSP542-PT01	EC-NB	Human fetal adrenal Sympathoblastic	27566.8	Human fetal adrenal glands	Human fetal 8-21PCW	Human fetal adrenal Sympathoblastic	Kildisiute et al 2021	Human	Neural crest lineages
NSP483-PT01	EC-NB	Human fetal adrenal Sympathoblastic	27565.9	Human fetal adrenal glands	Human fetal 8-21PCW	Human fetal adrenal Sympathoblastic	Kildisiute et al 2021	Human	Neural crest lineages
NSP252-PT01	EC-NB	Human fetal adrenal Sympathoblastic	27565.5	Human fetal adrenal glands	Human fetal 8-21PCW	Human fetal adrenal Sympathoblastic	Kildisiute et al 2021	Human	Neural crest lineages
NSP299-PT01	EC-NB	Human fetal adrenal Sympathoblastic	27564.3	Human fetal adrenal glands	Human fetal 8-21PCW	Human fetal adrenal Sympathoblastic	Kildisiute et al 2021	Human	Neural crest lineages
NSP489-PT01	EC-NB	Human fetal adrenal Sympathoblastic	27564.2	Human fetal adrenal glands	Human fetal 8-21PCW	Human fetal adrenal Sympathoblastic	Kildisiute et al 2021	Human	Neural crest lineages
NSP410-PT01	EC-NB	Human fetal adrenal Sympathoblastic	27561.3	Human fetal adrenal glands	Human fetal 8-21PCW	Human fetal adrenal Sympathoblastic	Kildisiute et al 2021	Human	Neural crest lineages
NSP446-PT01	EC-NB	Human fetal adrenal Sympathoblastic	27560.2	Human fetal adrenal glands	Human fetal 8-21PCW	Human fetal adrenal Sympathoblastic	Kildisiute et al 2021	Human	Neural crest lineages
NSP182-PT01	EC-NB	Human fetal adrenal Sympathoblastic	27559.4	Human fetal adrenal glands	Human fetal 8-21PCW	Human fetal adrenal Sympathoblastic	Kildisiute et al 2021	Human	Neural crest lineages
NSP419-PT01	EC-NB	Human fetal adrenal Sympathoblastic	27557.5	Human fetal adrenal glands	Human fetal 8-21PCW	Human fetal adrenal Sympathoblastic	Kildisiute et al 2021	Human	Neural crest lineages
NSP590-PT01	EC-NB	Human fetal adrenal Sympathoblastic	27556.2	Human fetal adrenal glands	Human fetal 8-21PCW	Human fetal adrenal Sympathoblastic	Kildisiute et al 2021	Human	Neural crest lineages
NSP036-PT01	EC-NB	Human fetal adrenal Sympathoblastic	27556.1	Human fetal adrenal glands	Human fetal 8-21PCW	Human fetal adrenal Sympathoblastic	Kildisiute et al 2021	Human	Neural crest lineages
NSP474-PT01	EC-NB	Human fetal adrenal Sympathoblastic	27554.8	Human fetal adrenal glands	Human fetal 8-21PCW	Human fetal adrenal Sympathoblastic	Kildisiute et al 2021	Human	Neural crest lineages
NSP082-PT01	EC-NB	Human fetal adrenal Sympathoblastic	27552.2	Human fetal adrenal glands	Human fetal 8-21PCW	Human fetal adrenal Sympathoblastic	Kildisiute et al 2021	Human	Neural crest lineages
NSP502-PT01	EC-NB	Human fetal adrenal Sympathoblastic	27551	Human fetal adrenal glands	Human fetal 8-21PCW	Human fetal adrenal Sympathoblastic	Kildisiute et al 2021	Human	Neural crest lineages
NSP429-PT01	EC-NB	Human fetal adrenal Sympathoblastic	27550	Human fetal adrenal glands	Human fetal 8-21PCW	Human fetal adrenal Sympathoblastic	Kildisiute et al 2021	Human	Neural crest lineages
NSP083-PT01	EC-NB	Human fetal adrenal Sympathoblastic	27547.9	Human fetal adrenal glands	Human fetal 8-21PCW	Human fetal adrenal Sympathoblastic	Kildisiute et al 2021	Human	Neural crest lineages
NSP035-PT01	EC-NB	Human fetal adrenal Sympathoblastic	27541.7	Human fetal adrenal glands	Human fetal 8-21PCW	Human fetal adrenal Sympathoblastic	Kildisiute et al 2021	Human	Neural crest lineages
NSP221-PT01	EC-NB	Human fetal adrenal Sympathoblastic	27541.6	Human fetal adrenal glands	Human fetal 8-21PCW	Human fetal adrenal Sympathoblastic	Kildisiute et al 2021	Human	Neural crest lineages
NSP520-PT01	EC-NB	Human fetal adrenal Sympathoblastic	27541.4	Human fetal adrenal glands	Human fetal 8-21PCW	Human fetal adrenal Sympathoblastic	Kildisiute et al 2021	Human	Neural crest lineages
NSP183-PT01	EC-NB	Human fetal adrenal Sympathoblastic	27541	Human fetal adrenal glands	Human fetal 8-21PCW	Human fetal adrenal Sympathoblastic	Kildisiute et al 2021	Human	Neural crest lineages
NSP462-PT01	EC-NB	Human fetal adrenal Sympathoblastic	27540.5	Human fetal adrenal glands	Human fetal 8-21PCW	Human fetal adrenal Sympathoblastic	Kildisiute et al 2021	Human	Neural crest lineages
NSP529-PT01	EC-NB	Human fetal adrenal Sympathoblastic	27539.2	Human fetal adrenal glands	Human fetal 8-21PCW	Human fetal adrenal Sympathoblastic	Kildisiute et al 2021	Human	Neural crest lineages
NSP587-PT01	EC-NB	Human fetal adrenal Sympathoblastic	27539	Human fetal adrenal glands	Human fetal 8-21PCW	Human fetal adrenal Sympathoblastic	Kildisiute et al 2021	Human	Neural crest lineages
NSP344-PT01	EC-NB	Human fetal adrenal Sympathoblastic	27538.1	Human fetal adrenal glands	Human fetal 8-21PCW	Human fetal adrenal Sympathoblastic	Kildisiute et al 2021	Human	Neural crest lineages
NSP496-PT01	EC-NB	Human fetal adrenal Sympathoblastic	27536.9	Human fetal adrenal glands	Human fetal 8-21PCW	Human fetal adrenal Sympathoblastic	Kildisiute et al 2021	Human	Neural crest lineages
NSP320-PT01	EC-NB	Human fetal adrenal Sympathoblastic	27535.9	Human fetal adrenal glands	Human fetal 8-21PCW	Human fetal adrenal Sympathoblastic	Kildisiute et al 2021	Human	Neural crest lineages
NSP351-PT01	EC-NB	Human fetal adrenal Sympathoblastic	27535.8	Human fetal adrenal glands	Human fetal 8-21PCW	Human fetal adrenal Sympathoblastic	Kildisiute et al 2021	Human	Neural crest lineages
NSP341-PT01	EC-NB	Human fetal adrenal Sympathoblastic	27535.3	Human fetal adrenal glands	Human fetal 8-21PCW	Human fetal adrenal Sympathoblastic	Kildisiute et al 2021	Human	Neural crest lineages
NSP552-PT01	EC-NB	Human fetal adrenal Sympathoblastic	27533.6	Human fetal adrenal glands	Human fetal 8-21PCW	Human fetal adrenal Sympathoblastic	Kildisiute et al 2021	Human	Neural crest lineages
NSP167-PT01	EC-NB	Human fetal adrenal Sympathoblastic	27532.2	Human fetal adrenal glands	Human fetal 8-21PCW	Human fetal adrenal Sympathoblastic	Kildisiute et al 2021	Human	Neural crest lineages
NSP249-PT01	EC-NB	Human fetal adrenal Sympathoblastic	27531.5	Human fetal adrenal glands	Human fetal 8-21PCW	Human fetal adrenal Sympathoblastic	Kildisiute et al 2021	Human	Neural crest lineages
NSP211-PT01	EC-NB	Human fetal adrenal Sympathoblastic	27530.6	Human fetal adrenal glands	Human fetal 8-21PCW	Human fetal adrenal Sympathoblastic	Kildisiute et al 2021	Human	Neural crest lineages
NSP506-PT01	EC-NB	Human fetal adrenal Sympathoblastic	27530.5	Human fetal adrenal glands	Human fetal 8-21PCW	Human fetal adrenal Sympathoblastic	Kildisiute et al 2021	Human	Neural crest lineages
NSP566-PT01	EC-NB	Human fetal adrenal Sympathoblastic	27529.3	Human fetal adrenal glands	Human fetal 8-21PCW	Human fetal adrenal Sympathoblastic	Kildisiute et al 2021	Human	Neural crest lineages
NSP213-PT01	EC-NB	Human fetal adrenal Sympathoblastic	27526.3	Human fetal adrenal glands	Human fetal 8-21PCW	Human fetal adrenal Sympathoblastic	Kildisiute et al 2021	Human	Neural crest lineages
NSP052-PT01	EC-NB	Human fetal adrenal Sympathoblastic	27526.1	Human fetal adrenal glands	Human fetal 8-21PCW	Human fetal adrenal Sympathoblastic	Kildisiute et al 2021	Human	Neural crest lineages
NSP205-PT01	EC-NB	Human fetal adrenal Sympathoblastic	27525	Human fetal adrenal glands	Human fetal 8-21PCW	Human fetal adrenal Sympathoblastic	Kildisiute et al 2021	Human	Neural crest lineages
NSP192-PT01	EC-NB	Human fetal adrenal Sympathoblastic	27523.3	Human fetal adrenal glands	Human fetal 8-21PCW	Human fetal adrenal Sympathoblastic	Kildisiute et al 2021	Human	Neural crest lineages
NSP069-PT01	EC-NB	Human fetal adrenal Sympathoblastic	27523.1	Human fetal adrenal glands	Human fetal 8-21PCW	Human fetal adrenal Sympathoblastic	Kildisiute et al 2021	Human	Neural crest lineages
NSP516-PT01	EC-NB	Human fetal adrenal Sympathoblastic	27523.1	Human fetal adrenal glands	Human fetal 8-21PCW	Human fetal adrenal Sympathoblastic	Kildisiute et al 2021	Human	Neural crest lineages
NSP343-PT01	EC-NB	Human fetal adrenal Sympathoblastic	27519.6	Human fetal adrenal glands	Human fetal 8-21PCW	Human fetal adrenal Sympathoblastic	Kildisiute et al 2021	Human	Neural crest lineages
NSP484-PT01	EC-NB	Human fetal adrenal Sympathoblastic	27519.3	Human fetal adrenal glands	Human fetal 8-21PCW	Human fetal adrenal Sympathoblastic	Kildisiute et al 2021	Human	Neural crest lineages
NSP281-PT01	EC-NB	Human fetal adrenal Sympathoblastic	27517.5	Human fetal adrenal glands	Human fetal 8-21PCW	Human fetal adrenal Sympathoblastic	Kildisiute et al 2021	Human	Neural crest lineages
NSP097-PT01	EC-NB	Human fetal adrenal Sympathoblastic	27517.3	Human fetal adrenal glands	Human fetal 8-21PCW	Human fetal adrenal Sympathoblastic	Kildisiute et al 2021	Human	Neural crest lineages
NSP196-PT01	EC-NB	Human fetal adrenal Sympathoblastic	27517	Human fetal adrenal glands	Human fetal 8-21PCW	Human fetal adrenal Sympathoblastic	Kildisiute et al 2021	Human	Neural crest lineages
NSP142-PT01	EC-NB	Human fetal adrenal Sympathoblastic	27510.5	Human fetal adrenal glands	Human fetal 8-21PCW	Human fetal adrenal Sympathoblastic	Kildisiute et al 2021	Human	Neural crest lineages
NSP450-PT01	EC-NB	Human fetal adrenal Sympathoblastic	27510.4	Human fetal adrenal glands	Human fetal 8-21PCW	Human fetal adrenal Sympathoblastic	Kildisiute et al 2021	Human	Neural crest lineages
NSP407-PT01	EC-NB	Human fetal adrenal Sympathoblastic	27504.8	Human fetal adrenal glands	Human fetal 8-21PCW	Human fetal adrenal Sympathoblastic	Kildisiute et al 2021	Human	Neural crest lineages
NSP423-PT01	EC-NB	Human fetal adrenal Sympathoblastic	27502.1	Human fetal adrenal glands	Human fetal 8-21PCW	Human fetal adrenal Sympathoblastic	Kildisiute et al 2021	Human	Neural crest lineages
NSP456-PT01	EC-NB	Human fetal adrenal Sympathoblastic	27500.4	Human fetal adrenal glands	Human fetal 8-21PCW	Human fetal adrenal Sympathoblastic	Kildisiute et al 2021	Human	Neural crest lineages
NSP233-PT01	EC-NB	Human fetal adrenal Sympathoblastic	27497.2	Human fetal adrenal glands	Human fetal 8-21PCW	Human fetal adrenal Sympathoblastic	Kildisiute et al 2021	Human	Neural crest lineages
NSP236-PT01	EC-NB	Human fetal adrenal Sympathoblastic	27496.7	Human fetal adrenal glands	Human fetal 8-21PCW	Human fetal adrenal Sympathoblastic	Kildisiute et al 2021	Human	Neural crest lineages
NSP465-PT01	EC-NB	Human fetal adrenal Sympathoblastic	27496.5	Human fetal adrenal glands	Human fetal 8-21PCW	Human fetal adrenal Sympathoblastic	Kildisiute et al 2021	Human	Neural crest lineages
NSP426-PT01	EC-NB	Human fetal adrenal Sympathoblastic	27495.3	Human fetal adrenal glands	Human fetal 8-21PCW	Human fetal adrenal Sympathoblastic	Kildisiute et al 2021	Human	Neural crest lineages
NSP106-PT01	EC-NB	Human fetal adrenal Sympathoblastic	27492.9	Human fetal adrenal glands	Human fetal 8-21PCW	Human fetal adrenal Sympathoblastic	Kildisiute et al 2021	Human	Neural crest lineages
NSP589-PT01	EC-NB	Human fetal adrenal Sympathoblastic	27492.7	Human fetal adrenal glands	Human fetal 8-21PCW	Human fetal adrenal Sympathoblastic	Kildisiute et al 2021	Human	Neural crest lineages
NSP159-PT01	EC-NB	Human fetal adrenal Sympathoblastic	27491.1	Human fetal adrenal glands	Human fetal 8-21PCW	Human fetal adrenal Sympathoblastic	Kildisiute et al 2021	Human	Neural crest lineages
NSP215-PT01	EC-NB	Human fetal adrenal Sympathoblastic	27488.1	Human fetal adrenal glands	Human fetal 8-21PCW	Human fetal adrenal Sympathoblastic	Kildisiute et al 2021	Human	Neural crest lineages
NSP292-PT01	EC-NB	Human fetal adrenal Sympathoblastic	27486.6	Human fetal adrenal glands	Human fetal 8-21PCW	Human fetal adrenal Sympathoblastic	Kildisiute et al 2021	Human	Neural crest lineages
NSP409-PT01	EC-NB	Human fetal adrenal Sympathoblastic	27485.3	Human fetal adrenal glands	Human fetal 8-21PCW	Human fetal adrenal Sympathoblastic	Kildisiute et al 2021	Human	Neural crest lineages
NSP062-PT01	EC-NB	Human fetal adrenal Sympathoblastic	27484.7	Human fetal adrenal glands	Human fetal 8-21PCW	Human fetal adrenal Sympathoblastic	Kildisiute et al 2021	Human	Neural crest lineages
NSP314-PT01	EC-NB	Human fetal adrenal Sympathoblastic	27483.8	Human fetal adrenal glands	Human fetal 8-21PCW	Human fetal adrenal Sympathoblastic	Kildisiute et al 2021	Human	Neural crest lineages
NSP129-PT01	EC-NB	Human fetal adrenal Sympathoblastic	27482.4	Human fetal adrenal glands	Human fetal 8-21PCW	Human fetal adrenal Sympathoblastic	Kildisiute et al 2021	Human	Neural crest lineages
NSP276-PT01	EC-NB	Human fetal adrenal Sympathoblastic	27477.6	Human fetal adrenal glands	Human fetal 8-21PCW	Human fetal adrenal Sympathoblastic	Kildisiute et al 2021	Human	Neural crest lineages
NSP500-PT01	EC-NB	Human fetal adrenal Sympathoblastic	27477	Human fetal adrenal glands	Human fetal 8-21PCW	Human fetal adrenal Sympathoblastic	Kildisiute et al 2021	Human	Neural crest lineages
NSP163-PT01	EC-NB	Human fetal adrenal Sympathoblastic	27475.9	Human fetal adrenal glands	Human fetal 8-21PCW	Human fetal adrenal Sympathoblastic	Kildisiute et al 2021	Human	Neural crest lineages
NSP304-PT01	EC-NB	Human fetal adrenal Sympathoblastic	27474.2	Human fetal adrenal glands	Human fetal 8-21PCW	Human fetal adrenal Sympathoblastic	Kildisiute et al 2021	Human	Neural crest lineages
NSP508-PT01	EC-NB	Human fetal adrenal Sympathoblastic	27473.1	Human fetal adrenal glands	Human fetal 8-21PCW	Human fetal adrenal Sympathoblastic	Kildisiute et al 2021	Human	Neural crest lineages
NSP049-PT01	EC-NB	Human fetal adrenal Sympathoblastic	27467	Human fetal adrenal glands	Human fetal 8-21PCW	Human fetal adrenal Sympathoblastic	Kildisiute et al 2021	Human	Neural crest lineages
NSP441-PT01	EC-NB	Human fetal adrenal Sympathoblastic	27466.6	Human fetal adrenal glands	Human fetal 8-21PCW	Human fetal adrenal Sympathoblastic	Kildisiute et al 2021	Human	Neural crest lineages
NSP387-PT01	EC-NB	Human fetal adrenal Sympathoblastic	27456.3	Human fetal adrenal glands	Human fetal 8-21PCW	Human fetal adrenal Sympathoblastic	Kildisiute et al 2021	Human	Neural crest lineages
NSP287-PT01	EC-NB	Human fetal adrenal Sympathoblastic	27455.2	Human fetal adrenal glands	Human fetal 8-21PCW	Human fetal adrenal Sympathoblastic	Kildisiute et al 2021	Human	Neural crest lineages
NSP055-PT01	EC-NB	Human fetal adrenal Sympathoblastic	27452.4	Human fetal adrenal glands	Human fetal 8-21PCW	Human fetal adrenal Sympathoblastic	Kildisiute et al 2021	Human	Neural crest lineages
NSP380-PT01	EC-NB	Human fetal adrenal Sympathoblastic	27447.2	Human fetal adrenal glands	Human fetal 8-21PCW	Human fetal adrenal Sympathoblastic	Kildisiute et al 2021	Human	Neural crest lineages
NSP326-PT01	EC-NB	Human fetal adrenal Sympathoblastic	27443.7	Human fetal adrenal glands	Human fetal 8-21PCW	Human fetal adrenal Sympathoblastic	Kildisiute et al 2021	Human	Neural crest lineages
NSP176-PT01	EC-NB	Human fetal adrenal Sympathoblastic	27434.3	Human fetal adrenal glands	Human fetal 8-21PCW	Human fetal adrenal Sympathoblastic	Kildisiute et al 2021	Human	Neural crest lineages
NSP120-PT01	EC-NB	Human fetal adrenal Sympathoblastic	27433	Human fetal adrenal glands	Human fetal 8-21PCW	Human fetal adrenal Sympathoblastic	Kildisiute et al 2021	Human	Neural crest lineages
NSP475-PT01	EC-NB	Human fetal adrenal Sympathoblastic	27427.8	Human fetal adrenal glands	Human fetal 8-21PCW	Human fetal adrenal Sympathoblastic	Kildisiute et al 2021	Human	Neural crest lineages
NSP586-PT01	EC-NB	Human fetal adrenal Sympathoblastic	27427.8	Human fetal adrenal glands	Human fetal 8-21PCW	Human fetal adrenal Sympathoblastic	Kildisiute et al 2021	Human	Neural crest lineages
NSP386-PT01	EC-NB	Human fetal adrenal Sympathoblastic	27426.6	Human fetal adrenal glands	Human fetal 8-21PCW	Human fetal adrenal Sympathoblastic	Kildisiute et al 2021	Human	Neural crest lineages
NSP359-PT01	EC-NB	Human fetal adrenal Sympathoblastic	27423.4	Human fetal adrenal glands	Human fetal 8-21PCW	Human fetal adrenal Sympathoblastic	Kildisiute et al 2021	Human	Neural crest lineages
NSP368-PT01	EC-NB	Human fetal adrenal Sympathoblastic	27420.5	Human fetal adrenal glands	Human fetal 8-21PCW	Human fetal adrenal Sympathoblastic	Kildisiute et al 2021	Human	Neural crest lineages
NSP239-PT01	EC-NB	Human fetal adrenal Sympathoblastic	27415.4	Human fetal adrenal glands	Human fetal 8-21PCW	Human fetal adrenal Sympathoblastic	Kildisiute et al 2021	Human	Neural crest lineages
NSP424-PT01	EC-NB	Human fetal adrenal Sympathoblastic	27413.4	Human fetal adrenal glands	Human fetal 8-21PCW	Human fetal adrenal Sympathoblastic	Kildisiute et al 2021	Human	Neural crest lineages
NSP390-PT01	EC-NB	Human fetal adrenal Sympathoblastic	27411.3	Human fetal adrenal glands	Human fetal 8-21PCW	Human fetal adrenal Sympathoblastic	Kildisiute et al 2021	Human	Neural crest lineages
NSP376-PT01	EC-NB	Human fetal adrenal Sympathoblastic	27409.3	Human fetal adrenal glands	Human fetal 8-21PCW	Human fetal adrenal Sympathoblastic	Kildisiute et al 2021	Human	Neural crest lineages
NSP235-PT01	EC-NB	Human fetal adrenal Sympathoblastic	27407.1	Human fetal adrenal glands	Human fetal 8-21PCW	Human fetal adrenal Sympathoblastic	Kildisiute et al 2021	Human	Neural crest lineages
NSP284-PT01	EC-NB	Human fetal adrenal Sympathoblastic	27406.3	Human fetal adrenal glands	Human fetal 8-21PCW	Human fetal adrenal Sympathoblastic	Kildisiute et al 2021	Human	Neural crest lineages
NSP180-PT01	EC-NB	Human fetal adrenal Sympathoblastic	27405.2	Human fetal adrenal glands	Human fetal 8-21PCW	Human fetal adrenal Sympathoblastic	Kildisiute et al 2021	Human	Neural crest lineages
NSP115-PT01	EC-NB	Human fetal adrenal Sympathoblastic	27399.2	Human fetal adrenal glands	Human fetal 8-21PCW	Human fetal adrenal Sympathoblastic	Kildisiute et al 2021	Human	Neural crest lineages
NSP322-PT01	EC-NB	Human fetal adrenal Sympathoblastic	27391.3	Human fetal adrenal glands	Human fetal 8-21PCW	Human fetal adrenal Sympathoblastic	Kildisiute et al 2021	Human	Neural crest lineages
NSP019-PT01	EC-NB	Human fetal adrenal Sympathoblastic	27378.7	Human fetal adrenal glands	Human fetal 8-21PCW	Human fetal adrenal Sympathoblastic	Kildisiute et al 2021	Human	Neural crest lineages
NSP317-PT01	EC-NB	Human fetal adrenal Sympathoblastic	27376.1	Human fetal adrenal glands	Human fetal 8-21PCW	Human fetal adrenal Sympathoblastic	Kildisiute et al 2021	Human	Neural crest lineages
NSP255-PT01	EC-NB	Human fetal adrenal Sympathoblastic	27375.2	Human fetal adrenal glands	Human fetal 8-21PCW	Human fetal adrenal Sympathoblastic	Kildisiute et al 2021	Human	Neural crest lineages
NSP554-PT01	EC-NB	Human fetal adrenal Sympathoblastic	27371.4	Human fetal adrenal glands	Human fetal 8-21PCW	Human fetal adrenal Sympathoblastic	Kildisiute et al 2021	Human	Neural crest lineages
NSP482-PT01	EC-NB	Human fetal adrenal Sympathoblastic	27366.8	Human fetal adrenal glands	Human fetal 8-21PCW	Human fetal adrenal Sympathoblastic	Kildisiute et al 2021	Human	Neural crest lineages
NSP398-PT01	EC-NB	Human fetal adrenal Sympathoblastic	27362.5	Human fetal adrenal glands	Human fetal 8-21PCW	Human fetal adrenal Sympathoblastic	Kildisiute et al 2021	Human	Neural crest lineages
NSP095-PT01	EC-NB	Human fetal adrenal Sympathoblastic	27359.8	Human fetal adrenal glands	Human fetal 8-21PCW	Human fetal adrenal Sympathoblastic	Kildisiute et al 2021	Human	Neural crest lineages
NSP272-PT01	EC-NB	Human fetal adrenal Sympathoblastic	27359.2	Human fetal adrenal glands	Human fetal 8-21PCW	Human fetal adrenal Sympathoblastic	Kildisiute et al 2021	Human	Neural crest lineages
NSP202-PT01	EC-NB	Human fetal adrenal Sympathoblastic	27359	Human fetal adrenal glands	Human fetal 8-21PCW	Human fetal adrenal Sympathoblastic	Kildisiute et al 2021	Human	Neural crest lineages
NSP234-PT01	EC-NB	Human fetal adrenal Sympathoblastic	27354.7	Human fetal adrenal glands	Human fetal 8-21PCW	Human fetal adrenal Sympathoblastic	Kildisiute et al 2021	Human	Neural crest lineages
NSP141-PT01	EC-NB	Human fetal adrenal Sympathoblastic	27353.5	Human fetal adrenal glands	Human fetal 8-21PCW	Human fetal adrenal Sympathoblastic	Kildisiute et al 2021	Human	Neural crest lineages
NSP471-PT01	EC-NB	Human fetal adrenal Sympathoblastic	27349.8	Human fetal adrenal glands	Human fetal 8-21PCW	Human fetal adrenal Sympathoblastic	Kildisiute et al 2021	Human	Neural crest lineages
NSP468-RT01	EC-NB	Human fetal adrenal Sympathoblastic	27348.2	Human fetal adrenal glands	Human fetal 8-21PCW	Human fetal adrenal Sympathoblastic	Kildisiute et al 2021	Human	Neural crest lineages
NSP545-RM01	EC-NB	Human fetal adrenal Sympathoblastic	27346.4	Human fetal adrenal glands	Human fetal 8-21PCW	Human fetal adrenal Sympathoblastic	Kildisiute et al 2021	Human	Neural crest lineages
NSP579-PT01	EC-NB	Human fetal adrenal Sympathoblastic	27344.6	Human fetal adrenal glands	Human fetal 8-21PCW	Human fetal adrenal Sympathoblastic	Kildisiute et al 2021	Human	Neural crest lineages
NSP268-PT01	EC-NB	Human fetal adrenal Sympathoblastic	27342.5	Human fetal adrenal glands	Human fetal 8-21PCW	Human fetal adrenal Sympathoblastic	Kildisiute et al 2021	Human	Neural crest lineages
NSP020-PT01	EC-NB	Human fetal adrenal Sympathoblastic	27339.9	Human fetal adrenal glands	Human fetal 8-21PCW	Human fetal adrenal Sympathoblastic	Kildisiute et al 2021	Human	Neural crest lineages
NSP154-PT01	EC-NB	Human fetal adrenal Sympathoblastic	27339.5	Human fetal adrenal glands	Human fetal 8-21PCW	Human fetal adrenal Sympathoblastic	Kildisiute et al 2021	Human	Neural crest lineages
NSP091-PT01	EC-NB	Human fetal adrenal Sympathoblastic	27338.2	Human fetal adrenal glands	Human fetal 8-21PCW	Human fetal adrenal Sympathoblastic	Kildisiute et al 2021	Human	Neural crest lineages
NSP371-PT01	EC-NB	Human fetal adrenal Sympathoblastic	27334.5	Human fetal adrenal glands	Human fetal 8-21PCW	Human fetal adrenal Sympathoblastic	Kildisiute et al 2021	Human	Neural crest lineages
NSP524-PT01	EC-NB	Human fetal adrenal Sympathoblastic	27331.6	Human fetal adrenal glands	Human fetal 8-21PCW	Human fetal adrenal Sympathoblastic	Kildisiute et al 2021	Human	Neural crest lineages
NSP393-PT01	EC-NB	Human fetal adrenal Sympathoblastic	27327.1	Human fetal adrenal glands	Human fetal 8-21PCW	Human fetal adrenal Sympathoblastic	Kildisiute et al 2021	Human	Neural crest lineages
NSP285-PT01	EC-NB	Human fetal adrenal Sympathoblastic	27327.1	Human fetal adrenal glands	Human fetal 8-21PCW	Human fetal adrenal Sympathoblastic	Kildisiute et al 2021	Human	Neural crest lineages
NSP555-PT01	EC-NB	Human fetal adrenal Sympathoblastic	27324	Human fetal adrenal glands	Human fetal 8-21PCW	Human fetal adrenal Sympathoblastic	Kildisiute et al 2021	Human	Neural crest lineages
NSP336-PT01	EC-NB	Human fetal adrenal Sympathoblastic	27320.9	Human fetal adrenal glands	Human fetal 8-21PCW	Human fetal adrenal Sympathoblastic	Kildisiute et al 2021	Human	Neural crest lineages
NSP480-PT01	EC-NB	Human fetal adrenal Sympathoblastic	27319.4	Human fetal adrenal glands	Human fetal 8-21PCW	Human fetal adrenal Sympathoblastic	Kildisiute et al 2021	Human	Neural crest lineages
NSP461-PT01	EC-NB	Human fetal adrenal Sympathoblastic	27318.7	Human fetal adrenal glands	Human fetal 8-21PCW	Human fetal adrenal Sympathoblastic	Kildisiute et al 2021	Human	Neural crest lineages
NSP201-PT01	EC-NB	Human fetal adrenal Sympathoblastic	27314.3	Human fetal adrenal glands	Human fetal 8-21PCW	Human fetal adrenal Sympathoblastic	Kildisiute et al 2021	Human	Neural crest lineages
NSP546-PT01	EC-NB	Human fetal adrenal Sympathoblastic	27314	Human fetal adrenal glands	Human fetal 8-21PCW	Human fetal adrenal Sympathoblastic	Kildisiute et al 2021	Human	Neural crest lineages
NSP207-PT01	EC-NB	Human fetal adrenal Sympathoblastic	27313.6	Human fetal adrenal glands	Human fetal 8-21PCW	Human fetal adrenal Sympathoblastic	Kildisiute et al 2021	Human	Neural crest lineages
NSP361-PT01	EC-NB	Human fetal adrenal Sympathoblastic	27306	Human fetal adrenal glands	Human fetal 8-21PCW	Human fetal adrenal Sympathoblastic	Kildisiute et al 2021	Human	Neural crest lineages
NSP112-PT01	EC-NB	Human fetal adrenal Sympathoblastic	27304.9	Human fetal adrenal glands	Human fetal 8-21PCW	Human fetal adrenal Sympathoblastic	Kildisiute et al 2021	Human	Neural crest lineages
NSP184-PT01	EC-NB	Human fetal adrenal Sympathoblastic	27303.7	Human fetal adrenal glands	Human fetal 8-21PCW	Human fetal adrenal Sympathoblastic	Kildisiute et al 2021	Human	Neural crest lineages
NSP200-PT01	EC-NB	Human fetal adrenal Sympathoblastic	27302.1	Human fetal adrenal glands	Human fetal 8-21PCW	Human fetal adrenal Sympathoblastic	Kildisiute et al 2021	Human	Neural crest lineages
NSP076-PT01	EC-NB	Human fetal adrenal Sympathoblastic	27300.3	Human fetal adrenal glands	Human fetal 8-21PCW	Human fetal adrenal Sympathoblastic	Kildisiute et al 2021	Human	Neural crest lineages
NSP191-PT01	EC-NB	Human fetal adrenal Sympathoblastic	27295.7	Human fetal adrenal glands	Human fetal 8-21PCW	Human fetal adrenal Sympathoblastic	Kildisiute et al 2021	Human	Neural crest lineages
NSP412-PT01	EC-NB	Human fetal adrenal Sympathoblastic	27287.4	Human fetal adrenal glands	Human fetal 8-21PCW	Human fetal adrenal Sympathoblastic	Kildisiute et al 2021	Human	Neural crest lineages
NSP271-PT01	EC-NB	Human fetal adrenal Sympathoblastic	27283.2	Human fetal adrenal glands	Human fetal 8-21PCW	Human fetal adrenal Sympathoblastic	Kildisiute et al 2021	Human	Neural crest lineages
NSP150-PT01	EC-NB	Human fetal adrenal Sympathoblastic	27282.4	Human fetal adrenal glands	Human fetal 8-21PCW	Human fetal adrenal Sympathoblastic	Kildisiute et al 2021	Human	Neural crest lineages
NSP334-PT01	EC-NB	Human fetal adrenal Sympathoblastic	27281.7	Human fetal adrenal glands	Human fetal 8-21PCW	Human fetal adrenal Sympathoblastic	Kildisiute et al 2021	Human	Neural crest lineages
NSP369-PT01	EC-NB	Human fetal adrenal Sympathoblastic	27278.9	Human fetal adrenal glands	Human fetal 8-21PCW	Human fetal adrenal Sympathoblastic	Kildisiute et al 2021	Human	Neural crest lineages
NSP382-PT01	EC-NB	Human fetal adrenal Sympathoblastic	27274.8	Human fetal adrenal glands	Human fetal 8-21PCW	Human fetal adrenal Sympathoblastic	Kildisiute et al 2021	Human	Neural crest lineages
NSP518-PT01	EC-NB	Human fetal adrenal Sympathoblastic	27274.8	Human fetal adrenal glands	Human fetal 8-21PCW	Human fetal adrenal Sympathoblastic	Kildisiute et al 2021	Human	Neural crest lineages
NSP389-PT01	EC-NB	Human fetal adrenal Sympathoblastic	27274.4	Human fetal adrenal glands	Human fetal 8-21PCW	Human fetal adrenal Sympathoblastic	Kildisiute et al 2021	Human	Neural crest lineages
NSP549-PT01	EC-NB	Human fetal adrenal Sympathoblastic	27273.3	Human fetal adrenal glands	Human fetal 8-21PCW	Human fetal adrenal Sympathoblastic	Kildisiute et al 2021	Human	Neural crest lineages
NSP293-PT01	EC-NB	Human fetal adrenal Sympathoblastic	27271.8	Human fetal adrenal glands	Human fetal 8-21PCW	Human fetal adrenal Sympathoblastic	Kildisiute et al 2021	Human	Neural crest lineages
NSP079-PT01	EC-NB	Human fetal adrenal Sympathoblastic	27260.4	Human fetal adrenal glands	Human fetal 8-21PCW	Human fetal adrenal Sympathoblastic	Kildisiute et al 2021	Human	Neural crest lineages
NSP171-PT01	EC-NB	Human fetal adrenal Sympathoblastic	27256.7	Human fetal adrenal glands	Human fetal 8-21PCW	Human fetal adrenal Sympathoblastic	Kildisiute et al 2021	Human	Neural crest lineages
NSP173-PT01	EC-NB	Human fetal adrenal Sympathoblastic	27254.8	Human fetal adrenal glands	Human fetal 8-21PCW	Human fetal adrenal Sympathoblastic	Kildisiute et al 2021	Human	Neural crest lineages
NSP580-PT01	EC-NB	Human fetal adrenal Sympathoblastic	27250.9	Human fetal adrenal glands	Human fetal 8-21PCW	Human fetal adrenal Sympathoblastic	Kildisiute et al 2021	Human	Neural crest lineages
NSP051-PT01	EC-NB	Human fetal adrenal Sympathoblastic	27250.6	Human fetal adrenal glands	Human fetal 8-21PCW	Human fetal adrenal Sympathoblastic	Kildisiute et al 2021	Human	Neural crest lineages
NSP246-PT01	EC-NB	Human fetal adrenal Sympathoblastic	27249.9	Human fetal adrenal glands	Human fetal 8-21PCW	Human fetal adrenal Sympathoblastic	Kildisiute et al 2021	Human	Neural crest lineages
NSP056-PT01	EC-NB	Human fetal adrenal Sympathoblastic	27248.9	Human fetal adrenal glands	Human fetal 8-21PCW	Human fetal adrenal Sympathoblastic	Kildisiute et al 2021	Human	Neural crest lineages
NSP318-PT01	EC-NB	Human fetal adrenal Sympathoblastic	27245.4	Human fetal adrenal glands	Human fetal 8-21PCW	Human fetal adrenal Sympathoblastic	Kildisiute et al 2021	Human	Neural crest lineages
NSP535-PT01	EC-NB	Human fetal adrenal Sympathoblastic	27244	Human fetal adrenal glands	Human fetal 8-21PCW	Human fetal adrenal Sympathoblastic	Kildisiute et al 2021	Human	Neural crest lineages
NSP295-PT01	EC-NB	Human fetal adrenal Sympathoblastic	27239.2	Human fetal adrenal glands	Human fetal 8-21PCW	Human fetal adrenal Sympathoblastic	Kildisiute et al 2021	Human	Neural crest lineages
NSP166-PT01	EC-NB	Human fetal adrenal Sympathoblastic	27229.5	Human fetal adrenal glands	Human fetal 8-21PCW	Human fetal adrenal Sympathoblastic	Kildisiute et al 2021	Human	Neural crest lineages
NSP559-PT01	EC-NB	Human fetal adrenal Sympathoblastic	27228.5	Human fetal adrenal glands	Human fetal 8-21PCW	Human fetal adrenal Sympathoblastic	Kildisiute et al 2021	Human	Neural crest lineages
NSP178-PT01	EC-NB	Human fetal adrenal Sympathoblastic	27227.1	Human fetal adrenal glands	Human fetal 8-21PCW	Human fetal adrenal Sympathoblastic	Kildisiute et al 2021	Human	Neural crest lineages
NSP134-PT01	EC-NB	Human fetal adrenal Sympathoblastic	27219.4	Human fetal adrenal glands	Human fetal 8-21PCW	Human fetal adrenal Sympathoblastic	Kildisiute et al 2021	Human	Neural crest lineages
NSP181-PT01	EC-NB	Human fetal adrenal Sympathoblastic	27219.2	Human fetal adrenal glands	Human fetal 8-21PCW	Human fetal adrenal Sympathoblastic	Kildisiute et al 2021	Human	Neural crest lineages
NSP279-PT01	EC-NB	Human fetal adrenal Sympathoblastic	27217.4	Human fetal adrenal glands	Human fetal 8-21PCW	Human fetal adrenal Sympathoblastic	Kildisiute et al 2021	Human	Neural crest lineages
NSP499-PT01	EC-NB	Human fetal adrenal Sympathoblastic	27217.2	Human fetal adrenal glands	Human fetal 8-21PCW	Human fetal adrenal Sympathoblastic	Kildisiute et al 2021	Human	Neural crest lineages
NSP063-PT01	EC-NB	Human fetal adrenal Sympathoblastic	27212.4	Human fetal adrenal glands	Human fetal 8-21PCW	Human fetal adrenal Sympathoblastic	Kildisiute et al 2021	Human	Neural crest lineages
NSP170-PT01	EC-NB	Human fetal adrenal Sympathoblastic	27212.2	Human fetal adrenal glands	Human fetal 8-21PCW	Human fetal adrenal Sympathoblastic	Kildisiute et al 2021	Human	Neural crest lineages
NSP210-PT01	EC-NB	Human fetal adrenal Sympathoblastic	27211.5	Human fetal adrenal glands	Human fetal 8-21PCW	Human fetal adrenal Sympathoblastic	Kildisiute et al 2021	Human	Neural crest lineages
NSP451-PT01	EC-NB	Human fetal adrenal Sympathoblastic	27208.5	Human fetal adrenal glands	Human fetal 8-21PCW	Human fetal adrenal Sympathoblastic	Kildisiute et al 2021	Human	Neural crest lineages
NSP145-PT01	EC-NB	Human fetal adrenal Sympathoblastic	27206.3	Human fetal adrenal glands	Human fetal 8-21PCW	Human fetal adrenal Sympathoblastic	Kildisiute et al 2021	Human	Neural crest lineages
NSP032-RT03	EC-NB	Human fetal adrenal Sympathoblastic	27205.7	Human fetal adrenal glands	Human fetal 8-21PCW	Human fetal adrenal Sympathoblastic	Kildisiute et al 2021	Human	Neural crest lineages
NSP435-PT01	EC-NB	Human fetal adrenal Sympathoblastic	27188.2	Human fetal adrenal glands	Human fetal 8-21PCW	Human fetal adrenal Sympathoblastic	Kildisiute et al 2021	Human	Neural crest lineages
NSP121-PT01	EC-NB	Human fetal adrenal Sympathoblastic	27185.9	Human fetal adrenal glands	Human fetal 8-21PCW	Human fetal adrenal Sympathoblastic	Kildisiute et al 2021	Human	Neural crest lineages
NSP238-PT01	EC-NB	Human fetal adrenal Sympathoblastic	27179.6	Human fetal adrenal glands	Human fetal 8-21PCW	Human fetal adrenal Sympathoblastic	Kildisiute et al 2021	Human	Neural crest lineages
NSP017-PT01	EC-NB	Human fetal adrenal Sympathoblastic	27178.9	Human fetal adrenal glands	Human fetal 8-21PCW	Human fetal adrenal Sympathoblastic	Kildisiute et al 2021	Human	Neural crest lineages
NSP510-PT01	EC-NB	Human fetal adrenal Sympathoblastic	27175.4	Human fetal adrenal glands	Human fetal 8-21PCW	Human fetal adrenal Sympathoblastic	Kildisiute et al 2021	Human	Neural crest lineages
NSP477-PT01	EC-NB	Human fetal adrenal Sympathoblastic	27171.9	Human fetal adrenal glands	Human fetal 8-21PCW	Human fetal adrenal Sympathoblastic	Kildisiute et al 2021	Human	Neural crest lineages
NSP267-PT01	EC-NB	Human fetal adrenal Sympathoblastic	27171.7	Human fetal adrenal glands	Human fetal 8-21PCW	Human fetal adrenal Sympathoblastic	Kildisiute et al 2021	Human	Neural crest lineages
NSP490-PT01	EC-NB	Human fetal adrenal Sympathoblastic	27167.9	Human fetal adrenal glands	Human fetal 8-21PCW	Human fetal adrenal Sympathoblastic	Kildisiute et al 2021	Human	Neural crest lineages
NSP061-PT01	EC-NB	Human fetal adrenal Sympathoblastic	27162.7	Human fetal adrenal glands	Human fetal 8-21PCW	Human fetal adrenal Sympathoblastic	Kildisiute et al 2021	Human	Neural crest lineages
NSP400-RT01	EC-NB	Human fetal adrenal Erythroblasts	27162.1	Human fetal adrenal glands	Human fetal 8-21PCW	Human fetal adrenal Erythroblasts	Kildisiute et al 2021	Human	Immune
NSP135-PT01	EC-NB	Human fetal adrenal Sympathoblastic	27155.5	Human fetal adrenal glands	Human fetal 8-21PCW	Human fetal adrenal Sympathoblastic	Kildisiute et al 2021	Human	Neural crest lineages
NSP338-PT01	EC-NB	Human fetal adrenal Sympathoblastic	27155.2	Human fetal adrenal glands	Human fetal 8-21PCW	Human fetal adrenal Sympathoblastic	Kildisiute et al 2021	Human	Neural crest lineages
NSP118-PT01	EC-NB	Human fetal adrenal Sympathoblastic	27150.1	Human fetal adrenal glands	Human fetal 8-21PCW	Human fetal adrenal Sympathoblastic	Kildisiute et al 2021	Human	Neural crest lineages
NSP596-PT01	EC-NB	Human fetal adrenal Sympathoblastic	27150.1	Human fetal adrenal glands	Human fetal 8-21PCW	Human fetal adrenal Sympathoblastic	Kildisiute et al 2021	Human	Neural crest lineages
NSP088-PT01	EC-NB	Human fetal adrenal Sympathoblastic	27145.1	Human fetal adrenal glands	Human fetal 8-21PCW	Human fetal adrenal Sympathoblastic	Kildisiute et al 2021	Human	Neural crest lineages
NSP527-PT01	EC-NB	Human fetal adrenal Sympathoblastic	27144.1	Human fetal adrenal glands	Human fetal 8-21PCW	Human fetal adrenal Sympathoblastic	Kildisiute et al 2021	Human	Neural crest lineages
NSP406-PT01	EC-NB	Human fetal adrenal Sympathoblastic	27135.4	Human fetal adrenal glands	Human fetal 8-21PCW	Human fetal adrenal Sympathoblastic	Kildisiute et al 2021	Human	Neural crest lineages
NSP539-PT01	EC-NB	Human fetal adrenal Sympathoblastic	27125.3	Human fetal adrenal glands	Human fetal 8-21PCW	Human fetal adrenal Sympathoblastic	Kildisiute et al 2021	Human	Neural crest lineages
NSP108-PT01	EC-NB	Human fetal adrenal Sympathoblastic	27121.2	Human fetal adrenal glands	Human fetal 8-21PCW	Human fetal adrenal Sympathoblastic	Kildisiute et al 2021	Human	Neural crest lineages
NSP092-PT01	EC-NB	Human fetal adrenal Sympathoblastic	27092.7	Human fetal adrenal glands	Human fetal 8-21PCW	Human fetal adrenal Sympathoblastic	Kildisiute et al 2021	Human	Neural crest lineages
NSP206-PT01	EC-NB	Human fetal adrenal Sympathoblastic	27090.5	Human fetal adrenal glands	Human fetal 8-21PCW	Human fetal adrenal Sympathoblastic	Kildisiute et al 2021	Human	Neural crest lineages
NSP337-PT01	EC-NB	Human fetal adrenal Sympathoblastic	27086.5	Human fetal adrenal glands	Human fetal 8-21PCW	Human fetal adrenal Sympathoblastic	Kildisiute et al 2021	Human	Neural crest lineages
NSP485-PT01	EC-NB	Human fetal adrenal Sympathoblastic	27084.8	Human fetal adrenal glands	Human fetal 8-21PCW	Human fetal adrenal Sympathoblastic	Kildisiute et al 2021	Human	Neural crest lineages
NSP080-PT01	EC-NB	Human fetal adrenal Sympathoblastic	27081.3	Human fetal adrenal glands	Human fetal 8-21PCW	Human fetal adrenal Sympathoblastic	Kildisiute et al 2021	Human	Neural crest lineages
NSP198-PT01	EC-NB	Human fetal adrenal Sympathoblastic	27074.3	Human fetal adrenal glands	Human fetal 8-21PCW	Human fetal adrenal Sympathoblastic	Kildisiute et al 2021	Human	Neural crest lineages
NSP151-PT01	EC-NB	Human fetal adrenal Sympathoblastic	27074.2	Human fetal adrenal glands	Human fetal 8-21PCW	Human fetal adrenal Sympathoblastic	Kildisiute et al 2021	Human	Neural crest lineages
NSP305-PT01	EC-NB	Human fetal adrenal Sympathoblastic	27065.9	Human fetal adrenal glands	Human fetal 8-21PCW	Human fetal adrenal Sympathoblastic	Kildisiute et al 2021	Human	Neural crest lineages
NSP540-PT01	EC-NB	Human fetal adrenal Sympathoblastic	27063.6	Human fetal adrenal glands	Human fetal 8-21PCW	Human fetal adrenal Sympathoblastic	Kildisiute et al 2021	Human	Neural crest lineages
NSP278-PT01	EC-NB	Human fetal adrenal Sympathoblastic	27062.1	Human fetal adrenal glands	Human fetal 8-21PCW	Human fetal adrenal Sympathoblastic	Kildisiute et al 2021	Human	Neural crest lineages
NSP296-PT01	EC-NB	Human fetal adrenal Sympathoblastic	27051.3	Human fetal adrenal glands	Human fetal 8-21PCW	Human fetal adrenal Sympathoblastic	Kildisiute et al 2021	Human	Neural crest lineages
NSP084-PT01	EC-NB	Human fetal adrenal Sympathoblastic	27050.2	Human fetal adrenal glands	Human fetal 8-21PCW	Human fetal adrenal Sympathoblastic	Kildisiute et al 2021	Human	Neural crest lineages
NSP366-PT01	EC-NB	Human fetal adrenal Sympathoblastic	27042	Human fetal adrenal glands	Human fetal 8-21PCW	Human fetal adrenal Sympathoblastic	Kildisiute et al 2021	Human	Neural crest lineages
NSP054-PT01	EC-NB	Human fetal adrenal Sympathoblastic	27033.3	Human fetal adrenal glands	Human fetal 8-21PCW	Human fetal adrenal Sympathoblastic	Kildisiute et al 2021	Human	Neural crest lineages
NSP330-PT01	EC-NB	Human fetal adrenal Sympathoblastic	27028.2	Human fetal adrenal glands	Human fetal 8-21PCW	Human fetal adrenal Sympathoblastic	Kildisiute et al 2021	Human	Neural crest lineages
NSP185-PT01	EC-NB	Human fetal adrenal Sympathoblastic	27023.8	Human fetal adrenal glands	Human fetal 8-21PCW	Human fetal adrenal Sympathoblastic	Kildisiute et al 2021	Human	Neural crest lineages
NSP110-PT01	EC-NB	Human fetal adrenal Sympathoblastic	27018.7	Human fetal adrenal glands	Human fetal 8-21PCW	Human fetal adrenal Sympathoblastic	Kildisiute et al 2021	Human	Neural crest lineages
NSP216-PT01	EC-NB	Human fetal adrenal Sympathoblastic	27009.8	Human fetal adrenal glands	Human fetal 8-21PCW	Human fetal adrenal Sympathoblastic	Kildisiute et al 2021	Human	Neural crest lineages
NSP022-PT01	EC-NB	Human fetal adrenal Sympathoblastic	27003.6	Human fetal adrenal glands	Human fetal 8-21PCW	Human fetal adrenal Sympathoblastic	Kildisiute et al 2021	Human	Neural crest lineages
NSP133-PT01	EC-NB	Human fetal adrenal Sympathoblastic	26999.9	Human fetal adrenal glands	Human fetal 8-21PCW	Human fetal adrenal Sympathoblastic	Kildisiute et al 2021	Human	Neural crest lineages
NSP280-PT01	EC-NB	Human fetal adrenal Sympathoblastic	26997.6	Human fetal adrenal glands	Human fetal 8-21PCW	Human fetal adrenal Sympathoblastic	Kildisiute et al 2021	Human	Neural crest lineages
NSP588-PT01	EC-NB	Human fetal adrenal Sympathoblastic	26991	Human fetal adrenal glands	Human fetal 8-21PCW	Human fetal adrenal Sympathoblastic	Kildisiute et al 2021	Human	Neural crest lineages
NSP563-RT01	EC-NB	Human fetal adrenal Mesenchyme	26985.5	Human fetal adrenal glands	Human fetal 8-21PCW	Human fetal adrenal Mesenchyme	Kildisiute et al 2021	Human	Mesenchyme
NSP501-PT01	EC-NB	Human fetal adrenal Sympathoblastic	26983.9	Human fetal adrenal glands	Human fetal 8-21PCW	Human fetal adrenal Sympathoblastic	Kildisiute et al 2021	Human	Neural crest lineages
NSP177-PT01	EC-NB	Human fetal adrenal Sympathoblastic	26977.1	Human fetal adrenal glands	Human fetal 8-21PCW	Human fetal adrenal Sympathoblastic	Kildisiute et al 2021	Human	Neural crest lineages
NSP432-PT01	EC-NB	Human fetal adrenal Sympathoblastic	26968.1	Human fetal adrenal glands	Human fetal 8-21PCW	Human fetal adrenal Sympathoblastic	Kildisiute et al 2021	Human	Neural crest lineages
NSP528-PT01	EC-NB	Human fetal adrenal Sympathoblastic	26964.5	Human fetal adrenal glands	Human fetal 8-21PCW	Human fetal adrenal Sympathoblastic	Kildisiute et al 2021	Human	Neural crest lineages
NSP509-PT01	EC-NB	Human fetal adrenal Sympathoblastic	26964.2	Human fetal adrenal glands	Human fetal 8-21PCW	Human fetal adrenal Sympathoblastic	Kildisiute et al 2021	Human	Neural crest lineages
NSP006-RM01	EC-NB	Human fetal adrenal Sympathoblastic	26963.3	Human fetal adrenal glands	Human fetal 8-21PCW	Human fetal adrenal Sympathoblastic	Kildisiute et al 2021	Human	Neural crest lineages
NSP090-PT01	EC-NB	Human fetal adrenal Sympathoblastic	26958	Human fetal adrenal glands	Human fetal 8-21PCW	Human fetal adrenal Sympathoblastic	Kildisiute et al 2021	Human	Neural crest lineages
NSP212-PT01	EC-NB	Human fetal adrenal Sympathoblastic	26954.1	Human fetal adrenal glands	Human fetal 8-21PCW	Human fetal adrenal Sympathoblastic	Kildisiute et al 2021	Human	Neural crest lineages
NSP473-PT01	EC-NB	Human fetal adrenal Sympathoblastic	26951.3	Human fetal adrenal glands	Human fetal 8-21PCW	Human fetal adrenal Sympathoblastic	Kildisiute et al 2021	Human	Neural crest lineages
NSP148-PT01	EC-NB	Human fetal adrenal Sympathoblastic	26944.3	Human fetal adrenal glands	Human fetal 8-21PCW	Human fetal adrenal Sympathoblastic	Kildisiute et al 2021	Human	Neural crest lineages
NSP492-PT01	EC-NB	Human fetal adrenal Sympathoblastic	26939.6	Human fetal adrenal glands	Human fetal 8-21PCW	Human fetal adrenal Sympathoblastic	Kildisiute et al 2021	Human	Neural crest lineages
NSP572-PT01	EC-NB	Human fetal adrenal Sympathoblastic	26932.3	Human fetal adrenal glands	Human fetal 8-21PCW	Human fetal adrenal Sympathoblastic	Kildisiute et al 2021	Human	Neural crest lineages
NSP264-PT01	EC-NB	Human fetal adrenal Sympathoblastic	26924.9	Human fetal adrenal glands	Human fetal 8-21PCW	Human fetal adrenal Sympathoblastic	Kildisiute et al 2021	Human	Neural crest lineages
NSP172-PT01	EC-NB	Human fetal adrenal Sympathoblastic	26913.2	Human fetal adrenal glands	Human fetal 8-21PCW	Human fetal adrenal Sympathoblastic	Kildisiute et al 2021	Human	Neural crest lineages
NSP302-PT01	EC-NB	Human fetal adrenal Sympathoblastic	26893	Human fetal adrenal glands	Human fetal 8-21PCW	Human fetal adrenal Sympathoblastic	Kildisiute et al 2021	Human	Neural crest lineages
NSP223-PT01	EC-NB	Human fetal adrenal Cycling chromaffin cells	26862.1	Human 8-14PCW fetal adrenal glands	Human fetal	Human fetal adrenal Cycling chromaffin cells	Dong et al 2020	Human	Proliferating progenitors
NSP153-PT01	EC-NB	Human fetal adrenal Cycling chromaffin cells	26848.2	Human 8-14PCW fetal adrenal glands	Human fetal	Human fetal adrenal Cycling chromaffin cells	Dong et al 2020	Human	Proliferating progenitors
NSP187-PT01	EC-NB	Human fetal adrenal Sympathoblastic	26841.7	Human fetal adrenal glands	Human fetal 8-21PCW	Human fetal adrenal Sympathoblastic	Kildisiute et al 2021	Human	Neural crest lineages
NSP011-PT01	EC-NB	Human fetal adrenal Sympathoblastic	26828	Human fetal adrenal glands	Human fetal 8-21PCW	Human fetal adrenal Sympathoblastic	Kildisiute et al 2021	Human	Neural crest lineages
NSP309-PT01	EC-NB	Human fetal adrenal Sympathoblastic	26824.5	Human fetal adrenal glands	Human fetal 8-21PCW	Human fetal adrenal Sympathoblastic	Kildisiute et al 2021	Human	Neural crest lineages
NSP027-PT01	EC-NB	Human fetal adrenal Sympathoblastic	26815.4	Human fetal adrenal glands	Human fetal 8-21PCW	Human fetal adrenal Sympathoblastic	Kildisiute et al 2021	Human	Neural crest lineages
NSP032-RT02	EC-NB	Human fetal adrenal Vascular Endothelium	26806	Human fetal adrenal glands	Human fetal 8-21PCW	Human fetal adrenal Vascular Endothelium	Kildisiute et al 2021	Human	Mural
NSP472-PT01	EC-NB	Human fetal adrenal Sympathoblastic	26796.5	Human fetal adrenal glands	Human fetal 8-21PCW	Human fetal adrenal Sympathoblastic	Kildisiute et al 2021	Human	Neural crest lineages
NSP245-PT01	EC-NB	Human fetal adrenal Sympathoblastic	26792.9	Human fetal adrenal glands	Human fetal 8-21PCW	Human fetal adrenal Sympathoblastic	Kildisiute et al 2021	Human	Neural crest lineages
NSP012-PT01	EC-NB	Human fetal adrenal Leukocytes	26784.3	Human fetal adrenal glands	Human fetal 8-21PCW	Human fetal adrenal Leukocytes	Kildisiute et al 2021	Human	Immune
NSP342-PT01	EC-NB	Human fetal adrenal Sympathoblastic	26771.6	Human fetal adrenal glands	Human fetal 8-21PCW	Human fetal adrenal Sympathoblastic	Kildisiute et al 2021	Human	Neural crest lineages
NSP306-PT01	EC-NB	Human fetal adrenal Sympathoblastic	26766.6	Human fetal adrenal glands	Human fetal 8-21PCW	Human fetal adrenal Sympathoblastic	Kildisiute et al 2021	Human	Neural crest lineages
NSP008-RT01	EC-NB	Human fetal adrenal Sympathoblastic	26762.2	Human fetal adrenal glands	Human fetal 8-21PCW	Human fetal adrenal Sympathoblastic	Kildisiute et al 2021	Human	Neural crest lineages
NSP291-PT01	EC-NB	Human fetal adrenal Sympathoblastic	26727.2	Human fetal adrenal glands	Human fetal 8-21PCW	Human fetal adrenal Sympathoblastic	Kildisiute et al 2021	Human	Neural crest lineages
NSP058-PT01	EC-NB	Human fetal adrenal Mesenchyme	26715.2	Human fetal adrenal glands	Human fetal 8-21PCW	Human fetal adrenal Mesenchyme	Kildisiute et al 2021	Human	Mesenchyme
NSP026-PT01	EC-NB	Human fetal adrenal Sympathoblastic	26707.6	Human fetal adrenal glands	Human fetal 8-21PCW	Human fetal adrenal Sympathoblastic	Kildisiute et al 2021	Human	Neural crest lineages
NSP277-PT01	EC-NB	Human fetal adrenal Sympathoblastic	26692.2	Human fetal adrenal glands	Human fetal 8-21PCW	Human fetal adrenal Sympathoblastic	Kildisiute et al 2021	Human	Neural crest lineages
NSP458-PT01	EC-NB	Human fetal adrenal Sympathoblastic	26663.3	Human fetal adrenal glands	Human fetal 8-21PCW	Human fetal adrenal Sympathoblastic	Kildisiute et al 2021	Human	Neural crest lineages
NSP445-PT01	EC-NB	Human fetal adrenal Sympathoblastic	26658.2	Human fetal adrenal glands	Human fetal 8-21PCW	Human fetal adrenal Sympathoblastic	Kildisiute et al 2021	Human	Neural crest lineages
NSP186-PT01	EC-NB	Human fetal adrenal Sympathoblastic	26654.7	Human fetal adrenal glands	Human fetal 8-21PCW	Human fetal adrenal Sympathoblastic	Kildisiute et al 2021	Human	Neural crest lineages
NSP503-PT01	EC-NB	Human fetal adrenal Sympathoblastic	26627.4	Human fetal adrenal glands	Human fetal 8-21PCW	Human fetal adrenal Sympathoblastic	Kildisiute et al 2021	Human	Neural crest lineages
NSP001-PT01	EC-NB	Human fetal adrenal Sympathoblastic	26625	Human fetal adrenal glands	Human fetal 8-21PCW	Human fetal adrenal Sympathoblastic	Kildisiute et al 2021	Human	Neural crest lineages
NSP521-PT01	EC-NB	Human fetal GE P5	26618.6	Human fetal GE	Human fetal	Human fetal GE P5	Yu et al 2021	Human	GE neural precursors
NSP370-PT01	EC-NB	Human fetal adrenal Sympathoblastic	26606.1	Human fetal adrenal glands	Human fetal 8-21PCW	Human fetal adrenal Sympathoblastic	Kildisiute et al 2021	Human	Neural crest lineages
NSP124-PT01	EC-NB	Human fetal adrenal Sympathoblastic	26597.2	Human fetal adrenal glands	Human fetal 8-21PCW	Human fetal adrenal Sympathoblastic	Kildisiute et al 2021	Human	Neural crest lineages
NSP037-PT01	EC-NB	Human fetal adrenal Sympathoblastic	26569	Human fetal adrenal glands	Human fetal 8-21PCW	Human fetal adrenal Sympathoblastic	Kildisiute et al 2021	Human	Neural crest lineages
NSP564-PT01	EC-NB	Human fetal adrenal Sympathoblastic	26564.9	Human fetal adrenal glands	Human fetal 8-21PCW	Human fetal adrenal Sympathoblastic	Kildisiute et al 2021	Human	Neural crest lineages
NSP208-RM01	EC-NB	Human fetal adrenal Mesenchyme	26564.3	Human fetal adrenal glands	Human fetal 8-21PCW	Human fetal adrenal Mesenchyme	Kildisiute et al 2021	Human	Mesenchyme
NSP576-PT01	EC-NB	Human fetal adrenal Sympathoblastic	26551.5	Human fetal adrenal glands	Human fetal 8-21PCW	Human fetal adrenal Sympathoblastic	Kildisiute et al 2021	Human	Neural crest lineages
NSP119-PT01	EC-NB	Human fetal adrenal Vascular Endothelium	26550.5	Human fetal adrenal glands	Human fetal 8-21PCW	Human fetal adrenal Vascular Endothelium	Kildisiute et al 2021	Human	Mural
NSP013-PT01	EC-NB	Human fetal adrenal SCPs	26541.4	Human fetal adrenal glands	Human fetal 8-21PCW	Human fetal adrenal SCPs	Kildisiute et al 2021	Human	Neural crest lineages
NSP522-PT01	EC-NB	Human fetal adrenal Cycling chromaffin cells	26538.1	Human 8-14PCW fetal adrenal glands	Human fetal	Human fetal adrenal Cycling chromaffin cells	Dong et al 2020	Human	Proliferating progenitors
NSP391-PT01	EC-NB	Human fetal adrenal Sympathoblastic	26530	Human fetal adrenal glands	Human fetal 8-21PCW	Human fetal adrenal Sympathoblastic	Kildisiute et al 2021	Human	Neural crest lineages
NSP557-PT01	EC-NB	Human fetal adrenal Leukocytes	26528.3	Human fetal adrenal glands	Human fetal 8-21PCW	Human fetal adrenal Leukocytes	Kildisiute et al 2021	Human	Immune
NSP551-PT01	EC-NB	Human fetal adrenal Sympathoblastic	26524.1	Human fetal adrenal glands	Human fetal 8-21PCW	Human fetal adrenal Sympathoblastic	Kildisiute et al 2021	Human	Neural crest lineages
NSP347-PT01	EC-NB	Human fetal adrenal Sympathoblastic	26518.9	Human fetal adrenal glands	Human fetal 8-21PCW	Human fetal adrenal Sympathoblastic	Kildisiute et al 2021	Human	Neural crest lineages
NSP254-RM01	EC-NB	Human fetal adrenal Sympathoblastic	26514.6	Human fetal adrenal glands	Human fetal 8-21PCW	Human fetal adrenal Sympathoblastic	Kildisiute et al 2021	Human	Neural crest lineages
NSP443-PT01	EC-NB	Human fetal adrenal Sympathoblastic	26418.6	Human fetal adrenal glands	Human fetal 8-21PCW	Human fetal adrenal Sympathoblastic	Kildisiute et al 2021	Human	Neural crest lineages
NSP297-PT01	EC-NB	Human fetal adrenal Sympathoblastic	26392.3	Human fetal adrenal glands	Human fetal 8-21PCW	Human fetal adrenal Sympathoblastic	Kildisiute et al 2021	Human	Neural crest lineages
NSP328-PT01	EC-NB	Human fetal adrenal Sympathoblastic	26387.7	Human fetal adrenal glands	Human fetal 8-21PCW	Human fetal adrenal Sympathoblastic	Kildisiute et al 2021	Human	Neural crest lineages
NSP199-PT01	EC-NB	Human fetal adrenal Sympathoblastic	26380.9	Human fetal adrenal glands	Human fetal 8-21PCW	Human fetal adrenal Sympathoblastic	Kildisiute et al 2021	Human	Neural crest lineages
NSP073-PT01	EC-NB	VSVZ-2 T	26366.3	V-SVZ	Mouse adult	VSVZ-2 T	Mizrak et al 2019	Mouse	Other
NSP353-RT01	EC-NB	Human fetal adrenal Erythroblasts	26358	Human fetal adrenal glands	Human fetal 8-21PCW	Human fetal adrenal Erythroblasts	Kildisiute et al 2021	Human	Immune
NSP107-PT01	EC-NB	Human fetal adrenal Sympathoblastic	26355.7	Human fetal adrenal glands	Human fetal 8-21PCW	Human fetal adrenal Sympathoblastic	Kildisiute et al 2021	Human	Neural crest lineages
NSP030-PT01	EC-NB	Human fetal adrenal Sympathoblastic	26344.9	Human fetal adrenal glands	Human fetal 8-21PCW	Human fetal adrenal Sympathoblastic	Kildisiute et al 2021	Human	Neural crest lineages
NSP538-RT01	EC-NB	Human fetal adrenal Sympathoblastic	26323.7	Human fetal adrenal glands	Human fetal 8-21PCW	Human fetal adrenal Sympathoblastic	Kildisiute et al 2021	Human	Neural crest lineages
NSP090-RT01	EC-NB	Human fetal adrenal Sympathoblastic	26304.8	Human fetal adrenal glands	Human fetal 8-21PCW	Human fetal adrenal Sympathoblastic	Kildisiute et al 2021	Human	Neural crest lineages
NSP015-PT01	EC-NB	Human fetal adrenal Sympathoblastic	26297.2	Human fetal adrenal glands	Human fetal 8-21PCW	Human fetal adrenal Sympathoblastic	Kildisiute et al 2021	Human	Neural crest lineages
NSP355-PT01	EC-NB	Human fetal GE MGE2	26294.4	Human fetal GE	Human fetal	Human fetal GE MGE2	Yu et al 2021	Human	GE/Inhibitory neurons
NSP146-RT01	EC-NB	Human fetal adrenal Leukocytes	26277.9	Human fetal adrenal glands	Human fetal 8-21PCW	Human fetal adrenal Leukocytes	Kildisiute et al 2021	Human	Immune
NSP558-RT01	EC-NB	Human fetal adrenal Sympathoblastic	26050.9	Human fetal adrenal glands	Human fetal 8-21PCW	Human fetal adrenal Sympathoblastic	Kildisiute et al 2021	Human	Neural crest lineages
NSP403-PT01	EC-NB	VSVZ-2 T	25820.2	V-SVZ	Mouse adult	VSVZ-2 T	Mizrak et al 2019	Mouse	Other
NSP025-PT01	EC-NB	Human fetal adrenal2 Immune cells	25793.4	Human fetal adrenal gland	Human fetal 7-17PCW	Human fetal adrenal2 Immune cells	Jansky et al 2021	Human	Immune
NSP460-RM01	EC-NB	Human fetal adrenal Sympathoblastic	25793.2	Human fetal adrenal glands	Human fetal 8-21PCW	Human fetal adrenal Sympathoblastic	Kildisiute et al 2021	Human	Neural crest lineages
NSP541-PT01	EC-NB	Human fetal adrenal Sympathoblastic	25700.8	Human fetal adrenal glands	Human fetal 8-21PCW	Human fetal adrenal Sympathoblastic	Kildisiute et al 2021	Human	Neural crest lineages
NSP413-PT01	EC-NB	Human fetal adrenal Sympathoblastic	25678.6	Human fetal adrenal glands	Human fetal 8-21PCW	Human fetal adrenal Sympathoblastic	Kildisiute et al 2021	Human	Neural crest lineages
NSP578-PT01	EC-NB	Human fetal adrenal Sympathoblastic	25630.5	Human fetal adrenal glands	Human fetal 8-21PCW	Human fetal adrenal Sympathoblastic	Kildisiute et al 2021	Human	Neural crest lineages
NSP533-RM01	EC-NB	Human 4PCW EMT NCCs	25427	Human 4PCW embryo neural lineages	Human fetal	Human 4PCW EMT NCCs	Dong et al 2020	Human	Neural crest lineages
NSP093-PT01	EC-NB (MYCN-amp)	Human fetal adrenal Sympathoblastic	27988.7	Human fetal adrenal glands	Human fetal 8-21PCW	Human fetal adrenal Sympathoblastic	Kildisiute et al 2021	Human	Neural crest lineages
NSP392-PT01	EC-NB (MYCN-amp)	Human fetal adrenal Sympathoblastic	27845.4	Human fetal adrenal glands	Human fetal 8-21PCW	Human fetal adrenal Sympathoblastic	Kildisiute et al 2021	Human	Neural crest lineages
NSP313-PT01	EC-NB (MYCN-amp)	Human fetal adrenal Sympathoblastic	27816.4	Human fetal adrenal glands	Human fetal 8-21PCW	Human fetal adrenal Sympathoblastic	Kildisiute et al 2021	Human	Neural crest lineages
NSP081-PT01	EC-NB (MYCN-amp)	Human fetal adrenal Sympathoblastic	27694.6	Human fetal adrenal glands	Human fetal 8-21PCW	Human fetal adrenal Sympathoblastic	Kildisiute et al 2021	Human	Neural crest lineages
NSP308-PT01	EC-NB (MYCN-amp)	Human fetal adrenal Sympathoblastic	27662.7	Human fetal adrenal glands	Human fetal 8-21PCW	Human fetal adrenal Sympathoblastic	Kildisiute et al 2021	Human	Neural crest lineages
NSP231-PT01	EC-NB (MYCN-amp)	Human fetal adrenal Sympathoblastic	27608.1	Human fetal adrenal glands	Human fetal 8-21PCW	Human fetal adrenal Sympathoblastic	Kildisiute et al 2021	Human	Neural crest lineages
NSP137-PT01	EC-NB (MYCN-amp)	Human fetal adrenal Sympathoblastic	27553.1	Human fetal adrenal glands	Human fetal 8-21PCW	Human fetal adrenal Sympathoblastic	Kildisiute et al 2021	Human	Neural crest lineages
NSP448-PT01	EC-NB (MYCN-amp)	Human fetal adrenal Sympathoblastic	27477.6	Human fetal adrenal glands	Human fetal 8-21PCW	Human fetal adrenal Sympathoblastic	Kildisiute et al 2021	Human	Neural crest lineages
NSP377-PT01	EC-NB (MYCN-amp)	Human fetal adrenal Sympathoblastic	27476.8	Human fetal adrenal glands	Human fetal 8-21PCW	Human fetal adrenal Sympathoblastic	Kildisiute et al 2021	Human	Neural crest lineages
NSP315-PT01	EC-NB (MYCN-amp)	Human fetal adrenal Sympathoblastic	27467.2	Human fetal adrenal glands	Human fetal 8-21PCW	Human fetal adrenal Sympathoblastic	Kildisiute et al 2021	Human	Neural crest lineages
NSP225-PT01	EC-NB (MYCN-amp)	Human fetal adrenal Sympathoblastic	27409.6	Human fetal adrenal glands	Human fetal 8-21PCW	Human fetal adrenal Sympathoblastic	Kildisiute et al 2021	Human	Neural crest lineages
NSP447-PT01	EC-NB (MYCN-amp)	Human fetal adrenal Sympathoblastic	27388.1	Human fetal adrenal glands	Human fetal 8-21PCW	Human fetal adrenal Sympathoblastic	Kildisiute et al 2021	Human	Neural crest lineages
NSP584-PT01	EC-NB (MYCN-amp)	Human fetal adrenal Sympathoblastic	27379.2	Human fetal adrenal glands	Human fetal 8-21PCW	Human fetal adrenal Sympathoblastic	Kildisiute et al 2021	Human	Neural crest lineages
NSP251-PT01	EC-NB (MYCN-amp)	Human fetal adrenal Sympathoblastic	27376.4	Human fetal adrenal glands	Human fetal 8-21PCW	Human fetal adrenal Sympathoblastic	Kildisiute et al 2021	Human	Neural crest lineages
NSP161-PT01	EC-NB (MYCN-amp)	Human fetal adrenal Sympathoblastic	27305.3	Human fetal adrenal glands	Human fetal 8-21PCW	Human fetal adrenal Sympathoblastic	Kildisiute et al 2021	Human	Neural crest lineages
NSP164-PT01	EC-NB (MYCN-amp)	Human fetal adrenal Sympathoblastic	27294.7	Human fetal adrenal glands	Human fetal 8-21PCW	Human fetal adrenal Sympathoblastic	Kildisiute et al 2021	Human	Neural crest lineages
NSP384-PT01	EC-NB (MYCN-amp)	Human fetal adrenal Sympathoblastic	27287.1	Human fetal adrenal glands	Human fetal 8-21PCW	Human fetal adrenal Sympathoblastic	Kildisiute et al 2021	Human	Neural crest lineages
NSP247-PT01	EC-NB (MYCN-amp)	Human fetal adrenal Sympathoblastic	27278.5	Human fetal adrenal glands	Human fetal 8-21PCW	Human fetal adrenal Sympathoblastic	Kildisiute et al 2021	Human	Neural crest lineages
NSP203-PT01	EC-NB (MYCN-amp)	Human fetal adrenal Sympathoblastic	27273.7	Human fetal adrenal glands	Human fetal 8-21PCW	Human fetal adrenal Sympathoblastic	Kildisiute et al 2021	Human	Neural crest lineages
NSP300-PT01	EC-NB (MYCN-amp)	Human fetal adrenal Sympathoblastic	27268.6	Human fetal adrenal glands	Human fetal 8-21PCW	Human fetal adrenal Sympathoblastic	Kildisiute et al 2021	Human	Neural crest lineages
NSP327-PT01	EC-NB (MYCN-amp)	Human fetal adrenal Sympathoblastic	27229.7	Human fetal adrenal glands	Human fetal 8-21PCW	Human fetal adrenal Sympathoblastic	Kildisiute et al 2021	Human	Neural crest lineages
NSP454-PT01	EC-NB (MYCN-amp)	Human fetal adrenal Sympathoblastic	27227.7	Human fetal adrenal glands	Human fetal 8-21PCW	Human fetal adrenal Sympathoblastic	Kildisiute et al 2021	Human	Neural crest lineages
NSP497-PT01	EC-NB (MYCN-amp)	Human fetal adrenal Sympathoblastic	27198.8	Human fetal adrenal glands	Human fetal 8-21PCW	Human fetal adrenal Sympathoblastic	Kildisiute et al 2021	Human	Neural crest lineages
NSP229-PT01	EC-NB (MYCN-amp)	Human fetal adrenal Sympathoblastic	27155.3	Human fetal adrenal glands	Human fetal 8-21PCW	Human fetal adrenal Sympathoblastic	Kildisiute et al 2021	Human	Neural crest lineages
NSP565-PT01	EC-NB (MYCN-amp)	Human fetal adrenal Sympathoblastic	27133.1	Human fetal adrenal glands	Human fetal 8-21PCW	Human fetal adrenal Sympathoblastic	Kildisiute et al 2021	Human	Neural crest lineages
NSP002-PT01	EC-NB (MYCN-amp)	Human fetal adrenal Sympathoblastic	27077.1	Human fetal adrenal glands	Human fetal 8-21PCW	Human fetal adrenal Sympathoblastic	Kildisiute et al 2021	Human	Neural crest lineages
NSP130-PT01	EC-NB (MYCN-amp)	Human fetal adrenal Sympathoblastic	27061.8	Human fetal adrenal glands	Human fetal 8-21PCW	Human fetal adrenal Sympathoblastic	Kildisiute et al 2021	Human	Neural crest lineages
NSP157-PT01	EC-NB (MYCN-amp)	Human fetal adrenal Sympathoblastic	27058	Human fetal adrenal glands	Human fetal 8-21PCW	Human fetal adrenal Sympathoblastic	Kildisiute et al 2021	Human	Neural crest lineages
NSP160-PT01	EC-NB (MYCN-amp)	Human fetal adrenal Sympathoblastic	27028.9	Human fetal adrenal glands	Human fetal 8-21PCW	Human fetal adrenal Sympathoblastic	Kildisiute et al 2021	Human	Neural crest lineages
NSP585-PT01	EC-NB (MYCN-amp)	Human fetal adrenal Sympathoblastic	27023.2	Human fetal adrenal glands	Human fetal 8-21PCW	Human fetal adrenal Sympathoblastic	Kildisiute et al 2021	Human	Neural crest lineages
NSP534-PT01	EC-NB (MYCN-amp)	Human fetal adrenal Sympathoblastic	27009.2	Human fetal adrenal glands	Human fetal 8-21PCW	Human fetal adrenal Sympathoblastic	Kildisiute et al 2021	Human	Neural crest lineages
NSP214-PT01	EC-NB (MYCN-amp)	Human fetal adrenal Sympathoblastic	27005	Human fetal adrenal glands	Human fetal 8-21PCW	Human fetal adrenal Sympathoblastic	Kildisiute et al 2021	Human	Neural crest lineages
NSP569-PT01	EC-NB (MYCN-amp)	Human fetal adrenal Sympathoblastic	26976.5	Human fetal adrenal glands	Human fetal 8-21PCW	Human fetal adrenal Sympathoblastic	Kildisiute et al 2021	Human	Neural crest lineages
NSP149-PT01	EC-NB (MYCN-amp)	Human fetal GE P1	26941.2	Human fetal GE	Human fetal	Human fetal GE P1	Yu et al 2021	Human	GE neural precursors
NSP065-PT01	EC-NB (MYCN-amp)	Human fetal adrenal Sympathoblastic	26934.4	Human fetal adrenal glands	Human fetal 8-21PCW	Human fetal adrenal Sympathoblastic	Kildisiute et al 2021	Human	Neural crest lineages
NSP358-PT01	EC-NB (MYCN-amp)	Human fetal adrenal Sympathoblastic	26923	Human fetal adrenal glands	Human fetal 8-21PCW	Human fetal adrenal Sympathoblastic	Kildisiute et al 2021	Human	Neural crest lineages
NSP033-PT01	EC-NB (MYCN-amp)	Human fetal adrenal Sympathoblastic	26913.3	Human fetal adrenal glands	Human fetal 8-21PCW	Human fetal adrenal Sympathoblastic	Kildisiute et al 2021	Human	Neural crest lineages
NSP455-RT01	EC-NB (MYCN-amp)	Human fetal adrenal Erythroblasts	26890.4	Human fetal adrenal glands	Human fetal 8-21PCW	Human fetal adrenal Erythroblasts	Kildisiute et al 2021	Human	Immune
NSP513-PT01	EC-NB (MYCN-amp)	Human fetal adrenal Sympathoblastic	26851.6	Human fetal adrenal glands	Human fetal 8-21PCW	Human fetal adrenal Sympathoblastic	Kildisiute et al 2021	Human	Neural crest lineages
NSP397-PT01	EC-NB (MYCN-amp)	Human fetal adrenal Sympathoblastic	26837	Human fetal adrenal glands	Human fetal 8-21PCW	Human fetal adrenal Sympathoblastic	Kildisiute et al 2021	Human	Neural crest lineages
NSP125-PT01	EC-NB (MYCN-amp)	Human fetal adrenal Sympathoblastic	26831.8	Human fetal adrenal glands	Human fetal 8-21PCW	Human fetal adrenal Sympathoblastic	Kildisiute et al 2021	Human	Neural crest lineages
NSP028-PT01	EC-NB (MYCN-amp)	Human fetal adrenal Sympathoblastic	26815.5	Human fetal adrenal glands	Human fetal 8-21PCW	Human fetal adrenal Sympathoblastic	Kildisiute et al 2021	Human	Neural crest lineages
NSP414-PT01	EC-NB (MYCN-amp)	Human fetal adrenal Sympathoblastic	26809.6	Human fetal adrenal glands	Human fetal 8-21PCW	Human fetal adrenal Sympathoblastic	Kildisiute et al 2021	Human	Neural crest lineages
NSP023-PT01	EC-NB (MYCN-amp)	Human fetal adrenal Sympathoblastic	26804.9	Human fetal adrenal glands	Human fetal 8-21PCW	Human fetal adrenal Sympathoblastic	Kildisiute et al 2021	Human	Neural crest lineages
NSP548-PT01	EC-NB (MYCN-amp)	Human fetal adrenal Sympathoblastic	26787.2	Human fetal adrenal glands	Human fetal 8-21PCW	Human fetal adrenal Sympathoblastic	Kildisiute et al 2021	Human	Neural crest lineages
NSP479-PT01	EC-NB (MYCN-amp)	Human fetal adrenal Sympathoblastic	26786	Human fetal adrenal glands	Human fetal 8-21PCW	Human fetal adrenal Sympathoblastic	Kildisiute et al 2021	Human	Neural crest lineages
NSP244-PT01	EC-NB (MYCN-amp)	Human fetal adrenal Sympathoblastic	26782.2	Human fetal adrenal glands	Human fetal 8-21PCW	Human fetal adrenal Sympathoblastic	Kildisiute et al 2021	Human	Neural crest lineages
NSP531-PT01	EC-NB (MYCN-amp)	Human fetal adrenal Sympathoblastic	26777.8	Human fetal adrenal glands	Human fetal 8-21PCW	Human fetal adrenal Sympathoblastic	Kildisiute et al 2021	Human	Neural crest lineages
NSP174-PT01	EC-NB (MYCN-amp)	Human fetal adrenal Sympathoblastic	26754.3	Human fetal adrenal glands	Human fetal 8-21PCW	Human fetal adrenal Sympathoblastic	Kildisiute et al 2021	Human	Neural crest lineages
NSP218-PT01	EC-NB (MYCN-amp)	Human fetal adrenal Sympathoblastic	26748.9	Human fetal adrenal glands	Human fetal 8-21PCW	Human fetal adrenal Sympathoblastic	Kildisiute et al 2021	Human	Neural crest lineages
NSP138-PT01	EC-NB (MYCN-amp)	Human fetal adrenal Sympathoblastic	26732.8	Human fetal adrenal glands	Human fetal 8-21PCW	Human fetal adrenal Sympathoblastic	Kildisiute et al 2021	Human	Neural crest lineages
NSP379-PT01	EC-NB (MYCN-amp)	Human fetal adrenal Sympathoblastic	26726.9	Human fetal adrenal glands	Human fetal 8-21PCW	Human fetal adrenal Sympathoblastic	Kildisiute et al 2021	Human	Neural crest lineages
NSP530-PT01	EC-NB (MYCN-amp)	Human fetal adrenal Sympathoblastic	26719	Human fetal adrenal glands	Human fetal 8-21PCW	Human fetal adrenal Sympathoblastic	Kildisiute et al 2021	Human	Neural crest lineages
NSP010-PT01	EC-NB (MYCN-amp)	Human fetal adrenal Sympathoblastic	26717.9	Human fetal adrenal glands	Human fetal 8-21PCW	Human fetal adrenal Sympathoblastic	Kildisiute et al 2021	Human	Neural crest lineages
NSP116-PT01	EC-NB (MYCN-amp)	Human fetal adrenal Sympathoblastic	26696.2	Human fetal adrenal glands	Human fetal 8-21PCW	Human fetal adrenal Sympathoblastic	Kildisiute et al 2021	Human	Neural crest lineages
NSP438-PT01	EC-NB (MYCN-amp)	Human fetal adrenal Sympathoblastic	26665	Human fetal adrenal glands	Human fetal 8-21PCW	Human fetal adrenal Sympathoblastic	Kildisiute et al 2021	Human	Neural crest lineages
NSP143-PT01	EC-NB (MYCN-amp)	Human fetal adrenal Sympathoblastic	26650.2	Human fetal adrenal glands	Human fetal 8-21PCW	Human fetal adrenal Sympathoblastic	Kildisiute et al 2021	Human	Neural crest lineages
NSP005-RT01	EC-NB (MYCN-amp)	Human fetal adrenal Sympathoblastic	26610.4	Human fetal adrenal glands	Human fetal 8-21PCW	Human fetal adrenal Sympathoblastic	Kildisiute et al 2021	Human	Neural crest lineages
NSP220-PT01	EC-NB (MYCN-amp)	Human fetal adrenal Sympathoblastic	26603.6	Human fetal adrenal glands	Human fetal 8-21PCW	Human fetal adrenal Sympathoblastic	Kildisiute et al 2021	Human	Neural crest lineages
NSP074-PT01	EC-NB (MYCN-amp)	Human fetal adrenal Sympathoblastic	26574.9	Human fetal adrenal glands	Human fetal 8-21PCW	Human fetal adrenal Sympathoblastic	Kildisiute et al 2021	Human	Neural crest lineages
NSP070-PT01	EC-NB (MYCN-amp)	Human fetal adrenal Sympathoblastic	26561.8	Human fetal adrenal glands	Human fetal 8-21PCW	Human fetal adrenal Sympathoblastic	Kildisiute et al 2021	Human	Neural crest lineages
NSP031-PT01	EC-NB (MYCN-amp)	Human fetal adrenal Sympathoblastic	26561.2	Human fetal adrenal glands	Human fetal 8-21PCW	Human fetal adrenal Sympathoblastic	Kildisiute et al 2021	Human	Neural crest lineages
NSP193-PT01	EC-NB (MYCN-amp)	Human fetal adrenal Sympathoblastic	26544.2	Human fetal adrenal glands	Human fetal 8-21PCW	Human fetal adrenal Sympathoblastic	Kildisiute et al 2021	Human	Neural crest lineages
NSP329-PT01	EC-NB (MYCN-amp)	Human fetal adrenal Sympathoblastic	26540.4	Human fetal adrenal glands	Human fetal 8-21PCW	Human fetal adrenal Sympathoblastic	Kildisiute et al 2021	Human	Neural crest lineages
NSP381-PT01	EC-NB (MYCN-amp)	Human fetal adrenal Sympathoblastic	26528.3	Human fetal adrenal glands	Human fetal 8-21PCW	Human fetal adrenal Sympathoblastic	Kildisiute et al 2021	Human	Neural crest lineages
NSP014-PT01	EC-NB (MYCN-amp)	Human fetal adrenal Sympathoblastic	26525.1	Human fetal adrenal glands	Human fetal 8-21PCW	Human fetal adrenal Sympathoblastic	Kildisiute et al 2021	Human	Neural crest lineages
NSP349-PT01	EC-NB (MYCN-amp)	Human fetal adrenal Sympathoblastic	26520.8	Human fetal adrenal glands	Human fetal 8-21PCW	Human fetal adrenal Sympathoblastic	Kildisiute et al 2021	Human	Neural crest lineages
NSP289-PT01	EC-NB (MYCN-amp)	Human fetal adrenal Sympathoblastic	26509.1	Human fetal adrenal glands	Human fetal 8-21PCW	Human fetal adrenal Sympathoblastic	Kildisiute et al 2021	Human	Neural crest lineages
NSP100-PT01	EC-NB (MYCN-amp)	Human fetal adrenal Sympathoblastic	26507.8	Human fetal adrenal glands	Human fetal 8-21PCW	Human fetal adrenal Sympathoblastic	Kildisiute et al 2021	Human	Neural crest lineages
NSP241-PT01	EC-NB (MYCN-amp)	Human fetal adrenal Sympathoblastic	26502.9	Human fetal adrenal glands	Human fetal 8-21PCW	Human fetal adrenal Sympathoblastic	Kildisiute et al 2021	Human	Neural crest lineages
NSP123-PT01	EC-NB (MYCN-amp)	Human fetal adrenal Sympathoblastic	26479.6	Human fetal adrenal glands	Human fetal 8-21PCW	Human fetal adrenal Sympathoblastic	Kildisiute et al 2021	Human	Neural crest lineages
NSP592-PT01	EC-NB (MYCN-amp)	Human fetal adrenal Leukocytes	26457.9	Human fetal adrenal glands	Human fetal 8-21PCW	Human fetal adrenal Leukocytes	Kildisiute et al 2021	Human	Immune
NSP270-RM01	EC-NB (MYCN-amp)	Human fetal adrenal Sympathoblastic	26438.6	Human fetal adrenal glands	Human fetal 8-21PCW	Human fetal adrenal Sympathoblastic	Kildisiute et al 2021	Human	Neural crest lineages
NSP007-RM01	EC-NB (MYCN-amp)	Human fetal adrenal Sympathoblastic	26424.7	Human fetal adrenal glands	Human fetal 8-21PCW	Human fetal adrenal Sympathoblastic	Kildisiute et al 2021	Human	Neural crest lineages
NSP594-PT01	EC-NB (MYCN-amp)	Human fetal adrenal Sympathoblastic	26413.6	Human fetal adrenal glands	Human fetal 8-21PCW	Human fetal adrenal Sympathoblastic	Kildisiute et al 2021	Human	Neural crest lineages
NSP571-PT01	EC-NB (MYCN-amp)	Human fetal adrenal Sympathoblastic	26403.8	Human fetal adrenal glands	Human fetal 8-21PCW	Human fetal adrenal Sympathoblastic	Kildisiute et al 2021	Human	Neural crest lineages
NSP470-PT01	EC-NB (MYCN-amp)	Human fetal adrenal Sympathoblastic	26403	Human fetal adrenal glands	Human fetal 8-21PCW	Human fetal adrenal Sympathoblastic	Kildisiute et al 2021	Human	Neural crest lineages
NSP050-PT01	EC-NB (MYCN-amp)	Human fetal adrenal Sympathoblastic	26347.1	Human fetal adrenal glands	Human fetal 8-21PCW	Human fetal adrenal Sympathoblastic	Kildisiute et al 2021	Human	Neural crest lineages
NSP188-RT01	EC-NB (MYCN-amp)	Human fetal adrenal Sympathoblastic	26330.9	Human fetal adrenal glands	Human fetal 8-21PCW	Human fetal adrenal Sympathoblastic	Kildisiute et al 2021	Human	Neural crest lineages
NSP009-RM01	EC-NB (MYCN-amp)	Human fetal adrenal Sympathoblastic	26320.3	Human fetal adrenal glands	Human fetal 8-21PCW	Human fetal adrenal Sympathoblastic	Kildisiute et al 2021	Human	Neural crest lineages
NSP440-PT01	EC-NB (MYCN-amp)	Human fetal adrenal Sympathoblastic	26310.1	Human fetal adrenal glands	Human fetal 8-21PCW	Human fetal adrenal Sympathoblastic	Kildisiute et al 2021	Human	Neural crest lineages
NSP242-PT01	EC-NB (MYCN-amp)	Human fetal adrenal Sympathoblastic	26299.4	Human fetal adrenal glands	Human fetal 8-21PCW	Human fetal adrenal Sympathoblastic	Kildisiute et al 2021	Human	Neural crest lineages
NSP128-PT01	EC-NB (MYCN-amp)	Human fetal adrenal Sympathoblastic	26277.2	Human fetal adrenal glands	Human fetal 8-21PCW	Human fetal adrenal Sympathoblastic	Kildisiute et al 2021	Human	Neural crest lineages
NSP243-PT01	EC-NB (MYCN-amp)	Human fetal adrenal Sympathoblastic	26237.8	Human fetal adrenal glands	Human fetal 8-21PCW	Human fetal adrenal Sympathoblastic	Kildisiute et al 2021	Human	Neural crest lineages
NSP405-PT01	EC-NB (MYCN-amp)	Human fetal adrenal Sympathoblastic	26224.5	Human fetal adrenal glands	Human fetal 8-21PCW	Human fetal adrenal Sympathoblastic	Kildisiute et al 2021	Human	Neural crest lineages
NSP175-PT01	EC-NB (MYCN-amp)	Human fetal adrenal Sympathoblastic	26214.2	Human fetal adrenal glands	Human fetal 8-21PCW	Human fetal adrenal Sympathoblastic	Kildisiute et al 2021	Human	Neural crest lineages
NSP469-PT01	EC-NB (MYCN-amp)	Human fetal adrenal Sympathoblastic	26187.4	Human fetal adrenal glands	Human fetal 8-21PCW	Human fetal adrenal Sympathoblastic	Kildisiute et al 2021	Human	Neural crest lineages
NSP003-RM01	EC-NB (MYCN-amp)	Human fetal adrenal Sympathoblastic	26166	Human fetal adrenal glands	Human fetal 8-21PCW	Human fetal adrenal Sympathoblastic	Kildisiute et al 2021	Human	Neural crest lineages
NSP321-PT01	EC-NB (MYCN-amp)	Human fetal adrenal Sympathoblastic	26131.5	Human fetal adrenal glands	Human fetal 8-21PCW	Human fetal adrenal Sympathoblastic	Kildisiute et al 2021	Human	Neural crest lineages
NSP152-PT01	EC-NB (MYCN-amp)	Human fetal GE MGE2	26094.6	Human fetal GE	Human fetal	Human fetal GE MGE2	Yu et al 2021	Human	GE/Inhibitory neurons
NSP131-PT01	EC-NB (MYCN-amp)	Human fetal adrenal Sympathoblastic	26089	Human fetal adrenal glands	Human fetal 8-21PCW	Human fetal adrenal Sympathoblastic	Kildisiute et al 2021	Human	Neural crest lineages
NSP486-PT01	EC-NB (MYCN-amp)	Human fetal adrenal Sympathoblastic	26063.2	Human fetal adrenal glands	Human fetal 8-21PCW	Human fetal adrenal Sympathoblastic	Kildisiute et al 2021	Human	Neural crest lineages
NSP262-PT01	EC-NB (MYCN-amp)	Human fetal adrenal Sympathoblastic	26046.3	Human fetal adrenal glands	Human fetal 8-21PCW	Human fetal adrenal Sympathoblastic	Kildisiute et al 2021	Human	Neural crest lineages
NSP575-PT01	EC-NB (MYCN-amp)	Human fetal adrenal Sympathoblastic	26034.7	Human fetal adrenal glands	Human fetal 8-21PCW	Human fetal adrenal Sympathoblastic	Kildisiute et al 2021	Human	Neural crest lineages
NSP024-PT01	EC-NB (MYCN-amp)	Human fetal adrenal Sympathoblastic	26016.9	Human fetal adrenal glands	Human fetal 8-21PCW	Human fetal adrenal Sympathoblastic	Kildisiute et al 2021	Human	Neural crest lineages
NSP237-PT01	EC-NB (MYCN-amp)	Human fetal adrenal Sympathoblastic	26014.6	Human fetal adrenal glands	Human fetal 8-21PCW	Human fetal adrenal Sympathoblastic	Kildisiute et al 2021	Human	Neural crest lineages
NSP016-PT01	EC-NB (MYCN-amp)	F-e12_CINHN	25969.4	Mouse forebrain	E12.5	Cortical inhibitory neurons	Jessa et al 2022	Mouse	GE/Inhibitory neurons
NSP259-PT01	EC-NB (MYCN-amp)	Human fetal adrenal Sympathoblastic	25966.1	Human fetal adrenal glands	Human fetal 8-21PCW	Human fetal adrenal Sympathoblastic	Kildisiute et al 2021	Human	Neural crest lineages
NSP034-PT01	EC-NB (MYCN-amp)	Human fetal adrenal Sympathoblastic	25945.2	Human fetal adrenal glands	Human fetal 8-21PCW	Human fetal adrenal Sympathoblastic	Kildisiute et al 2021	Human	Neural crest lineages
NSP394-PT01	EC-NB (MYCN-amp)	Human fetal adrenal Sympathoblastic	25938	Human fetal adrenal glands	Human fetal 8-21PCW	Human fetal adrenal Sympathoblastic	Kildisiute et al 2021	Human	Neural crest lineages
NSP399-PT01	EC-NB (MYCN-amp)	Human fetal adrenal Sympathoblastic	25918.6	Human fetal adrenal glands	Human fetal 8-21PCW	Human fetal adrenal Sympathoblastic	Kildisiute et al 2021	Human	Neural crest lineages
NSP018-PT01	EC-NB (MYCN-amp)	Human fetal adrenal Sympathoblastic	25916.8	Human fetal adrenal glands	Human fetal 8-21PCW	Human fetal adrenal Sympathoblastic	Kildisiute et al 2021	Human	Neural crest lineages
NSP140-PT01	EC-NB (MYCN-amp)	Human fetal adrenal Sympathoblastic	25914.9	Human fetal adrenal glands	Human fetal 8-21PCW	Human fetal adrenal Sympathoblastic	Kildisiute et al 2021	Human	Neural crest lineages
NSP467-PT01	EC-NB (MYCN-amp)	Human fetal GE P1	25909	Human fetal GE	Human fetal	Human fetal GE P1	Yu et al 2021	Human	GE neural precursors
NSP029-PT01	EC-NB (MYCN-amp)	Human fetal GE P5	25626.3	Human fetal GE	Human fetal	Human fetal GE P5	Yu et al 2021	Human	GE neural precursors
NSP332-PT01	EC-NB (MYCN-amp)	Human fetal adrenal Sympathoblastic	25485.9	Human fetal adrenal glands	Human fetal 8-21PCW	Human fetal adrenal Sympathoblastic	Kildisiute et al 2021	Human	Neural crest lineages
NSP155-PT01	EC-NB (MYCN-amp)	Human fetal adrenal Sympathoblastic	25301.8	Human fetal adrenal glands	Human fetal 8-21PCW	Human fetal adrenal Sympathoblastic	Kildisiute et al 2021	Human	Neural crest lineages
